# Supplementary material for: Identification of Novel p53 Pathway Activating Small-Molecule Compounds Reveals Unexpected Similarities with Known Therapeutic Agents
Source: PLoS One. 2010 Sep 27;5(9):e12996. doi: 10.1371/journal.pone.0012996 (PMC2946317; doi:10.1371/journal.pone.0012996)
Supplement: Dataset S1 — Significant transcriptional changes caused by the compounds (5926 transcripts, P<0.01). (3.03 MB XLS) [file pone.0012996.s002.xls]

## Sheet: Suppl_Table 2
Supplementary Dataset 1. Significant Transcriptional Changes Caused by the Compounds (5926 transcripts, P < 0.01)
Probeset ID	Column #	Gene Title	Gene Symbol	P (treatment)	P (BMH-15 vs.MOCK)	GMeanRatio(BMH-15 vs. MOCK)	GFoldChange(BMH-15 vs. MOCK)	P (BMH-15 vs. MOCK)	GMeanRatio(BMH-21 vs. MOCK)	GFoldChange(BMH-21 vs. MOCK)	P (BMH-22 vs. MOCK)	GMeanRatio(BMH-22 vs. MOCK)	GFoldChange(BMH-22 vs. MOCK)	P (BMH-23 vs. MOCK)	GMeanRatio(BMH-23 vs. MOCK)	GFoldChange(BMH-23 vs. MOCK)	P (BMH-7 vs. MOCK)	GMeanRatio(BMH-7 vs. MOCK)	GFoldChange(BMH-7 vs. MOCK)	P (BMH-9 vs. MOCK)	GmeanRatio(BMH-9 vs. MOCK)	GFoldChange(BMH-9 vs. MOCK)	F(treatment)	F(Error)
243_g_at	21752	microtubule-associated protein 4	MAP4	0.000317467	0.966738	0.998604	-1.0014	0.17314	1.04785	1.04785	0.149207	0.951575	-1.05089	0.00309141	0.894679	-1.11772	0.0361664	0.92838	-1.07715	0.00544301	0.902031	-1.10861	7.27117	1
320_at	21773	peroxisomal biogenesis factor 6	PEX6	0.0243243	0.89992	1.00843	1.00843	0.244531	1.0822	1.0822	0.0149237	1.1918	1.1918	0.301679	1.07234	1.07234	0.1266	1.11073	1.11073	0.0044869	1.23476	1.23476	3.1498	1
564_at	22119	guanine nucleotide binding protein (G protein), alpha 11 (Gq class)	GNA11	1.35e-05	0.463455	0.972868	-1.02789	0.0275729	0.916261	-1.09139	0.0876115	0.936046	-1.06832	0.000248781	1.1777	1.1777	0.726509	0.987032	-1.01314	0.576781	1.0211	1.0211	11.5216	1
1007_s_at	9	discoidin domain receptor family, member 1	DDR1	0.01141	0.00827457	1.10211	1.10211	0.0157553	1.09149	1.09149	0.0186831	1.08864	1.08864	0.0256132	1.08331	1.08331	0.00535914	1.10918	1.10918	0.932398	1.00285	1.00285	3.76105	1
1438_at	19	EPH receptor B3	EPHB3	0.00214324	0.594388	1.02761	1.02761	0.637362	1.02438	1.02438	0.0774976	1.09818	1.09818	0.0607715	1.10518	1.10518	0.400355	1.04419	1.04419	0.000210958	1.25514	1.25514	5.25782	1
1494_f_at	21	cytochrome P450, family 2, subfamily A, polypeptide 6	CYP2A6	0.0046606	0.123354	1.09385	1.09385	0.00162419	1.22513	1.22513	0.0167556	1.15667	1.15667	0.0288074	1.14037	1.14037	0.0575595	1.1189	1.1189	0.000155492	1.29577	1.29577	4.53511	1
1729_at	24	TNFRSF1A-associated via death domain	TRADD	1.55e-05	0.28207	1.03443	1.03443	0.27826	1.03471	1.03471	0.000943215	0.888142	-1.12595	0.00933448	0.915705	-1.09206	0.209465	1.0405	1.0405	0.0177742	0.923969	-1.08229	11.3126	1
1861_at	28	BCL2-antagonist of cell death	BAD	0.0191415	0.0793628	1.1091	1.1091	0.869975	0.990755	-1.00933	0.330831	1.05742	1.05742	0.0293365	1.1405	1.1405	0.00437698	1.19711	1.19711	0.308632	1.06026	1.06026	3.33938	1
31799_at	21755	Clone 24627 mRNA sequence	---	0.0182837	0.977931	0.997823	-1.00218	0.494539	1.05563	1.05563	0.81459	1.01866	1.01866	0.106203	1.14068	1.14068	0.494645	0.947317	-1.05561	0.00981542	1.24859	1.24859	3.37606	1
31807_at	21756	DEAD (Asp-Glu-Ala-Asp) box polypeptide 49	DDX49	2.24e-06	0.208893	1.03041	1.03041	0.00104081	1.09246	1.09246	0.0927765	1.04157	1.04157	1.28e-06	1.17009	1.17009	0.237266	1.02851	1.02851	1.04e-05	1.14416	1.14416	14.5997	1
31845_at	21760	E74-like factor 4 (ets domain transcription factor)	ELF4	6.11e-07	0.0956801	1.07639	1.07639	0.000347455	1.19852	1.19852	0.751487	1.01361	1.01361	0.0597526	0.919417	-1.08765	0.185595	0.943925	-1.05941	0.000547339	0.841221	-1.18875	17.1962	1
31846_at	21761	ras homolog gene family, member D	RHOD	0.00179782	0.000584892	1.16595	1.16595	4.97e-05	1.21352	1.21352	0.00163964	1.14673	1.14673	0.00456225	1.12774	1.12774	0.000105955	1.19859	1.19859	0.00146743	1.14879	1.14879	5.42849	1
31861_at	21762	immunoglobulin mu binding protein 2	IGHMBP2	0.000170235	0.367146	0.96387	-1.03748	0.75158	1.01288	1.01288	0.591878	1.02197	1.02197	0.0268612	1.09996	1.09996	0.729021	1.01411	1.01411	0.000161418	1.20282	1.20282	8.01111	1
31874_at	21763	growth arrest-specific 2 like 1	GAS2L1	5.94e-08	0.317308	0.964457	-1.03685	5.73e-05	0.835916	-1.19629	0.183171	0.952512	-1.04986	0.0143852	0.909761	-1.09919	0.124322	0.944964	-1.05824	1.17e-08	0.721675	-1.38566	22.7708	1
32029_at	21764	3-phosphoinositide dependent protein kinase-1	PDPK1	0.0195881	0.0267862	1.08195	1.08195	0.15322	1.05014	1.05014	0.117696	1.05535	1.05535	0.00139742	1.12989	1.12989	0.0576129	1.06863	1.06863	0.00215499	1.12297	1.12297	3.32098	1
32069_at	21768	Nedd4 binding protein 1	N4BP1	0.0145678	0.0245739	0.892737	-1.12015	0.123938	0.927788	-1.07783	0.304111	0.951967	-1.05046	0.00235295	0.850029	-1.17643	0.00348571	0.856818	-1.16711	0.344993	0.955865	-1.04617	3.55975	1
32088_at	21769	basic leucine zipper nuclear factor 1 (JEM-1)	BLZF1	0.0216255	0.00385378	0.772409	-1.29465	0.00693411	0.788348	-1.26848	0.00087951	0.734481	-1.36151	0.00151643	0.748164	-1.33661	0.0254091	0.826212	-1.21034	0.0197314	0.818487	-1.22177	3.24242	1
32091_at	21770	solute carrier family 25, member 44	SLC25A44	0.0189235	0.680521	0.986413	-1.01377	0.826429	1.0073	1.0073	0.0687476	1.06501	1.06501	0.00881777	1.09967	1.09967	0.260927	1.0386	1.0386	0.0659504	1.06576	1.06576	3.34853	1
32402_s_at	21778	symplekin	SYMPK	0.00197753	0.506144	0.95764	-1.04423	0.00411277	1.23008	1.23008	0.0298014	1.16133	1.16133	0.0173853	1.18031	1.18031	0.110515	1.11267	1.11267	0.00383734	1.23246	1.23246	5.33563	1
32541_at	21781	protein phosphatase 3 (formerly 2B), catalytic subunit, gamma isoform	PPP3CC	0.00655298	0.224772	0.917311	-1.09014	0.0615528	0.872437	-1.14621	0.0138752	0.830434	-1.20419	0.00220433	0.785194	-1.27357	0.308146	0.930482	-1.07471	0.000801711	0.762048	-1.31225	4.23346	1
32723_at	21784	cleavage stimulation factor, 3' pre-RNA, subunit 1, 50kDa	CSTF1	0.054758	0.109239	0.925736	-1.08022	0.0767323	0.917675	-1.08971	0.00483914	0.864311	-1.15699	0.00682743	0.870376	-1.14893	0.332212	0.955285	-1.04681	0.0415025	0.90458	-1.10549	2.53132	1
32837_at	21787	1-acylglycerol-3-phosphate O-acyltransferase 2 (lysophosphatidic acid acyltransf	AGPAT2	5.84e-06	0.00596673	1.11441	1.11441	0.223342	1.04526	1.04526	5.8e-05	1.19568	1.19568	3.61e-07	1.29894	1.29894	0.000324256	1.1648	1.1648	0.000322735	1.16489	1.16489	12.8947	1
33148_at	21789	zinc finger RNA binding protein	ZFR	0.0128776	0.0165451	0.796559	-1.2554	0.0001973	0.673596	-1.48457	0.0851382	0.854284	-1.17057	0.0342154	0.820681	-1.2185	0.0233181	0.807715	-1.23806	0.0138446	0.790912	-1.26436	3.66085	1
33307_at	21792	CGI-96 protein	CTA-126B4.3	0.0137302	0.616986	1.03503	1.03503	0.460749	1.05229	1.05229	0.48006	0.952404	-1.04997	0.260383	0.924512	-1.08165	0.884935	0.990117	-1.00998	0.00823931	0.819802	-1.21981	3.60817	1
33322_i_at	21793	stratifin	SFN	0.000206911	0.000666852	1.17377	1.17377	0.0283175	1.09872	1.09872	0.660402	0.982395	-1.01792	0.24916	1.04841	1.04841	0.000552434	1.17754	1.17754	0.598143	1.02156	1.02156	7.77467	1
33736_at	21799	stomatin (EPB72)-like 1	STOML1	0.000113744	0.216106	1.07315	1.07315	0.243291	1.06871	1.06871	0.20743	0.930524	-1.07466	0.0745461	0.901236	-1.10959	0.947294	1.00371	1.00371	0.000539923	0.796655	-1.25525	8.51408	1
33760_at	21800	peroxisomal biogenesis factor 14	PEX14	0.00146497	0.489253	1.02878	1.02878	0.214132	0.949633	-1.05304	0.00550367	0.882222	-1.1335	0.00309557	0.873326	-1.14505	0.280636	0.956319	-1.04568	0.0102664	0.892145	-1.12089	5.63084	1
33768_at	21802	dystrophia myotonica, WD repeat containing	DMWD	0.000371635	0.340727	1.05964	1.05964	0.00782351	1.19175	1.19175	0.00165421	1.24071	1.24071	5.22e-05	1.35513	1.35513	0.0820404	1.11481	1.11481	0.000428978	1.28401	1.28401	7.09101	1
33814_at	21804	p21(CDKN1A)-activated kinase 4	PAK4	0.00263712	0.0872298	1.07153	1.07153	0.143811	1.06019	1.06019	0.00876954	1.11803	1.11803	0.176642	1.05528	1.05528	0.0150756	1.10754	1.10754	0.192252	0.949479	-1.05321	5.05992	1
34206_at	21809	centaurin, delta 2	CENTD2	3.86e-05	0.0159126	1.10822	1.10822	0.868193	0.993464	-1.00658	0.025721	0.91028	-1.09856	0.0759318	0.92958	-1.07575	0.128236	1.06386	1.06386	0.00940093	0.893969	-1.11861	9.96461	1
34225_at	21812	Wolf-Hirschhorn syndrome candidate 2	WHSC2	0.0601097	0.0669148	0.94196	-1.06162	0.18697	0.958711	-1.04307	0.00390856	0.904262	-1.10587	0.00907062	0.914705	-1.09325	0.0963251	0.947576	-1.05532	0.249911	0.964094	-1.03724	2.46229	1
34406_at	21814	phosphofurin acidic cluster sorting protein 2	PACS2	0.0622283	0.329064	1.04023	1.04023	0.338406	1.03942	1.03942	0.097093	1.07103	1.07103	0.00744809	1.12453	1.12453	0.367323	1.03703	1.03703	0.944308	0.997215	-1.00279	2.43674	1
34449_at	21816	caspase 2, apoptosis-related cysteine peptidase (neural precursor cell expressed	CASP2	0.0874537	0.0806559	0.859852	-1.16299	0.00847823	0.786964	-1.27071	0.372803	0.927917	-1.07768	0.0829218	0.860888	-1.16159	0.26268	0.909754	-1.0992	0.0135127	0.800679	-1.24894	2.18818	1
34697_at	21820	low density lipoprotein receptor-related protein 6	LRP6	0.0638174	0.195135	0.924117	-1.08211	0.348401	0.945035	-1.05816	0.0959003	0.902236	-1.10836	0.00858487	0.842359	-1.18714	0.078897	0.896717	-1.11518	0.00592151	0.834213	-1.19873	2.41817	1
34726_at	21821	calcium channel, voltage-dependent, beta 3 subunit	CACNB3	1.14e-05	0.178271	1.0631	1.0631	0.748204	0.985827	-1.01438	0.222383	0.946261	-1.05679	0.000660592	0.838101	-1.19317	0.688814	1.01798	1.01798	0.000196671	0.819246	-1.22063	11.7986	1
34868_at	21825	Smg-5 homolog, nonsense mediated mRNA decay factor (C. elegans)	SMG5	0.0815234	0.217955	1.07342	1.07342	0.00695215	1.18238	1.18238	0.0147568	1.16024	1.16024	0.0388193	1.13107	1.13107	0.331045	1.05705	1.05705	0.0660705	1.11437	1.11437	2.23913	1
35148_at	21827	tight junction protein 3 (zona occludens 3)	TJP3	7.63e-06	0.055949	1.11648	1.11648	0.00101337	0.811636	-1.23208	0.768724	0.983946	-1.01632	0.00681699	0.848924	-1.17796	0.58191	1.03085	1.03085	0.00138375	0.817543	-1.22318	12.4462	1
35156_at	21829	R3H domain and coiled-coil containing 1	R3HCC1	0.00987047	0.267815	0.962451	-1.03901	0.106695	0.944858	-1.05836	0.000792355	0.875816	-1.14179	0.0540872	0.933595	-1.07113	0.0338834	0.926377	-1.07947	0.00190581	0.886959	-1.12745	3.8824	1
35254_at	21833	TRAF-type zinc finger domain containing 1	TRAFD1	1.39e-05	0.0326695	1.11522	1.11522	4.81e-06	1.34179	1.34179	0.00212105	1.18241	1.18241	0.000171281	1.24459	1.24459	0.00871652	1.14812	1.14812	1.18e-06	1.38457	1.38457	11.4842	1
35436_at	21835	golgi autoantigen, golgin subfamily a, 2	GOLGA2	0.000543562	0.840452	0.986842	-1.01333	0.0657146	0.881226	-1.13478	0.00290295	0.802361	-1.24632	0.000169537	0.7413	-1.34898	0.0211562	0.850047	-1.17641	0.00115004	0.781842	-1.27903	6.66715	1
35617_at	21836	mitogen-activated protein kinase 7	MAPK7	0.0229042	0.321712	1.05989	1.05989	0.155631	1.08813	1.08813	0.14835	1.08987	1.08987	0.00136374	1.23706	1.23706	0.501087	1.04	1.04	0.0269951	1.14639	1.14639	3.19707	1
35626_at	21837	N-sulfoglucosamine sulfohydrolase (sulfamidase)	SGSH	0.00181771	0.742137	0.983633	-1.01664	0.33162	1.05045	1.05045	0.349139	0.953683	-1.04857	0.00271329	0.844365	-1.18432	0.707844	0.981372	-1.01898	0.0176511	0.879924	-1.13646	5.41773	1
35685_at	21840	ring finger protein 1	RING1	0.0210025	0.989384	0.999513	-1.00049	0.661908	1.01619	1.01619	0.424298	0.970913	-1.02996	0.62285	0.982085	-1.01824	0.851283	0.99315	-1.0069	0.00510574	0.892449	-1.12051	3.26556	1
36004_at	21845	inhibitor of kappa light polypeptide gene enhancer in B-cells, kinase gamma	IKBKG	0.0341523	0.313703	1.04691	1.04691	0.286645	1.04975	1.04975	0.980516	1.0011	1.0011	0.00415666	1.15426	1.15426	0.716972	1.01644	1.01644	0.122203	1.07421	1.07421	2.88698	1
36019_at	21846	serine/threonine kinase 19	STK19	0.0513437	0.534377	1.02699	1.02699	0.346101	1.04148	1.04148	0.898758	1.00544	1.00544	0.937082	1.00337	1.00337	0.994878	0.999726	-1.00027	0.00824979	1.13143	1.13143	2.5792	1
36499_at	21851	cadherin, EGF LAG seven-pass G-type receptor 2 (flamingo homolog, Drosophila)	CELSR2	0.0128036	0.996589	1.00026	1.00026	0.00354901	0.820825	-1.21829	0.295123	0.93776	-1.06637	0.0840901	0.897036	-1.11478	0.852261	1.01134	1.01134	0.120272	0.907554	-1.10186	3.6656	1
36552_at	21853	C2 calcium-dependent domain containing 3	C2CD3	4.45e-05	0.479439	0.971125	-1.02973	0.27471	1.04672	1.04672	0.0580646	0.921516	-1.08517	9.93e-05	0.821363	-1.21749	0.0381849	0.91372	-1.09443	0.00151215	0.861317	-1.16101	9.76243	1
36553_at	21854	acetylserotonin O-methyltransferase-like	ASMTL	0.0102616	0.548597	0.978697	-1.02177	0.730009	0.987726	-1.01243	0.584681	0.980587	-1.0198	0.00578536	1.11517	1.11517	0.605425	1.01869	1.01869	0.561821	1.02104	1.02104	3.84972	1
36564_at	21856	ring finger protein 19B	RNF19B	5.85e-06	0.512344	0.945732	-1.05738	0.558382	1.05104	1.05104	0.026621	1.22162	1.22162	0.00012864	1.48513	1.48513	0.791373	1.02268	1.02268	3.84e-05	1.55189	1.55189	12.8908	1
36566_at	21857	cystinosis, nephropathic	CTNS	0.00163204	0.00512525	1.17036	1.17036	0.866647	1.00855	1.00855	0.865201	0.991429	-1.00864	0.107667	1.08797	1.08797	0.00128309	1.20605	1.20605	0.321625	1.05219	1.05219	5.52363	1
36612_at	21858	KIAA0280	KIAA0280	0.000172109	0.46834	0.952801	-1.04954	0.142856	0.90506	-1.1049	0.015077	0.840392	-1.18992	0.000170311	0.739822	-1.35168	0.0563667	0.875927	-1.14165	4.64e-05	0.713019	-1.40249	7.99772	1
36711_at	21859	v-maf musculoaponeurotic fibrosarcoma oncogene homolog F (avian)	MAFF	1.08e-07	2.84e-07	1.80069	1.80069	1.55e-07	1.84452	1.84452	1.25e-06	1.70184	1.70184	3.66e-07	1.78304	1.78304	5.84e-10	2.36456	2.36456	2.34e-06	1.66276	1.66276	21.2088	1
36865_at	21863	angel homolog 1 (Drosophila)	ANGEL1	0.00355331	0.922763	1.00347	1.00347	0.404082	0.970393	-1.03051	0.608549	1.01851	1.01851	0.316578	0.964431	-1.03688	0.20163	0.954515	-1.04765	0.00108492	0.874159	-1.14396	4.78177	1
36907_at	21865	mevalonate kinase (mevalonic aciduria)	MVK	2.21e-06	0.000843196	1.25428	1.25428	0.112138	1.10074	1.10074	0.51004	0.961998	-1.0395	0.482803	0.959537	-1.04217	1.28e-05	1.39323	1.39323	0.951224	0.996429	-1.00358	14.6311	1
36936_at	21867	tissue specific transplantation antigen P35B	TSTA3	7e-05	0.126044	1.06446	1.06446	0.205928	1.05248	1.05248	0.00156939	0.866715	-1.15378	0.180675	1.05577	1.05577	0.052504	1.08399	1.08399	0.138448	1.06224	1.06224	9.14596	1
36994_at	21868	ATPase, H+ transporting, lysosomal 16kDa, V0 subunit c	ATP6V0C	0.0167902	0.115132	1.06121	1.06121	0.212002	1.0476	1.0476	0.0217402	1.09393	1.09393	0.000555169	1.15943	1.15943	0.0162612	1.09927	1.09927	0.0149262	1.10083	1.10083	3.44457	1
37079_at	21875	YDD19 protein	YDD19	0.00353187	0.0129803	0.881874	-1.13395	0.00889502	0.874962	-1.14291	0.000671468	0.830861	-1.20357	0.00108482	0.838761	-1.19223	0.000179125	0.809467	-1.23538	0.0759361	0.91734	-1.09011	4.78734	1
37117_at	21876	Rho GTPase activating protein 8 /// PRR5-ARHGAP8 fusion	ARHGAP8 /// LOC553158	0.000635926	0.403413	1.04592	1.04592	0.934054	0.995602	-1.00442	0.916085	1.00563	1.00563	0.0276317	0.882545	-1.13309	0.397328	1.04654	1.04654	0.00239638	0.833014	-1.20046	6.49662	1
37577_at	21895	Rho GTPase activating protein 19	ARHGAP19	0.000701276	0.0856492	0.932952	-1.07187	0.528431	0.975675	-1.02493	0.161027	1.05746	1.05746	0.0257272	0.911663	-1.0969	0.537551	0.976209	-1.02437	0.00170372	0.870246	-1.1491	6.39159	1
37793_r_at	21899	RAD51-like 3 (S. cerevisiae)	RAD51L3	3.58e-05	0.676209	0.967483	-1.03361	0.402988	0.93553	-1.06891	0.000286255	0.710353	-1.40775	0.000111023	0.688137	-1.4532	0.229696	0.907886	-1.10146	0.000236665	0.705848	-1.41674	10.0692	1
37860_at	21903	zinc finger protein 337	ZNF337	0.00203978	0.733139	1.01549	1.01549	0.0161006	1.12392	1.12392	0.265531	1.05223	1.05223	0.0407652	1.1021	1.1021	0.723435	1.01608	1.01608	0.000395682	1.20769	1.20769	5.30559	1
37892_at	21905	collagen, type XI, alpha 1	COL11A1	0.0207508	0.798499	1.01075	1.01075	0.167471	1.06098	1.06098	0.00242526	1.15411	1.15411	0.031011	1.10063	1.10063	0.0291783	1.10196	1.10196	0.221813	1.05349	1.05349	3.27513	1
37943_at	21906	zinc finger, FYVE domain containing 26	ZFYVE26	0.00159453	0.124245	1.11542	1.11542	0.404218	1.05972	1.05972	0.0386029	1.16266	1.16266	0.112622	1.11958	1.11958	0.000908714	1.3032	1.3032	0.000216162	1.35888	1.35888	5.54662	1
37950_at	21907	prolyl endopeptidase	PREP	2.61e-06	0.513788	0.969138	-1.03185	0.400589	0.960308	-1.04133	0.000124328	0.799575	-1.25066	2.3e-05	0.772273	-1.29488	0.0126347	0.87881	-1.1379	3.86e-06	0.743342	-1.34528	14.3208	1
37986_at	21911	erythropoietin receptor	EPOR	0.000382953	0.436014	0.957613	-1.04426	0.0210429	0.87245	-1.1462	0.00123827	0.814842	-1.22723	0.000483954	0.797186	-1.25441	0.703278	1.02128	1.02128	0.0426932	0.888747	-1.12518	7.05701	1
37996_s_at	21912	dystrophia myotonica-protein kinase	DMPK	0.00170356	0.894408	0.990759	-1.00933	0.210132	1.09355	1.09355	0.0100108	1.21711	1.21711	0.00193382	1.27929	1.27929	0.166677	1.1042	1.1042	0.00165776	1.28516	1.28516	5.48135	1
38037_at	21913	heparin-binding EGF-like growth factor	HBEGF	0.0184218	0.867522	1.01187	1.01187	0.184835	1.10067	1.10067	0.270326	1.0824	1.0824	0.00306448	1.26513	1.26513	0.901888	1.00876	1.00876	0.0595381	1.14972	1.14972	3.37003	1
38069_at	21915	chloride channel 7	CLCN7	0.0411088	0.00903914	1.13339	1.13339	0.439405	1.03476	1.03476	0.641614	1.02068	1.02068	0.0387828	1.10054	1.10054	0.0158067	1.121	1.121	0.0700338	1.08644	1.08644	2.74602	1
38398_at	21923	MAP-kinase activating death domain	MADD	0.00132436	0.0963263	1.08698	1.08698	0.00794518	1.15134	1.15134	0.865566	0.991837	-1.00823	0.536242	0.970367	-1.03054	0.155153	1.07317	1.07317	0.128486	0.927009	-1.07874	5.73198	1
38691_s_at	21928	surfactant, pulmonary-associated protein C	SFTPC	0.0990328	0.172887	1.10599	1.10599	0.0406801	1.16879	1.16879	0.00941153	1.22721	1.22721	0.194373	1.10044	1.10044	0.0162486	1.20568	1.20568	0.0145672	1.21	1.21	2.09833	1
38707_r_at	21930	E2F transcription factor 4, p107/p130-binding	E2F4	0.00191551	0.0864205	1.04636	1.04636	0.00113218	1.10009	1.10009	0.00235442	1.09142	1.09142	0.000890957	1.10293	1.10293	0.0041457	1.0847	1.0847	6.76e-05	1.13407	1.13407	5.3666	1
38892_at	21933	KIAA0240	KIAA0240	4.48e-06	0.0186379	0.878445	-1.13838	0.0147022	0.873592	-1.1447	0.000192314	0.7941	-1.25929	1.78e-07	0.674455	-1.48268	0.061592	0.904635	-1.10542	9.06e-05	0.781155	-1.28016	13.3493	1
38964_r_at	21935	Wiskott-Aldrich syndrome (eczema-thrombocytopenia)	WAS	0.0452272	0.0255748	1.09867	1.09867	0.0478028	1.08572	1.08572	0.292078	1.04311	1.04311	0.0297174	1.09561	1.09561	0.00989768	1.11758	1.11758	0.00254748	1.14393	1.14393	2.67409	1
39582_at	21943	cylindromatosis (turban tumor syndrome)	CYLD	0.00287587	0.0357676	1.12209	1.12209	0.294145	1.05667	1.05667	0.00941503	1.15833	1.15833	0.000156671	1.26821	1.26821	0.00164929	1.20441	1.20441	0.0164151	1.14344	1.14344	4.9783	1
39650_s_at	21944	pecanex-like 2 (Drosophila)	PCNXL2	0.0228795	0.347859	1.04621	1.04621	0.00293011	1.17252	1.17252	0.893522	0.99365	-1.00639	0.152333	1.07243	1.07243	0.181354	1.06724	1.06724	0.0684507	1.09473	1.09473	3.19792	1
39817_s_at	21949	chromosome 6 open reading frame 108	C6orf108	0.115014	0.101539	1.05996	1.05996	0.0138225	1.09587	1.09587	0.197695	1.04624	1.04624	0.00803512	1.10501	1.10501	0.0221148	1.08781	1.08781	0.0594568	1.07015	1.07015	1.99078	1
39835_at	21950	SET binding factor 1	SBF1	0.0186555	0.725235	1.01606	1.01606	0.0438947	1.10091	1.10091	0.130359	1.07306	1.07306	0.00954189	1.13669	1.13669	0.180721	1.06396	1.06396	0.00263282	1.16585	1.16585	3.35994	1
40148_at	21957	amyloid beta (A4) precursor protein-binding, family B, member 2 (Fe65-like)	APBB2	0.000191854	0.351314	0.962978	-1.03845	0.00175413	0.867068	-1.15331	0.0152156	1.11064	1.11064	0.498079	0.97309	-1.02765	0.409521	0.967248	-1.03386	0.827889	0.99133	-1.00875	7.8657	1
40255_at	21961	DEAD (Asp-Glu-Ala-Asp) box polypeptide 28	DDX28	1.37e-06	0.786763	1.01251	1.01251	0.00486681	1.15433	1.15433	0.00031832	1.21744	1.21744	1.51e-06	1.35673	1.35673	0.234431	1.05716	1.05716	1.5e-05	1.29322	1.29322	15.5499	1
40420_at	21965	serine/threonine kinase 10	STK10	3e-07	0.679895	1.01737	1.01737	0.830403	1.00897	1.00897	4.44e-05	0.807747	-1.23801	0.000164028	0.826793	-1.20949	0.00283523	0.869446	-1.15016	2.58e-06	0.766119	-1.30528	18.7666	1
40560_at	21971	T-box 2	TBX2	8.27e-06	0.143883	1.0765	1.0765	0.367395	1.04571	1.04571	0.000222373	1.24327	1.24327	7.84e-06	1.33516	1.33516	0.0222621	1.12759	1.12759	0.739591	0.983798	-1.01647	12.312	1
40562_at	21972	guanine nucleotide binding protein (G protein), alpha 11 (Gq class)	GNA11	2.04e-05	0.860831	1.00681	1.00681	0.164325	0.946336	-1.05671	0.679456	0.984107	-1.01615	4.06e-05	1.2212	1.2212	0.930847	1.00336	1.00336	0.147396	1.05928	1.05928	10.8935	1
40612_at	21974	dopey family member 1	DOPEY1	0.0150958	0.0213334	0.866751	-1.15373	0.00127822	0.807051	-1.23908	0.00223129	0.818204	-1.22219	0.00175093	0.813322	-1.22952	0.0708589	0.896521	-1.11542	0.0619604	0.89297	-1.11986	3.53074	1
40829_at	21978	WD and tetratricopeptide repeats 1	WDTC1	0.0220957	0.556463	1.02984	1.02984	0.649012	1.02298	1.02298	0.141884	1.07808	1.07808	0.00158997	1.19658	1.19658	0.115647	1.08422	1.08422	0.0852819	1.09309	1.09309	3.22542	1
40837_at	21979	transducin-like enhancer of split 2 (E(sp1) homolog, Drosophila)	TLE2	0.003246	0.0426298	1.11275	1.11275	0.171887	1.07241	1.07241	0.00190604	1.19275	1.19275	0.000112992	1.26625	1.26625	0.050922	1.1079	1.1079	0.0187199	1.13456	1.13456	4.86536	1
41037_at	21981	TEA domain family member 4	TEAD4	0.000193461	0.753049	0.982252	-1.01807	0.534734	0.965159	-1.0361	0.817939	1.01318	1.01318	0.0812007	0.902042	-1.1086	0.272708	0.938644	-1.06537	4.83e-05	0.748747	-1.33556	7.85562	1
41047_at	21982	chromosome 9 open reading frame 16	C9orf16	0.011728	0.535687	1.02654	1.02654	0.741888	0.986218	-1.01397	0.951293	1.00257	1.00257	0.00551	1.13799	1.13799	0.0954282	1.07544	1.07544	0.0544732	1.0886	1.0886	3.73821	1
41160_at	21984	methyl-CpG binding domain protein 3	MBD3	2.26e-05	0.244502	1.04119	1.04119	0.710443	1.01276	1.01276	0.393117	0.971046	-1.02982	0.485391	1.02422	1.02422	0.541275	1.02114	1.02114	5.8e-05	0.842991	-1.18625	10.737	1
41397_at	21989	zinc finger protein 821	ZNF821	3.06e-09	0.0321748	1.12585	1.12585	0.00119011	1.21451	1.21451	2.07e-06	1.40317	1.40317	2.24e-09	1.69131	1.69131	0.000137299	1.27377	1.27377	2.08e-09	1.69502	1.69502	32.0238	1
41512_at	21991	Transcribed locus	---	0.00382331	0.300889	0.923701	-1.0826	0.607692	1.03975	1.03975	0.213666	1.10075	1.10075	0.0969332	1.13901	1.13901	0.822617	1.01712	1.01712	0.00288856	1.2886	1.2886	4.71459	1
42361_g_at	21999	coiled-coil alpha-helical rod protein 1	CCHCR1	0.0115069	0.837913	1.01333	1.01333	0.288333	0.932661	-1.0722	0.296938	0.933843	-1.07084	0.0301523	0.861434	-1.16086	0.599458	0.966468	-1.0347	0.00284597	0.804726	-1.24266	3.75402	1
43511_s_at	22001	MRNA; cDNA DKFZp762M127 (from clone DKFZp762M127)	---	1.4e-07	0.352457	1.03974	1.03974	0.574847	0.976929	-1.02362	0.000270072	1.19781	1.19781	2.15e-06	1.3081	1.3081	2.16e-05	1.25289	1.25289	6.48e-06	1.28103	1.28103	20.5768	1
43977_at	22004	transmembrane protein 161A	TMEM161A	0.00171703	0.749545	0.988262	-1.01188	0.679536	0.984824	-1.01541	0.0395995	0.922829	-1.08362	0.0594991	0.929709	-1.07561	0.313739	0.963004	-1.03842	0.00022798	0.84916	-1.17763	5.4736	1
44065_at	22006	chromosome 12 open reading frame 52	C12orf52	0.000311284	0.495105	1.02737	1.02737	0.935982	1.00317	1.00317	0.00825201	0.89235	-1.12064	0.105173	0.936187	-1.06816	0.845631	0.992366	-1.00769	0.000608254	0.853996	-1.17097	7.29386	1
44111_at	22007	vacuolar protein sorting 33 homolog B (yeast)	VPS33B	0.00750878	0.624447	1.02006	1.02006	0.893722	0.994609	-1.00542	0.00510271	0.881939	-1.13387	0.967928	0.998375	-1.00163	0.180895	0.946116	-1.05695	0.533886	1.02561	1.02561	4.11542	1
44120_at	22008	aarF domain containing kinase 2	ADCK2	7.38e-05	0.247675	1.03988	1.03988	0.51679	1.02191	1.02191	0.00295459	1.11751	1.11751	6.79e-06	1.21898	1.21898	0.0194057	1.08707	1.08707	0.0969481	1.05886	1.05886	9.07648	1
44783_s_at	22017	hairy/enhancer-of-split related with YRPW motif 1	HEY1	7.44e-07	0.427503	0.954076	-1.04813	7.24e-06	1.41659	1.41659	0.916081	0.993825	-1.00621	0.269731	0.936236	-1.06811	0.0974474	0.904003	-1.10619	0.149609	0.916695	-1.09088	16.7804	1
44790_s_at	22018	chromosome 13 open reading frame 18	C13orf18	0.000219981	0.735921	0.974882	-1.02577	0.0013044	0.757394	-1.32032	0.596933	0.960816	-1.04078	0.394137	0.937272	-1.06693	0.494936	0.949603	-1.05307	0.0215436	1.20377	1.20377	7.70136	1
45526_g_at	22022	hypothetical protein FLJ14154	FLJ14154	0.00188374	0.09591	1.05011	1.05011	0.01447	1.0778	1.0778	0.0705107	1.05491	1.05491	0.00783601	1.08619	1.08619	0.396489	0.976046	-1.02454	0.00368278	1.09634	1.09634	5.38289	1
45653_at	22025	potassium channel tetramerisation domain containing 13	KCTD13	0.0853813	0.416849	1.05727	1.05727	0.0816495	1.13106	1.13106	0.0734476	1.1353	1.1353	0.00357808	1.24813	1.24813	0.0624834	1.1417	1.1417	0.0627949	1.14151	1.14151	2.20556	1
45714_at	22027	host cell factor C1 regulator 1 (XPO1 dependent)	HCFC1R1	0.0401679	0.556938	1.04403	1.04403	0.222283	1.09511	1.09511	0.0694555	1.14839	1.14839	0.00359236	1.26855	1.26855	0.283001	1.08283	1.08283	0.020605	1.19881	1.19881	2.76353	1
45828_at	22029	ATP5S-like	ATP5SL	1.09e-08	0.5987	0.991569	-1.0085	0.975852	1.00049	1.00049	0.000309878	1.07131	1.07131	5.95e-08	1.14138	1.14138	0.00907159	1.0468	1.0468	1.94e-06	1.11034	1.11034	27.7178	1
46167_at	22031	tetratricopeptide repeat domain 4 /// chromosome 1 open reading frame 175	C1orf175 /// TTC4	1.72e-05	0.0909053	0.933443	-1.0713	0.0309132	0.913903	-1.09421	9.45e-05	0.82818	-1.20747	1.41e-05	0.801741	-1.24729	0.00759814	0.891279	-1.12198	3.31e-06	0.781426	-1.27971	11.1542	1
46256_at	22032	splA/ryanodine receptor domain and SOCS box containing 3	SPSB3	0.0822057	0.0246827	1.13431	1.13431	0.0539412	1.11209	1.11209	0.0747624	1.10245	1.10245	0.00852649	1.16338	1.16338	0.00357182	1.18677	1.18677	0.106479	1.09166	1.09166	2.23307	1
46270_at	22033	ubiquitin associated protein 1	UBAP1	0.0313716	0.282202	1.04003	1.04003	0.381547	1.03229	1.03229	0.109788	1.06124	1.06124	0.00457277	1.12006	1.12006	0.00466583	1.11971	1.11971	0.109623	1.06127	1.06127	2.95216	1
46947_at	22036	guanine nucleotide binding protein-like 3 (nucleolar)-like	GNL3L	0.00351885	0.14037	0.901011	-1.10986	0.00932747	0.822587	-1.21568	0.432779	0.947097	-1.05586	0.00473969	0.805989	-1.24071	0.0176491	0.838973	-1.19193	0.00028731	0.742613	-1.3466	4.79075	1
47553_at	22042	deafness, autosomal recessive 31	DFNB31	5.96e-05	0.962491	1.0041	1.0041	0.570182	1.05081	1.05081	0.317964	1.09191	1.09191	0.000153581	1.49087	1.49087	0.142401	1.14007	1.14007	0.000144362	1.49429	1.49429	9.36251	1
47560_at	22043	latrophilin 1	LPHN1	0.153429	0.199205	0.918691	-1.08851	0.025736	0.857369	-1.16636	0.154392	0.909789	-1.09916	0.0928947	0.893413	-1.1193	0.0976957	0.894968	-1.11736	0.00679722	0.824688	-1.21258	1.78485	1
47608_at	22045	tight junction associated protein 1 (peripheral)	TJAP1	0.00226813	0.874177	1.00512	1.00512	0.683935	1.01323	1.01323	0.680798	1.01337	1.01337	0.0400912	1.07236	1.07236	0.0986927	1.05665	1.05665	0.000465446	1.14214	1.14214	5.2034	1
48030_i_at	22047	chromosome 5 open reading frame 4	C5orf4	0.0550057	0.116047	1.07658	1.07658	0.0384787	1.10463	1.10463	0.399897	1.03939	1.03939	0.150281	1.0695	1.0695	0.0247383	1.11522	1.11522	0.00295671	1.16408	1.16408	2.52797	1
48106_at	22049	hypothetical protein FLJ20489	FLJ20489	0.000176255	0.176789	1.06312	1.06312	0.779345	0.987662	-1.01249	0.470033	0.968319	-1.03272	0.0778883	0.921967	-1.08464	0.160726	1.06575	1.06575	0.00110016	0.84662	-1.18117	7.96867	1
48117_at	22050	coiled-coil domain containing 101	CCDC101	0.00264975	0.428331	1.03027	1.03027	0.530832	1.02381	1.02381	0.956555	1.00204	1.00204	0.000662892	1.16008	1.16008	0.699067	0.985637	-1.01457	0.198183	1.05032	1.05032	5.0554	1
48580_at	22052	CXXC finger 1 (PHD domain)	CXXC1	0.0398831	0.727491	1.00933	1.00933	0.0196605	1.06888	1.06888	0.092371	1.04752	1.04752	0.0054441	1.08528	1.08528	0.0655323	1.05251	1.05251	0.314409	1.02747	1.02747	2.76891	1
49049_at	22057	deltex 3 homolog (Drosophila)	DTX3	0.0621411	0.729858	1.0196	1.0196	0.21687	1.07323	1.07323	0.122811	1.0934	1.0934	0.042279	1.12776	1.12776	0.00498744	1.19104	1.19104	0.184842	1.07909	1.07909	2.43777	1
49051_g_at	22058	deltex 3 homolog (Drosophila)	DTX3	0.0334288	0.0534595	1.1423	1.1423	0.0513433	1.1438	1.1438	0.00269056	1.24849	1.24849	0.00582594	1.22147	1.22147	0.0118115	1.19671	1.19671	0.0019551	1.25971	1.25971	2.90338	1
49111_at	22060	MRNA; cDNA DKFZp762M127 (from clone DKFZp762M127)	---	0.000487242	0.236395	1.07548	1.07548	0.41233	0.951312	-1.05118	0.0373788	1.14217	1.14217	0.00197014	1.2363	1.2363	0.00279066	1.22526	1.22526	0.00461559	1.20934	1.20934	6.78752	1
49878_at	22067	peroxisomal biogenesis factor 16	PEX16	0.000857102	0.105059	1.05162	1.05162	0.00604666	1.09527	1.09527	0.0364594	0.935698	-1.06872	0.36502	1.02786	1.02786	0.306074	1.03163	1.03163	0.259626	1.03499	1.03499	6.17916	1
50221_at	22068	transcription factor EB	TFEB	0.0370951	0.0107178	1.17497	1.17497	0.106912	1.10156	1.10156	0.430567	1.04718	1.04718	0.00314005	1.21207	1.21207	0.036214	1.13729	1.13729	0.18445	1.08195	1.08195	2.82392	1
50314_i_at	22070	chromosome 20 open reading frame 27	C20orf27	0.00290846	0.890455	1.00762	1.00762	0.340372	1.05458	1.05458	0.502352	0.963515	-1.03787	0.0211134	0.872704	-1.14586	0.179376	0.927092	-1.07864	0.00594868	0.845862	-1.18223	4.96774	1
50400_at	22073	polyamine oxidase (exo-N4-amino)	PAOX	0.00208741	0.454696	0.957452	-1.04444	0.26985	1.06686	1.06686	0.0438688	0.884552	-1.13052	0.853303	0.989375	-1.01074	0.587724	1.03192	1.03192	0.00524013	0.836395	-1.19561	5.28328	1
51146_at	22075	phosphatidylinositol glycan anchor biosynthesis, class V	PIGV	3.33e-05	0.522766	1.03262	1.03262	0.256927	0.944036	-1.05928	0.00362396	0.849959	-1.17653	0.0105163	0.869972	-1.14946	0.364567	1.04685	1.04685	0.000229324	0.801659	-1.24741	10.1751	1
51158_at	22076	hypothetical gene supported by AK075564; BC060873	LOC400451	0.000199888	0.0291981	1.11084	1.11084	9.24e-06	1.30151	1.30151	0.106174	1.07865	1.07865	0.445099	1.03547	1.03547	0.125167	1.07424	1.07424	0.0155282	1.12565	1.12565	7.81619	1
51176_at	22077	mediator complex subunit 27	MED27	2.02e-05	0.322709	0.968261	-1.03278	0.278699	1.03605	1.03605	0.0164773	1.08684	1.08684	8.11e-05	1.16972	1.16972	0.606702	1.01678	1.01678	0.000600299	1.13814	1.13814	10.9072	1
51192_at	22078	slingshot homolog 3 (Drosophila)	SSH3	0.00929009	0.000732275	1.16327	1.16327	0.0162044	1.10484	1.10484	0.047042	1.08368	1.08368	0.0049418	1.12742	1.12742	0.0407865	1.08659	1.08659	0.481771	1.02759	1.02759	3.93357	1
51228_at	22081	RNA binding motif protein 12B	RBM12B	0.186034	0.0597747	0.850037	-1.17642	0.0218742	0.816765	-1.22434	0.0368393	0.833501	-1.19976	0.00886492	0.789733	-1.26625	0.0755675	0.858473	-1.16486	0.027767	0.824302	-1.21315	1.64761	1
52169_at	22087	protein kinase LYK5	LYK5	4.38e-07	0.324189	0.950984	-1.05154	0.0852523	0.913908	-1.0942	0.00301811	0.845566	-1.18264	9.62e-06	0.746827	-1.339	0.135157	0.925506	-1.08049	1.5e-07	0.676217	-1.47881	17.9135	1
52837_at	22093	KIAA1644 protein	LL22NC03-75B3.6	0.0518248	0.0638426	1.07473	1.07473	0.0665447	1.07389	1.07389	0.33419	1.03702	1.03702	0.0044071	1.12511	1.12511	0.599723	1.01978	1.01978	0.04049	1.0838	1.0838	2.57225	1
53071_s_at	22096	hypothetical protein FLJ22222	FLJ22222	0.000908125	0.00096984	0.882321	-1.13337	0.00320446	0.897169	-1.11462	2.51e-05	0.838278	-1.19292	0.0297013	0.926928	-1.07883	0.0137158	0.916144	-1.09153	0.108589	0.947014	-1.05595	6.11868	1
53076_at	22097	xylosylprotein beta 1,4-galactosyltransferase, polypeptide 7 (galactosyltransfer	B4GALT7	0.000247971	0.871756	0.991494	-1.00858	0.609474	1.02748	1.02748	0.0478374	0.895715	-1.11643	0.0608228	0.90141	-1.10937	0.227002	0.936956	-1.06729	9.69e-05	0.77613	-1.28844	7.55924	1
53202_at	22098	chromosome 7 open reading frame 25	C7orf25	9.93e-06	0.0733822	0.906328	-1.10335	0.0469493	0.895649	-1.11651	4.95e-05	0.76515	-1.30693	2.48e-06	0.713122	-1.40229	0.071123	0.905559	-1.10429	3.82e-05	0.760653	-1.31466	12.0146	1
53720_at	22099	hypothetical protein FLJ11286	FLJ11286	8.63e-05	0.0845032	1.1233	1.1233	0.280435	1.07364	1.07364	0.104161	0.896691	-1.11521	0.00987694	0.8331	-1.20034	0.42808	1.05318	1.05318	0.00789852	0.827774	-1.20806	8.87	1
53912_at	22100	sorting nexin 11	SNX11	0.0157666	0.870613	0.994312	-1.00572	0.757616	0.98924	-1.01088	0.00830693	0.903696	-1.10657	0.897594	0.995503	-1.00452	0.865832	1.00594	1.00594	0.317345	1.0361	1.0361	3.49543	1
53991_at	22103	DENN/MADD domain containing 2A	DENND2A	0.0518285	0.899658	1.00615	1.00615	0.0576998	1.10147	1.10147	0.308212	1.05146	1.05146	0.0383298	1.1123	1.1123	0.0676124	1.09718	1.09718	0.00950092	1.14759	1.14759	2.5722	1
55065_at	22108	MAP/microtubule affinity-regulating kinase 4	MARK4	0.0411464	0.00795984	1.16225	1.16225	0.0826667	1.09767	1.09767	0.0101535	1.1558	1.1558	0.00523612	1.1733	1.1733	0.00211434	1.19716	1.19716	0.0521469	1.11107	1.11107	2.74532	1
55081_at	22109	MICAL-like 1	MICALL1	0.000243664	0.127099	1.0566	1.0566	0.00511573	1.11485	1.11485	0.924483	1.00333	1.00333	0.0073679	1.10865	1.10865	0.956518	0.998092	-1.00191	0.000202208	1.16978	1.16978	7.57992	1
55093_at	22110	chondroitin sulfate glucuronyltransferase	CSGlcA-T	0.00240187	0.38217	1.06707	1.06707	0.047141	1.16611	1.16611	0.0691446	1.14973	1.14973	0.00267997	1.28253	1.28253	0.288867	1.08237	1.08237	0.000227958	1.38489	1.38489	5.14863	1
55872_at	22116	zinc finger protein 512B	ZNF512B	0.00065012	0.43497	0.960007	-1.04166	0.00816666	0.860353	-1.16231	0.238725	0.939682	-1.06419	0.000748411	0.815824	-1.22575	0.351467	0.952303	-1.05009	0.000270225	0.79781	-1.25343	6.47283	1
56197_at	22117	phospholipid scramblase 3	PLSCR3	0.000857384	0.47293	1.02207	1.02207	0.559641	0.982453	-1.01786	0.00875515	0.91697	-1.09055	0.0242888	0.929872	-1.07542	0.226271	0.963433	-1.03796	0.00101601	0.891669	-1.12149	6.17882	1
56256_at	22118	SID1 transmembrane family, member 2	SIDT2	0.000750267	0.862799	1.00797	1.00797	0.964738	1.00203	1.00203	0.00282703	0.85705	-1.16679	0.00171994	0.848751	-1.1782	0.4089	0.962475	-1.03899	0.0253068	0.896188	-1.11584	6.31965	1
56821_at	22121	amino acid transporter	FLJ10815	0.02358	0.166003	1.08497	1.08497	0.0857832	1.10797	1.10797	0.11169	1.099	1.099	0.0089355	1.17855	1.17855	0.0399943	1.13272	1.13272	0.000751543	1.25272	1.25272	3.17419	1
57082_at	22124	low density lipoprotein receptor adaptor protein 1	LDLRAP1	0.00598224	0.846348	1.01244	1.01244	0.900565	1.008	1.008	0.853601	0.988299	-1.01184	0.917965	0.993454	-1.00659	0.195388	1.08801	1.08801	0.00558011	0.822416	-1.21593	4.31325	1
57163_at	22125	elongation of very long chain fatty acids (FEN1/Elo2, SUR4/Elo3, yeast)-like 1	ELOVL1	8.88e-09	0.135701	1.03646	1.03646	9.12e-05	1.1189	1.1189	0.0388407	0.950343	-1.05225	0.00102306	0.915349	-1.09248	0.286344	1.02555	1.02555	3.44e-05	0.885022	-1.12992	28.3826	1
57516_at	22126	zinc finger protein 764	ZNF764	0.000521257	0.378881	0.960333	-1.04131	0.0976922	0.924831	-1.08128	0.00195883	0.852011	-1.17369	0.000189356	0.814493	-1.22776	0.0537817	0.911948	-1.09655	0.000235194	0.81791	-1.22263	6.71312	1
57588_at	22130	solute carrier family 24 (sodium/potassium/calcium exchanger), member 3	SLC24A3	0.0132663	0.728052	1.01652	1.01652	0.104666	0.924053	-1.08219	0.0572287	0.910499	-1.0983	0.0185289	0.8877	-1.12651	0.0572415	0.910504	-1.09829	0.0052696	0.864627	-1.15657	3.63638	1
57715_at	22132	family with sequence similarity 26, member B	FAM26B	7.72e-07	0.00996472	1.14661	1.14661	0.141312	0.929047	-1.07637	0.769899	0.985852	-1.01435	0.00086359	0.82861	-1.20684	0.00180742	1.1886	1.1886	0.0470433	0.903296	-1.10706	16.7045	1
59625_at	22144	nucleolar protein 3 (apoptosis repressor with CARD domain)	NOL3	6.06e-09	0.0935152	1.09935	1.09935	0.725392	0.981022	-1.01935	0.000320112	0.791946	-1.26271	1.81e-07	0.65829	-1.51909	0.109935	0.913954	-1.09415	1.6e-06	0.697391	-1.43392	29.6468	1
59631_at	22145	thioredoxin reductase 3	TXNRD3	2.57e-05	0.784671	0.989869	-1.01023	0.828713	1.00809	1.00809	0.000160179	0.843344	-1.18576	0.00140295	0.872668	-1.14591	0.544785	0.977603	-1.02291	0.000532277	0.859456	-1.16353	10.5478	1
61874_at	22159	chromosome 9 open reading frame 7	C9orf7	0.0611967	0.232741	0.951834	-1.0506	0.0779836	0.928187	-1.07737	0.00594843	0.883889	-1.13136	0.0148454	0.898584	-1.11286	0.342038	0.961711	-1.03981	0.0215712	0.90485	-1.10516	2.44906	1
62212_at	22160	chromosome 1 open reading frame 50	C1orf50	0.00233929	0.964263	0.998593	-1.00141	0.605767	1.0164	1.0164	0.0021324	0.896428	-1.11554	0.50005	1.02154	1.02154	0.10643	0.948899	-1.05385	0.755292	0.990245	-1.00985	5.17383	1
63009_at	22162	SHQ1 homolog (S. cerevisiae)	SHQ1	0.112291	0.042621	0.925921	-1.08001	0.044896	0.926768	-1.07902	0.134643	0.946089	-1.05698	0.0794944	0.936437	-1.06788	0.0121713	0.906671	-1.10294	0.00500739	0.89399	-1.11858	2.00797	1
64408_s_at	22169	calmodulin-like 4	CALML4	0.00530018	0.766109	1.01782	1.01782	0.0773305	0.896657	-1.11525	0.349757	0.945458	-1.05769	0.243936	0.93209	-1.07286	0.707938	0.977986	-1.02251	0.00107021	0.799485	-1.2508	4.42022	1
64432_at	22171	chromosome 12 open reading frame 47	C12orf47	0.000115362	0.0711108	0.908845	-1.1003	0.000772455	0.819899	-1.21966	4.49e-05	0.771003	-1.29701	1.28e-05	0.749819	-1.33366	0.0214885	0.882425	-1.13324	0.000210898	0.797367	-1.25413	8.49613	1
64486_at	22175	coronin, actin binding protein, 1B	CORO1B	0.00914438	0.00718428	1.11859	1.11859	0.104082	1.06583	1.06583	0.691539	1.01519	1.01519	0.00121752	1.15139	1.15139	0.0205355	1.09876	1.09876	0.0268344	1.09359	1.09359	3.94696	1
64900_at	22179	hypothetical protein FLJ22167	FLJ22167	4.05e-06	0.558596	0.96058	-1.04104	0.564965	0.961209	-1.04036	0.0314499	0.855205	-1.16931	1.69e-06	0.636721	-1.57055	0.799877	0.982781	-1.01752	0.00145065	0.779213	-1.28335	13.5286	1
65086_at	22181	Yip1 domain family, member 2	YIPF2	0.0992721	0.0266123	1.10987	1.10987	0.0234305	1.11278	1.11278	0.150881	1.06721	1.06721	0.162871	1.06513	1.06513	0.00661797	1.14105	1.14105	0.0156839	1.12188	1.12188	2.09659	1
65517_at	22186	adaptor-related protein complex 1, mu 2 subunit	AP1M2	0.00205181	0.0324754	1.0689	1.0689	0.0329655	1.06867	1.06867	0.0206188	1.0756	1.0756	7.43e-05	1.15486	1.15486	0.00108523	1.11694	1.11694	0.000606721	1.12502	1.12502	5.2999	1
65521_at	22187	ubiquitin-conjugating enzyme E2D 4 (putative)	UBE2D4	0.0714022	0.178663	1.08589	1.08589	0.00491482	1.20548	1.20548	0.0401294	1.13857	1.13857	0.0875499	1.11205	1.11205	0.00686468	1.19501	1.19501	0.0223237	1.15767	1.15767	2.33578	1
65585_at	22188	family with sequence similarity 86, member B1	FAM86B1	0.000154293	0.605669	1.03213	1.03213	0.180068	1.08736	1.08736	0.218538	0.926264	-1.07961	0.188162	0.921128	-1.08563	0.0990342	0.900946	-1.10994	0.00029268	0.768126	-1.30187	8.13195	1
65588_at	22189	hypothetical LOC388796	LOC388796	0.0100037	0.369123	0.947994	-1.05486	0.556982	0.965876	-1.03533	0.0152631	0.857094	-1.16673	0.0145806	0.856049	-1.16816	0.00464798	0.83098	-1.2034	0.00409585	0.82831	-1.20728	3.87112	1
65591_at	22190	WD repeat domain 48	WDR48	0.000141848	0.863508	1.00663	1.00663	0.943171	1.00274	1.00274	0.00679567	1.12136	1.12136	0.0028833	1.13747	1.13747	0.233644	1.04772	1.04772	0.000117449	1.19837	1.19837	8.23623	1
65718_at	22193	G protein-coupled receptor 124	GPR124	0.0163488	0.485286	1.03982	1.03982	0.483549	1.03998	1.03998	0.965974	1.00238	1.00238	0.00268934	1.20688	1.20688	0.426203	1.04562	1.04562	0.0426533	1.12626	1.12626	3.46608	1
65884_at	22195	mannosidase, alpha, class 1B, member 1	MAN1B1	0.000581834	0.817341	1.00976	1.00976	0.636199	0.980262	-1.02014	0.0473524	0.916035	-1.09166	0.0112678	0.890608	-1.12283	0.507073	1.02843	1.02843	0.0013122	0.856476	-1.16757	6.59291	1
76897_s_at	22199	FK506 binding protein 15, 133kDa	FKBP15	0.0822136	0.736361	0.975023	-1.02562	0.0088332	0.80659	-1.23979	0.873612	0.988133	-1.01201	0.254437	0.916737	-1.09083	0.223038	0.911036	-1.09765	0.168771	0.899615	-1.11159	2.23301	1
78047_s_at	22201	hypothetical protein LOC729580	LOC729580	0.0666197	0.513069	1.03126	1.03126	0.0827304	1.08811	1.08811	0.227143	1.0593	1.0593	0.0204325	1.12345	1.12345	0.0826251	1.08814	1.08814	0.00544827	1.15492	1.15492	2.38659	1
78383_at	22203	Topoisomerase I binding, arginine/serine-rich	TOPORS	0.105652	0.103532	1.04828	1.04828	0.19996	1.03732	1.03732	0.083662	1.05162	1.05162	0.00286372	1.09844	1.09844	0.0538604	1.05826	1.05826	0.0829146	1.05176	1.05176	2.05175	1
89476_r_at	22210	aminopeptidase-like 1	NPEPL1	0.00146004	0.378377	1.03611	1.03611	0.0137854	1.11218	1.11218	0.00375429	1.13783	1.13783	0.000140371	1.20289	1.20289	0.00875	1.12121	1.12121	0.000883254	1.16613	1.16613	5.6342	1
91684_g_at	22218	exosome component 4	EXOSC4	0.0553188	0.112768	1.07266	1.07266	0.00446938	1.14502	1.14502	0.0407864	1.09689	1.09689	0.124518	1.07015	1.07015	0.0555456	1.08976	1.08976	0.704371	1.01641	1.01641	2.52376	1
91826_at	22221	EPS8-like 1	EPS8L1	6.95e-08	0.707062	1.01781	1.01781	0.00231192	0.850785	-1.17539	1.13e-05	0.764438	-1.30815	2.21e-06	0.738371	-1.35433	0.0393889	0.902955	-1.10747	2.22e-07	0.701002	-1.42653	22.3534	1
200001_at	30	calpain, small subunit 1	CAPNS1	0.0871364	0.0179271	1.07882	1.07882	0.121667	1.0487	1.0487	0.0459379	1.06462	1.06462	0.00336669	1.10281	1.10281	0.0196646	1.07746	1.07746	0.0184115	1.07843	1.07843	2.19081	1
200019_s_at	48	Finkel-Biskis-Reilly murine sarcoma virus (FBR-MuSV) ubiquitously expressed	FAU	0.00415789	0.0720142	1.04748	1.04748	0.0303329	1.05858	1.05858	0.00379651	1.08324	1.08324	0.000228703	1.11564	1.11564	0.00900916	1.07319	1.07319	0.000440042	1.10803	1.10803	4.63817	1
200022_at	51	ribosomal protein L18	RPL18	0.0513971	0.694108	1.00536	1.00536	0.0337178	1.03103	1.03103	0.254935	1.01584	1.01584	0.310655	1.01404	1.01404	0.0349995	1.03078	1.03078	0.00722138	1.04091	1.04091	2.57843	1
200023_s_at	52	eukaryotic translation initiation factor 3, subunit F	EIF3F	0.0157096	0.709807	1.01514	1.01514	0.29476	1.04377	1.04377	0.51139	1.02698	1.02698	0.0138803	1.11335	1.11335	0.22822	1.05074	1.05074	0.00263057	1.1465	1.1465	3.49837	1
200028_s_at	57	StAR-related lipid transfer (START) domain containing 7	STARD7	0.00244599	0.356653	0.968344	-1.03269	0.444878	0.973779	-1.02693	0.0309427	0.92391	-1.08236	0.000203036	0.856838	-1.16708	0.040096	0.927884	-1.07772	0.00670033	0.902036	-1.1086	5.13129	1
200029_at	58	ribosomal protein L19	RPL19	0.0114434	0.00168884	1.07108	1.07108	0.000753936	1.07812	1.07812	0.00966093	1.05569	1.05569	0.00178862	1.07058	1.07058	0.00107039	1.07506	1.07506	0.000795359	1.07765	1.07765	3.75862	1
200037_s_at	66	chromobox homolog 3 (HP1 gamma homolog, Drosophila) /// similar to chromobox hom	CBX3 /// LOC653972	0.0915076	0.0610594	0.90808	-1.10122	0.040147	0.898859	-1.11252	0.0502396	0.903732	-1.10652	0.00239321	0.844689	-1.18387	0.0586762	0.907184	-1.10231	0.0147694	0.878426	-1.1384	2.15538	1
200043_at	72	enhancer of rudimentary homolog (Drosophila)	ERH	0.0102659	0.129006	0.960639	-1.04097	0.00873001	0.928946	-1.07649	0.98242	1.00057	1.00057	0.387225	1.02267	1.02267	0.159326	0.963607	-1.03777	0.883422	0.996241	-1.00377	3.84937	1
200049_at	78	MYST histone acetyltransferase 2	MYST2	0.0441376	0.281044	0.946599	-1.05641	0.209475	0.937786	-1.06634	0.0267261	0.88829	-1.12576	0.0074634	0.862926	-1.15885	0.395914	0.957936	-1.04391	0.00882586	0.866132	-1.15456	2.69242	1
200050_at	79	zinc finger protein 146	ZNF146	3.7e-05	0.028074	0.902344	-1.10822	0.0359681	0.907032	-1.1025	0.000146618	0.816486	-1.22476	1.2e-06	0.743134	-1.34565	0.000210793	0.822037	-1.21649	0.000569639	0.837363	-1.19423	10.0219	1
200054_at	83	zinc finger protein 259 /// similar to zinc finger protein 259	LOC442240 /// ZNF259	5.58e-05	0.76866	0.992317	-1.00774	7.61e-05	1.13677	1.13677	0.272326	1.02963	1.02963	0.0204946	1.06726	1.06726	0.502803	0.982503	-1.01781	0.938112	0.997968	-1.00204	9.45068	1
200055_at	84	TAF10 RNA polymerase II, TATA box binding protein (TBP)-associated factor, 30kDa	TAF10	0.132464	0.335723	1.05309	1.05309	0.394368	1.04671	1.04671	0.291542	1.05846	1.05846	0.007391	1.16919	1.16919	0.279245	1.06006	1.06006	0.0667903	1.10701	1.10701	1.88968	1
200060_s_at	89	RNA binding protein S1, serine-rich domain	RNPS1	0.0402245	0.039455	0.931644	-1.07337	0.0062903	0.906576	-1.10305	0.422368	0.974021	-1.02667	0.0212834	0.922839	-1.08361	0.0391955	0.931547	-1.07348	0.00517917	0.904082	-1.10609	2.76246	1
200065_s_at	94	ADP-ribosylation factor 1	ARF1	0.0047123	0.947156	0.998142	-1.00186	0.640508	0.986945	-1.01323	0.772033	1.00817	1.00817	0.164343	1.04082	1.04082	0.463756	1.02092	1.02092	0.00159839	1.10639	1.10639	4.5252	1
200069_at	98	squamous cell carcinoma antigen recognized by T cells 3	SART3	0.000106629	0.0101182	0.895131	-1.11715	0.786873	0.989368	-1.01075	0.299577	1.04242	1.04242	0.0875957	1.07258	1.07258	0.00254844	0.874182	-1.14393	0.334001	0.962118	-1.03937	8.59649	1
200076_s_at	105	chromosome 19 open reading frame 50	C19orf50	0.0066737	0.762648	1.00748	1.00748	0.968166	1.00098	1.00098	0.00391123	0.923708	-1.08259	0.582324	0.986487	-1.0137	0.678038	1.01031	1.01031	0.0971851	0.958534	-1.04326	4.21756	1
200077_s_at	106	ornithine decarboxylase antizyme 1	OAZ1	0.0112117	0.0332568	0.948734	-1.05404	0.0348438	0.949227	-1.05349	0.000860834	0.913863	-1.09426	0.145641	0.965752	-1.03546	0.00237856	0.923094	-1.08331	0.251038	0.973161	-1.02758	3.77566	1
200085_s_at	114	transcription elongation factor B (SIII), polypeptide 2 (18kDa, elongin B)	TCEB2	0.00526131	0.00881184	1.06503	1.06503	0.091099	1.03929	1.03929	0.0115969	1.06218	1.06218	0.000564964	1.09295	1.09295	0.00037333	1.09716	1.09716	0.00177621	1.08136	1.08136	4.42676	1
200087_s_at	116	transmembrane emp24 domain trafficking protein 2	TMED2	0.00439833	0.0218809	0.93285	-1.07198	0.000663077	0.893548	-1.11913	0.00986288	0.923361	-1.083	0.174783	0.961422	-1.04013	0.0134536	0.927	-1.07875	0.766692	0.991625	-1.00845	4.58728	1
200097_s_at	126	heterogeneous nuclear ribonucleoprotein K	HNRPK	0.0015946	0.00800854	0.904766	-1.10526	0.323232	0.966165	-1.03502	0.486134	1.02441	1.02441	0.308734	0.965128	-1.03613	0.0540323	0.932801	-1.07204	0.149244	1.0523	1.0523	5.54658	1
200098_s_at	127	anaphase promoting complex subunit 5	ANAPC5	0.00333644	0.275688	0.968025	-1.03303	0.115387	0.953392	-1.04889	0.00146947	0.898672	-1.11275	0.00134049	0.897645	-1.11403	0.264192	0.967237	-1.03387	0.00220986	0.903262	-1.1071	4.83989	1
200593_s_at	129	heterogeneous nuclear ribonucleoprotein U (scaffold attachment factor A)	HNRNPU	0.00122956	0.0241699	0.917224	-1.09025	0.000596776	0.865722	-1.1551	0.0552178	0.930417	-1.07479	0.0464517	0.927561	-1.0781	7.78e-05	0.839281	-1.1915	0.00052052	0.863931	-1.1575	5.80703	1
200594_x_at	130	heterogeneous nuclear ribonucleoprotein U (scaffold attachment factor A)	HNRNPU	0.117885	0.250585	0.966143	-1.03504	0.541042	0.98206	-1.01827	0.312471	0.970287	-1.03062	0.20781	0.962817	-1.03862	0.00801121	0.917852	-1.0895	0.0525762	0.941778	-1.06182	1.9731	1
200597_at	133	eukaryotic translation initiation factor 3, subunit A	EIF3A	4.57e-05	0.523255	0.97781	-1.02269	0.359398	1.03293	1.03293	0.00550926	1.11342	1.11342	0.32461	0.965723	-1.03549	0.00173765	0.882708	-1.13288	0.766664	1.01044	1.01044	9.72701	1
200605_s_at	141	protein kinase, cAMP-dependent, regulatory, type I, alpha (tissue specific extin	PRKAR1A	0.0107781	0.0252646	0.903377	-1.10696	0.00415824	0.872923	-1.14558	0.365395	0.961828	-1.03969	0.791733	0.988817	-1.01131	0.232031	0.949523	-1.05316	0.79047	1.01138	1.01138	3.80858	1
200607_s_at	143	RAD21 homolog (S. pombe)	RAD21	0.000575526	0.664249	0.9839	-1.01636	0.00044983	0.856921	-1.16697	0.512539	0.975735	-1.02487	0.011956	0.903165	-1.10722	0.375797	0.967178	-1.03394	0.00110202	0.869109	-1.1506	6.60477	1
200608_s_at	144	RAD21 homolog (S. pombe)	RAD21	0.0273848	0.068313	0.877399	-1.13973	0.00244297	0.790399	-1.26518	0.0228115	0.845857	-1.18223	0.000996425	0.769979	-1.29874	0.0352862	0.85791	-1.16562	0.0141182	0.833179	-1.20022	3.05729	1
200609_s_at	145	WD repeat domain 1	WDR1	0.0232936	0.76677	1.01186	1.01186	0.608911	1.0206	1.0206	0.576686	1.02251	1.02251	0.00253632	1.14488	1.14488	0.656644	1.01786	1.01786	0.154398	1.05978	1.05978	3.1838	1
200616_s_at	152	KIAA0152	KIAA0152	0.00694041	0.404459	0.960471	-1.04116	0.854415	0.991237	-1.00884	0.802305	0.988058	-1.01209	0.00986654	1.14456	1.14456	0.272462	0.947964	-1.05489	0.385582	1.0429	1.0429	4.18349	1
200620_at	156	transmembrane protein 59	TMEM59	0.00207202	0.65081	0.983844	-1.01642	0.468882	1.02652	1.02652	0.0475733	1.07769	1.07769	0.00462448	1.11962	1.11962	0.0241147	1.09034	1.09034	0.00278679	1.12841	1.12841	5.29042	1
200627_at	163	prostaglandin E synthase 3 (cytosolic)	PTGES3	0.00269079	0.00403585	0.930611	-1.07456	0.000657454	0.914639	-1.09333	0.00073914	0.915654	-1.09212	8.8e-05	0.897308	-1.11444	0.000869789	0.917068	-1.09043	0.000164674	0.902704	-1.10778	5.04089	1
200630_x_at	166	SET translocation (myeloid leukemia-associated)	SET	6.76e-05	3.04e-05	1.57249	1.57249	8.33e-06	1.65133	1.65133	1.47e-05	1.61589	1.61589	4.79e-06	1.68693	1.68693	2.66e-06	1.72647	1.72647	4.86e-05	1.54529	1.54529	9.19286	1
200631_s_at	167	SET translocation (myeloid leukemia-associated)	SET	0.0705851	0.337021	1.0283	1.0283	0.00508881	1.09336	1.09336	0.0166258	1.07698	1.07698	0.202484	1.0381	1.0381	0.0995918	1.05022	1.05022	0.270488	1.03268	1.03268	2.3442	1
200633_at	169	ubiquitin B	UBB	0.000118465	0.992299	0.999873	-1.00013	0.158261	0.981113	-1.01925	0.000250644	0.943858	-1.05948	0.000275135	0.944349	-1.05893	0.657992	0.994171	-1.00586	0.0164716	0.966517	-1.03464	8.46246	1
200646_s_at	182	nucleobindin 1	NUCB1	0.0252812	0.170967	1.07298	1.07298	0.350407	1.04857	1.04857	0.0228989	1.13003	1.13003	0.00611109	1.16419	1.16419	0.00939415	1.15318	1.15318	0.00416268	1.17398	1.17398	3.11959	1
200653_s_at	189	calmodulin 1 (phosphorylase kinase, delta)	CALM1	0.0413355	0.220568	0.960084	-1.04158	0.1474	0.95261	-1.04975	0.0127966	0.915707	-1.09205	0.00244046	0.894363	-1.11811	0.113071	0.948016	-1.05483	0.0142785	0.917184	-1.09029	2.74186	1
200654_at	190	procollagen-proline, 2-oxoglutarate 4-dioxygenase (proline 4-hydroxylase), beta	P4HB	0.0859442	0.0641128	1.04941	1.04941	0.104384	1.04275	1.04275	0.0455072	1.05389	1.05389	0.0545503	1.05154	1.05154	0.00190718	1.09189	1.09189	0.0332185	1.0579	1.0579	2.2008	1
200661_at	197	cathepsin A	CTSA	0.000214967	0.102831	1.055	1.055	0.0183876	1.08372	1.08372	0.0017133	1.12	1.12	7.24e-05	1.1687	1.1687	0.000270628	1.14807	1.14807	2.6e-05	1.18526	1.18526	7.7289	1
200664_s_at	200	DnaJ (Hsp40) homolog, subfamily B, member 1	DNAJB1	4.93e-07	0.906444	0.99193	-1.00814	0.0318625	0.854638	-1.17009	7.44e-05	0.71316	-1.40221	1.86e-06	0.636672	-1.57067	0.515304	0.955909	-1.04612	1.37e-05	0.677811	-1.47534	17.6565	1
200666_s_at	202	DnaJ (Hsp40) homolog, subfamily B, member 1	DNAJB1	7.48e-07	0.367921	0.937009	-1.06723	0.015226	0.829062	-1.20618	2.22e-05	0.678314	-1.47424	1.43e-06	0.620508	-1.61158	0.381917	0.938807	-1.06518	1.09e-05	0.66316	-1.50793	16.769	1
200668_s_at	204	ubiquitin-conjugating enzyme E2D 3 (UBC4/5 homolog, yeast)	UBE2D3	0.000167643	0.127031	0.949254	-1.05346	0.00616278	0.904719	-1.10532	0.000680382	0.87695	-1.14032	7.92e-06	0.822887	-1.21523	0.017632	0.918876	-1.08829	0.000214701	0.862901	-1.15888	8.02989	1
200669_s_at	205	ubiquitin-conjugating enzyme E2D 3 (UBC4/5 homolog, yeast)	UBE2D3	0.000360776	0.388906	0.977177	-1.02336	0.00339589	0.91659	-1.091	0.00656767	0.923572	-1.08275	6.11e-05	0.875989	-1.14157	0.0109692	0.929144	-1.07626	0.00014972	0.884942	-1.13002	7.12472	1
200670_at	206	X-box binding protein 1	XBP1	0.0033506	0.61245	0.977041	-1.0235	0.00133972	0.845289	-1.18303	0.00885074	0.877315	-1.13984	0.00154159	0.847592	-1.17981	0.0685825	0.916792	-1.09076	0.00391357	0.863155	-1.15854	4.83598	1
200676_s_at	212	ubiquitin-conjugating enzyme E2L 3	UBE2L3	0.00475246	0.462901	1.07344	1.07344	0.663127	1.04275	1.04275	0.00995839	1.30941	1.30941	0.0021002	1.39696	1.39696	0.0851551	1.18707	1.18707	0.00376567	1.36386	1.36386	4.51759	1
200678_x_at	214	granulin	GRN	0.000395846	0.659099	1.01738	1.01738	0.0715476	1.07596	1.07596	0.0760972	1.07463	1.07463	0.000260963	1.18558	1.18558	0.00408099	1.13287	1.13287	0.000197936	1.19101	1.19101	7.01959	1
200683_s_at	219	ubiquitin-conjugating enzyme E2L 3	UBE2L3	0.000113808	0.549843	1.02279	1.02279	0.867338	1.00629	1.00629	0.00156787	1.14505	1.14505	0.000261778	1.17802	1.17802	0.0483406	1.08101	1.08101	0.000321113	1.17421	1.17421	8.51336	1
200684_s_at	220	ubiquitin-conjugating enzyme E2L 3	UBE2L3	0.0094316	0.389029	1.04823	1.04823	0.410283	1.04602	1.04602	0.0982587	1.09722	1.09722	0.00146163	1.21802	1.21802	0.09796	1.09731	1.09731	0.00339353	1.19454	1.19454	3.92078	1
200686_s_at	222	splicing factor, arginine/serine-rich 11	SFRS11	0.0869799	0.169763	0.891507	-1.1217	0.0206332	0.816563	-1.22465	0.0261016	0.823887	-1.21376	0.00982235	0.794483	-1.25868	0.0371514	0.835248	-1.19725	0.40439	0.933624	-1.0711	2.19211	1
200687_s_at	223	splicing factor 3b, subunit 3, 130kDa	SF3B3	0.00397567	0.760885	1.01365	1.01365	0.743466	0.985519	-1.01469	0.299159	0.954224	-1.04797	0.0103531	0.883035	-1.13246	0.138853	0.93448	-1.07011	0.00231451	0.857819	-1.16575	4.67892	1
200688_at	224	splicing factor 3b, subunit 3, 130kDa	SF3B3	0.000391457	0.674728	1.01874	1.01874	0.00608478	1.14301	1.14301	0.0526004	1.09396	1.09396	0.000233152	1.21523	1.21523	0.246186	1.05345	1.05345	0.000345765	1.20632	1.20632	7.03218	1
200689_x_at	225	eukaryotic translation elongation factor 1 gamma /// elongation factor 1 gamma p	EEF1G /// LOC729998	0.0058247	0.0945428	1.02687	1.02687	0.0162353	1.04044	1.04044	0.00633386	1.04714	1.04714	0.000575144	1.06367	1.06367	0.0239487	1.0376	1.0376	0.000320558	1.0677	1.0677	4.33674	1
200690_at	226	heat shock 70kDa protein 9 (mortalin)	HSPA9	0.112536	0.192859	0.906192	-1.10352	0.074079	0.8713	-1.14771	0.00547268	0.796445	-1.25558	0.0445659	0.854986	-1.16961	0.0141846	0.821693	-1.217	0.0780247	0.873036	-1.14543	2.0064	1
200691_s_at	227	heat shock 70kDa protein 9 (mortalin)	HSPA9	0.00508214	0.121517	0.942142	-1.06141	0.000368004	0.854162	-1.17074	0.00171796	0.875189	-1.14261	0.00623781	0.893486	-1.11921	0.00194778	0.876935	-1.14034	0.00140935	0.872448	-1.1462	4.45761	1
200692_s_at	228	heat shock 70kDa protein 9 (mortalin)	HSPA9	1.35e-05	0.0508304	0.942071	-1.06149	5.02e-06	0.837655	-1.19381	5.68e-06	0.839019	-1.19187	6.65e-06	0.840756	-1.18941	7.73e-05	0.867499	-1.15274	3.36e-05	0.858472	-1.16486	11.5316	1
200694_s_at	230	DEAD (Asp-Glu-Ala-Asp) box polypeptide 24	DDX24	0.000163256	0.491339	0.97374	-1.02697	0.207235	1.05072	1.05072	0.0517331	1.08169	1.08169	0.00106729	1.15611	1.15611	0.252353	0.956246	-1.04576	0.00976863	1.11449	1.11449	8.06242	1
200698_at	234	KDEL (Lys-Asp-Glu-Leu) endoplasmic reticulum protein retention receptor 2	KDELR2	0.0179175	0.224644	0.953768	-1.04847	0.00317239	0.881059	-1.135	0.00523714	0.888383	-1.12564	0.00524923	0.888417	-1.1256	0.0313989	0.916286	-1.09136	0.27478	0.958469	-1.04333	3.39228	1
200700_s_at	236	KDEL (Lys-Asp-Glu-Leu) endoplasmic reticulum protein retention receptor 2	KDELR2	0.002485	0.130354	0.96664	-1.03451	0.000388368	0.912566	-1.09581	0.0146567	0.944158	-1.05914	0.592557	0.988371	-1.01177	0.088031	0.962161	-1.03933	0.826896	0.995246	-1.00478	5.11624	1
200701_at	237	Niemann-Pick disease, type C2	NPC2	0.0045141	0.0742593	1.09271	1.09271	0.966166	0.99798	-1.00202	0.716953	1.01746	1.01746	0.333945	1.04771	1.04771	0.00267939	1.17497	1.17497	0.00678884	1.15267	1.15267	4.56384	1
200706_s_at	242	lipopolysaccharide-induced TNF factor	LITAF	0.00912738	0.0118515	1.16811	1.16811	0.00728369	1.18253	1.18253	0.563184	1.03355	1.03355	0.424907	1.04678	1.04678	0.01418	1.16277	1.16277	0.915476	1.00605	1.00605	3.94854	1
200708_at	244	glutamic-oxaloacetic transaminase 2, mitochondrial (aspartate aminotransferase 2	GOT2	0.0336587	0.624384	0.988032	-1.01211	0.888231	1.00345	1.00345	0.59771	1.01307	1.01307	0.00977017	1.07159	1.07159	0.807901	0.994053	-1.00598	0.781011	1.00685	1.00685	2.89813	1
200710_at	246	acyl-Coenzyme A dehydrogenase, very long chain	ACADVL	0.118615	0.0938658	1.09949	1.09949	0.328824	1.05545	1.05545	0.204365	1.07331	1.07331	0.017639	1.14965	1.14965	0.211529	1.07207	1.07207	0.0095183	1.16721	1.16721	1.96868	1
200714_x_at	250	amplified in osteosarcoma	OS9	0.00353843	0.145666	1.04313	1.04313	0.0306763	1.067	1.067	0.0801494	1.05275	1.05275	0.000490459	1.12283	1.12283	0.00418381	1.0943	1.0943	0.000426609	1.1247	1.1247	4.78563	1
200719_at	255	S-phase kinase-associated protein 1	SKP1	0.000902986	0.720605	1.02106	1.02106	0.898042	0.992573	-1.00748	0.24386	1.07141	1.07141	0.00919429	1.18013	1.18013	0.30208	0.940961	-1.06274	0.00323525	1.21176	1.21176	6.1246	1
200726_at	262	protein phosphatase 1, catalytic subunit, gamma isoform	PPP1CC	6.23e-05	0.300371	0.966623	-1.03453	0.199657	0.958533	-1.04326	0.0249088	0.925497	-1.0805	1.38e-05	0.833368	-1.19995	0.0760082	0.942	-1.06157	0.000119541	0.858997	-1.16415	9.30352	1
200730_s_at	266	protein tyrosine phosphatase type IVA, member 1	PTP4A1	0.000139832	0.365666	0.918963	-1.08818	0.090261	0.850001	-1.17647	0.319398	1.09771	1.09771	0.0909224	1.17605	1.17605	0.870901	1.01514	1.01514	0.000792657	1.43409	1.43409	8.25406	1
200731_s_at	267	protein tyrosine phosphatase type IVA, member 1	PTP4A1	2e-06	0.684901	0.965859	-1.03535	0.487937	1.06143	1.06143	0.0087158	1.27795	1.27795	0.000135113	1.48756	1.48756	0.371144	1.08024	1.08024	3.6e-06	1.70463	1.70463	14.815	1
200732_s_at	268	protein tyrosine phosphatase type IVA, member 1	PTP4A1	1.01e-07	0.824198	0.98496	-1.01527	0.0126595	1.20248	1.20248	0.000463825	1.32486	1.32486	7.23e-06	1.49784	1.49784	0.0468617	1.1533	1.1533	6.94e-08	1.74525	1.74525	21.3846	1
200739_s_at	275	SMT3 suppressor of mif two 3 homolog 3 (S. cerevisiae)	SUMO3	0.000164353	0.0339874	1.07028	1.07028	0.363174	1.02816	1.02816	2.68e-05	1.17531	1.17531	0.000222839	1.14344	1.14344	0.00578569	1.09656	1.09656	0.000630801	1.12834	1.12834	8.0542	1
200740_s_at	276	SMT3 suppressor of mif two 3 homolog 3 (S. cerevisiae)	SUMO3	0.00535065	0.78186	0.990743	-1.00934	0.387502	1.02971	1.02971	0.0160649	1.09104	1.09104	0.00258391	1.12078	1.12078	0.0715836	1.06508	1.06508	0.0203568	1.08708	1.08708	4.41181	1
200746_s_at	282	guanine nucleotide binding protein (G protein), beta polypeptide 1	GNB1	0.0809502	0.0293126	1.08748	1.08748	0.0320998	1.08578	1.08578	0.0226318	1.09225	1.09225	0.00432922	1.12177	1.12177	0.111917	1.06121	1.06121	0.00634618	1.11505	1.11505	2.24426	1
200749_at	285	RAN, member RAS oncogene family	RAN	0.00115274	0.017366	0.911017	-1.09767	0.262821	0.959444	-1.04227	0.00493788	0.892699	-1.1202	5.47e-05	0.832577	-1.20109	0.00624124	0.896017	-1.11605	0.00114559	0.872642	-1.14594	5.87264	1
200750_s_at	286	RAN, member RAS oncogene family	RAN	0.00837546	0.190265	0.97142	-1.02942	0.0323618	0.952006	-1.05041	0.00684961	0.937566	-1.06659	0.000324414	0.911533	-1.09705	0.00700113	0.937761	-1.06637	0.00484119	0.9345	-1.07009	4.0217	1
200751_s_at	287	heterogeneous nuclear ribonucleoprotein C (C1/C2)	HNRNPC	0.0284025	0.149215	0.940093	-1.06372	0.00296305	0.869993	-1.14943	0.00496749	0.878111	-1.13881	0.0548305	0.919439	-1.08762	0.258172	0.9532	-1.0491	0.278746	0.955184	-1.04692	3.02896	1
200752_s_at	288	calpain 1, (mu/I) large subunit	CAPN1	0.061308	0.00792505	1.11979	1.11979	0.00562779	1.12633	1.12633	0.00575309	1.12591	1.12591	0.00310171	1.13765	1.13765	0.01607	1.10612	1.10612	0.0244304	1.09787	1.09787	2.44773	1
200753_x_at	289	splicing factor, arginine/serine-rich 2	SFRS2	1.92e-07	0.0142068	0.929058	-1.07636	0.000418212	0.890765	-1.12263	0.00913777	0.923985	-1.08227	1.12e-08	0.775747	-1.28908	0.00122858	0.902089	-1.10854	7.72e-07	0.824324	-1.21311	19.8043	1
200754_x_at	290	splicing factor, arginine/serine-rich 2	SFRS2	5.08e-06	0.261109	0.961978	-1.03953	0.236433	0.959913	-1.04176	0.700425	0.987002	-1.01317	1.99e-05	0.830369	-1.20428	0.151974	0.951302	-1.05119	1.04e-05	0.822365	-1.21601	13.1331	1
200759_x_at	295	nuclear factor (erythroid-derived 2)-like 1	NFE2L1	0.0104133	0.218851	1.03595	1.03595	0.00377955	1.09542	1.09542	0.0437013	1.06173	1.06173	0.00953369	1.08303	1.08303	0.00115284	1.11116	1.11116	0.296071	1.0303	1.0303	3.83741	1
200764_s_at	300	catenin (cadherin-associated protein), alpha 1, 102kDa	CTNNA1	0.00400874	0.302876	1.03469	1.03469	0.000644357	1.13905	1.13905	0.139151	1.05092	1.05092	0.00863717	1.09842	1.09842	0.803233	1.00818	1.00818	0.0278247	1.07949	1.07949	4.67138	1
200765_x_at	301	catenin (cadherin-associated protein), alpha 1, 102kDa	CTNNA1	0.00538615	0.710319	1.01552	1.01552	0.00096787	1.17106	1.17106	0.11705	1.06924	1.06924	0.0274489	1.10211	1.10211	0.845296	1.00811	1.00811	0.0510444	1.08854	1.08854	4.40594	1
200768_s_at	304	methionine adenosyltransferase II, alpha	MAT2A	3.64e-07	0.0401091	0.911346	-1.09728	0.0209363	0.899429	-1.11182	0.00514026	0.875612	-1.14206	8.01e-06	0.77742	-1.28631	0.000100032	0.815016	-1.22697	2e-08	0.68515	-1.45954	18.3228	1
200769_s_at	305	methionine adenosyltransferase II, alpha	MAT2A	0.00473235	0.300121	0.918182	-1.08911	0.020133	0.816597	-1.22459	0.0511196	0.846626	-1.18116	0.00938054	0.794032	-1.25939	0.0120676	0.801311	-1.24795	0.000154975	0.688669	-1.45208	4.52139	1
200771_at	307	laminin, gamma 1 (formerly LAMB2)	LAMC1	3.76e-07	0.0452442	0.900479	-1.11052	0.160719	1.07411	1.07411	0.0032495	1.17823	1.17823	4.44e-05	1.29017	1.29017	0.59915	1.02656	1.02656	2.08e-05	1.31151	1.31151	18.2516	1
200776_s_at	312	basic leucine zipper and W2 domains 1 /// similar to basic leucine zipper and W2	BZW1 /// LOC151579	0.000104945	0.0107687	0.903581	-1.10671	0.000131517	0.843538	-1.18548	0.000325881	0.855476	-1.16894	0.146432	0.946976	-1.05599	0.00149014	0.875786	-1.14183	0.92476	1.00345	1.00345	8.61688	1
200777_s_at	313	basic leucine zipper and W2 domains 1 /// similar to basic leucine zipper and W2	BZW1 /// LOC151579	8.15e-05	0.0343379	0.92937	-1.076	0.000497234	0.87477	-1.14316	0.000141176	0.859667	-1.16324	0.209933	0.959081	-1.04266	0.00128126	0.886274	-1.12832	0.756937	1.01017	1.01017	8.94421	1
200780_x_at	316	GNAS complex locus	GNAS	0.0571297	0.0672307	1.03311	1.03311	0.229602	1.02108	1.02108	0.0127837	1.04709	1.04709	0.00250341	1.05987	1.05987	0.023412	1.04217	1.04217	0.0495315	1.03582	1.03582	2.49989	1
200782_at	318	annexin A5	ANXA5	0.000105853	0.360659	1.03302	1.03302	0.195553	0.954559	-1.0476	0.575689	0.980433	-1.01996	0.00274338	1.12593	1.12593	0.736681	0.988228	-1.01191	0.00250871	1.12744	1.12744	8.60584	1
200784_s_at	320	low density lipoprotein-related protein 1 (alpha-2-macroglobulin receptor)	LRP1	0.00643896	0.121312	1.10422	1.10422	0.00554643	1.20975	1.20975	0.00221906	1.2397	1.2397	0.000963298	1.26724	1.26724	0.000677525	1.27899	1.27899	0.00214811	1.24077	1.24077	4.24878	1
200786_at	322	proteasome (prosome, macropain) subunit, beta type, 7	PSMB7	0.0278984	0.267166	1.058	1.058	0.256776	1.05936	1.05936	0.0760271	1.09683	1.09683	0.00261808	1.18494	1.18494	0.319879	1.05168	1.05168	0.00793706	1.1568	1.1568	3.04285	1
200790_at	326	ornithine decarboxylase 1	ODC1	7.18e-08	0.836197	1.01017	1.01017	0.0062685	1.15887	1.15887	8.39e-05	1.26775	1.26775	8.26e-08	1.48428	1.48428	0.162314	1.07257	1.07257	2.43e-06	1.36895	1.36895	22.2691	1
200793_s_at	329	aconitase 2, mitochondrial	ACO2	0.00274297	0.334683	1.04546	1.04546	0.388051	1.04048	1.04048	0.0213042	1.11892	1.11892	0.000417836	1.20915	1.20915	0.119108	1.07598	1.07598	0.00212905	1.17179	1.17179	5.02278	1
200794_x_at	330	DAZ associated protein 2	DAZAP2	0.0640167	0.903719	0.997738	-1.00227	0.00740247	0.946407	-1.05663	0.436134	0.985418	-1.0148	0.597284	0.990125	-1.00997	0.803713	0.995355	-1.00467	0.699528	0.992788	-1.00726	2.41588	1
200797_s_at	333	myeloid cell leukemia sequence 1 (BCL2-related)	MCL1	0.00263184	0.29376	1.05789	1.05789	0.0227082	1.13749	1.13749	0.00393421	1.18537	1.18537	0.00308244	1.19196	1.19196	0.0173258	1.14501	1.14501	0.000124207	1.2809	1.2809	5.06181	1
200799_at	335	heat shock 70kDa protein 1A	HSPA1A	0.0578475	0.111167	0.839353	-1.19139	0.208756	0.872423	-1.14623	0.001971	0.688069	-1.45334	0.0235997	0.773005	-1.29365	0.131218	0.847582	-1.17983	0.171452	0.861531	-1.16072	2.49064	1
200803_s_at	339	testis enhanced gene transcript (BAX inhibitor 1)	TEGT	0.00841772	0.107722	1.04641	1.04641	0.106467	1.04659	1.04659	0.0238375	1.0681	1.0681	0.00100378	1.10922	1.10922	0.00157872	1.10343	1.10343	0.00186364	1.10131	1.10131	4.0174	1
200804_at	340	testis enhanced gene transcript (BAX inhibitor 1)	TEGT	0.00190504	0.299495	1.03842	1.03842	0.122501	1.05873	1.05873	0.037929	1.08184	1.08184	0.0004264	1.16083	1.16083	0.00455638	1.11968	1.11968	0.0004673	1.15922	1.15922	5.37193	1
200823_x_at	359	ribosomal protein L29	RPL29	0.0301616	0.0213935	1.0687	1.0687	0.0215725	1.06859	1.06859	0.0404534	1.06005	1.06005	0.00406063	1.09019	1.09019	0.00234978	1.09711	1.09711	0.00140752	1.10357	1.10357	2.98248	1
200827_at	363	procollagen-lysine 1, 2-oxoglutarate 5-dioxygenase 1	PLOD1	0.00023653	0.102881	1.07873	1.07873	0.939592	0.996603	-1.00341	0.0217239	0.895497	-1.1167	0.0130984	0.886262	-1.12833	0.379507	0.960935	-1.04065	0.00303849	0.861168	-1.16121	7.61509	1
200829_x_at	365	zinc finger protein 207	ZNF207	0.000331668	0.188971	0.974172	-1.02651	0.317162	1.01994	1.01994	0.484544	0.986389	-1.0138	0.0139168	0.94946	-1.05323	0.00136192	0.930978	-1.07414	0.00286884	0.936751	-1.06752	7.22086	1
200831_s_at	367	stearoyl-CoA desaturase (delta-9-desaturase)	SCD	2.74e-05	0.00014718	1.42852	1.42852	0.0969992	1.14221	1.14221	0.277673	1.08895	1.08895	0.560806	1.0462	1.0462	3.22e-05	1.50258	1.50258	0.752318	1.02473	1.02473	10.4534	1
200832_s_at	368	stearoyl-CoA desaturase (delta-9-desaturase)	SCD	9.34e-08	2.17e-05	1.34527	1.34527	0.0411946	1.12473	1.12473	0.601823	1.02897	1.02897	0.888846	0.992404	-1.00765	7.32e-07	1.46411	1.46411	0.441112	0.95855	-1.04324	21.5876	1
200837_at	373	B-cell receptor-associated protein 31	BCAP31	0.0251937	0.336605	1.03624	1.03624	0.132834	1.05829	1.05829	0.025865	1.09093	1.09093	0.00217793	1.13552	1.13552	0.219767	1.04687	1.04687	0.00786625	1.11268	1.11268	3.1223	1
200842_s_at	378	glutamyl-prolyl-tRNA synthetase	EPRS	0.0794064	0.406827	0.947192	-1.05575	0.729525	0.977799	-1.0227	0.245295	0.926221	-1.07966	0.353881	0.941039	-1.06266	0.418071	0.948435	-1.05437	0.00513304	0.817776	-1.22283	2.25827	1
200843_s_at	379	glutamyl-prolyl-tRNA synthetase	EPRS	0.0229036	0.656238	0.978214	-1.02227	0.969671	0.998125	-1.00188	0.0249031	0.88851	-1.12548	0.0450492	0.901027	-1.10984	0.159136	0.931188	-1.0739	0.00793472	0.8661	-1.1546	3.19709	1
200844_s_at	380	peroxiredoxin 6	PRDX6	0.0486881	0.432763	1.0241	1.0241	0.473434	1.02197	1.02197	0.125652	1.04868	1.04868	0.00726889	1.09293	1.09293	0.243146	1.03641	1.03641	0.0114082	1.08638	1.08638	2.61884	1
200850_s_at	386	S-adenosylhomocysteine hydrolase-like 1	AHCYL1	0.0526435	0.626225	1.01933	1.01933	0.337034	1.0388	1.0388	0.23168	1.04889	1.04889	0.00647313	1.12482	1.12482	0.385116	1.03496	1.03496	0.0222979	1.1006	1.1006	2.56059	1
200852_x_at	388	guanine nucleotide binding protein (G protein), beta polypeptide 2	GNB2	0.00795281	0.00807111	1.1279	1.1279	0.930573	1.00362	1.00362	0.152591	1.06274	1.06274	0.00613307	1.13354	1.13354	0.00446419	1.14004	1.14004	0.165674	1.06064	1.06064	4.06601	1
200862_at	398	24-dehydrocholesterol reductase	DHCR24	3.03e-08	0.000415017	1.22926	1.22926	0.805599	1.01226	1.01226	0.824543	0.989087	-1.01103	0.0046816	0.856035	-1.16818	0.0011892	1.20251	1.20251	0.000179468	0.799343	-1.25103	24.6407	1
200864_s_at	400	RAB11A, member RAS oncogene family	RAB11A	0.085774	0.129581	0.896527	-1.11541	0.168016	0.905894	-1.10388	0.0100691	0.821708	-1.21698	0.00455895	0.801982	-1.24691	0.122422	0.894546	-1.11789	0.0833609	0.881686	-1.13419	2.20223	1
200866_s_at	402	prosaposin (variant Gaucher disease and variant metachromatic leukodystrophy)	PSAP	0.0280534	0.467859	1.03722	1.03722	0.277293	1.0567	1.0567	0.0866082	1.09308	1.09308	0.0263412	1.12574	1.12574	0.0132139	1.14371	1.14371	0.00277925	1.18339	1.18339	3.03855	1
200870_at	406	serine/threonine kinase receptor associated protein	STRAP	0.0474919	0.0408727	0.945424	-1.05773	0.25754	0.970522	-1.03037	0.102194	0.956978	-1.04496	0.0149951	0.93396	-1.07071	0.0027478	0.916072	-1.09162	0.271136	0.971363	-1.02948	2.63745	1
200871_s_at	407	prosaposin (variant Gaucher disease and variant metachromatic leukodystrophy)	PSAP	0.00990771	0.259185	1.03829	1.03829	0.0304454	1.07828	1.07828	0.087341	1.05989	1.05989	0.00129211	1.12863	1.12863	0.00658677	1.10307	1.10307	0.00154769	1.12581	1.12581	3.87923	1
200874_s_at	410	nucleolar protein 5A (56kDa with KKE/D repeat)	NOL5A	0.00276664	0.637978	0.973018	-1.02773	0.51967	0.963174	-1.03823	0.468472	1.04322	1.04322	0.0761372	0.898457	-1.11302	0.029274	0.874224	-1.14387	0.00206122	0.816612	-1.22457	5.01469	1
200875_s_at	411	nucleolar protein 5A (56kDa with KKE/D repeat)	NOL5A	0.0147501	0.339264	0.937634	-1.06651	0.976025	0.998	-1.002	0.368949	0.941331	-1.06233	0.0474005	0.870262	-1.14908	0.0174829	0.843336	-1.18577	0.00387612	0.806744	-1.23955	3.5496	1
200877_at	413	chaperonin containing TCP1, subunit 4 (delta)	CCT4	0.00496823	0.634948	0.990612	-1.00948	0.884343	0.997122	-1.00289	0.0146865	0.94909	-1.05364	0.00782723	0.943825	-1.05952	0.0634778	0.962289	-1.03919	0.00288408	0.935764	-1.06865	4.47784	1
200878_at	414	endothelial PAS domain protein 1	EPAS1	0.066737	0.119868	1.16492	1.16492	0.903037	1.01166	1.01166	0.339791	1.09623	1.09623	0.0087667	1.31375	1.31375	0.104529	1.17324	1.17324	0.638029	1.04591	1.04591	2.3853	1
200880_at	416	DnaJ (Hsp40) homolog, subfamily A, member 1	DNAJA1	0.000405544	0.0699501	0.876869	-1.14042	0.0507557	0.867068	-1.15331	6.41e-05	0.708055	-1.41232	0.000125431	0.722346	-1.38438	0.0553794	0.869688	-1.14984	0.000597976	0.756329	-1.32218	6.99232	1
200881_s_at	417	DnaJ (Hsp40) homolog, subfamily A, member 1	DNAJA1	0.0234397	0.434448	0.953728	-1.04852	0.334187	0.942915	-1.06054	0.0064783	0.834842	-1.19783	0.00582533	0.832516	-1.20118	0.448823	0.955151	-1.04696	0.0464218	0.881526	-1.1344	3.17889	1
200883_at	419	ubiquinol-cytochrome c reductase core protein II	UQCRC2	0.0670486	0.146486	0.950221	-1.05239	0.00298888	0.892107	-1.12094	0.00752668	0.904417	-1.10568	0.0328458	0.925441	-1.08057	0.0316971	0.924904	-1.08119	0.0308308	0.924487	-1.08168	2.38188	1
200884_at	420	creatine kinase, brain	CKB	0.00691459	0.413812	1.03331	1.03331	0.47919	0.972085	-1.02872	0.359947	1.03747	1.03747	0.00502621	1.13169	1.13169	0.0269813	1.09825	1.09825	0.759095	1.01228	1.01228	4.18673	1
200885_at	421	ras homolog gene family, member C	RHOC	0.026841	0.0167471	1.13135	1.13135	0.460568	1.03621	1.03621	0.731433	1.01659	1.01659	0.052161	1.10254	1.10254	0.0286298	1.11796	1.11796	0.00743986	1.15117	1.15117	3.07289	1
200889_s_at	425	signal sequence receptor, alpha (translocon-associated protein alpha)	SSR1	8.07e-06	0.00230773	0.89172	-1.12143	4.41e-07	0.78617	-1.27199	4.08e-05	0.842271	-1.18727	1.71e-06	0.803296	-1.24487	5.23e-05	0.845261	-1.18307	0.0057912	0.90355	-1.10675	12.3539	1
200890_s_at	426	signal sequence receptor, alpha (translocon-associated protein alpha)	SSR1	0.000688224	0.0178858	0.853959	-1.17102	3.78e-05	0.724737	-1.37981	0.000704103	0.782902	-1.2773	5.41e-05	0.731733	-1.36662	0.000863285	0.787091	-1.2705	0.00886218	0.837418	-1.19415	6.41169	1
200891_s_at	427	signal sequence receptor, alpha (translocon-associated protein alpha)	SSR1	0.000923652	0.0169542	0.875867	-1.14173	0.00373572	0.846237	-1.1817	0.000312178	0.801533	-1.24761	1.5e-05	0.749361	-1.33447	0.00263997	0.839765	-1.19081	0.0125301	0.869711	-1.14981	6.10101	1
200892_s_at	428	splicing factor, arginine/serine-rich 10 (transformer 2 homolog, Drosophila)	SFRS10	9.57e-05	0.00255374	0.91408	-1.094	0.000352876	0.894074	-1.11848	0.000645939	0.900122	-1.11096	6.86e-07	0.830825	-1.20362	0.000205072	0.888668	-1.12528	0.000222954	0.8895	-1.12423	8.73575	1
200893_at	429	splicing factor, arginine/serine-rich 10 (transformer 2 homolog, Drosophila)	SFRS10	0.0256293	0.0108682	0.885926	-1.12876	0.0355236	0.90732	-1.10215	0.0110729	0.886248	-1.12835	0.000549977	0.837701	-1.19374	0.00368448	0.867799	-1.15234	0.0146339	0.891114	-1.12219	3.10891	1
200899_s_at	435	meningioma expressed antigen 5 (hyaluronidase)	MGEA5	0.000480468	0.30635	0.922337	-1.0842	0.913799	0.991593	-1.00848	0.0581616	1.16738	1.16738	0.0133029	1.23265	1.23265	0.495197	1.05496	1.05496	0.00130426	1.33335	1.33335	6.80302	1
200904_at	440	major histocompatibility complex, class I, E	HLA-E	0.00305556	0.946708	0.993728	-1.00631	0.0358883	1.23259	1.23259	0.330648	1.09711	1.09711	0.00213645	1.3875	1.3875	0.118058	1.16395	1.16395	0.00222939	1.38513	1.38513	4.92161	1
200905_x_at	441	major histocompatibility complex, class I, E	HLA-E	0.00483211	0.179848	1.05849	1.05849	0.00692705	1.13099	1.13099	0.304913	1.04401	1.04401	0.000377512	1.19064	1.19064	0.0389354	1.0946	1.0946	0.00417441	1.14135	1.14135	4.50269	1
200908_s_at	444	ribosomal protein, large, P2	RPLP2	0.0237668	0.0254936	1.18818	1.18818	0.00992113	1.22568	1.22568	0.114608	1.12507	1.12507	0.0209124	1.19612	1.19612	0.000508181	1.344	1.344	0.043737	1.16621	1.16621	3.168	1
200911_s_at	447	transforming, acidic coiled-coil containing protein 1	TACC1	5.37e-05	0.780092	1.01464	1.01464	0.0442333	1.11654	1.11654	7.52e-06	1.35958	1.35958	0.0052874	1.17427	1.17427	0.0157588	1.14507	1.14507	0.000605209	1.23205	1.23205	9.50466	1
200912_s_at	448	eukaryotic translation initiation factor 4A, isoform 2	EIF4A2	0.00232689	0.532705	1.03573	1.03573	0.968898	0.997819	-1.00219	0.0314704	0.879923	-1.13646	0.0020241	0.821909	-1.21668	0.343092	0.947715	-1.05517	0.0532052	0.892594	-1.12033	5.17891	1
200920_s_at	456	B-cell translocation gene 1, anti-proliferative	BTG1	5.57e-06	0.276501	1.06067	1.06067	0.80392	1.01333	1.01333	0.000372391	1.25221	1.25221	3.63e-05	1.3204	1.3204	9.28e-05	1.29222	1.29222	3.41e-05	1.32234	1.32234	12.9764	1
200921_s_at	457	B-cell translocation gene 1, anti-proliferative	BTG1	0.00696817	0.773258	1.02347	1.02347	0.930416	0.992999	-1.00705	0.0700148	1.16425	1.16425	0.0571942	1.1739	1.1739	0.00778219	1.26488	1.26488	0.00583032	1.27782	1.27782	4.18003	1
200924_s_at	460	solute carrier family 3 (activators of dibasic and neutral amino acid transport)	SLC3A2	7.34e-05	0.601302	0.974051	-1.02664	0.00165438	1.19713	1.19713	0.101225	0.918441	-1.0888	0.906193	0.994108	-1.00593	0.0399022	0.896878	-1.11498	0.0902994	0.915636	-1.09214	9.08395	1
200926_at	462	ribosomal protein S23	RPS23	0.0033715	0.955665	0.999503	-1.0005	0.0124649	1.02453	1.02453	0.0102098	1.02534	1.02534	0.117835	1.01453	1.01453	0.190377	1.01203	1.01203	0.000913046	1.03491	1.03491	4.83022	1
200929_at	465	transmembrane emp24-like trafficking protein 10 (yeast)	TMED10	0.00642765	0.619836	0.98666	-1.01352	0.00688184	0.922854	-1.08359	0.0870069	0.953166	-1.04913	0.785624	1.00737	1.00737	0.991288	0.999705	-1.00029	0.373858	1.02454	1.02454	4.25032	1
200932_s_at	468	dynactin 2 (p50)	DCTN2	0.000486094	0.0613719	1.05767	1.05767	0.416406	1.02375	1.02375	0.29233	1.03107	1.03107	0.000113881	1.14481	1.14481	0.0148632	1.07831	1.07831	0.000484807	1.12485	1.12485	6.79013	1
200934_at	470	DEK oncogene (DNA binding)	DEK	0.027623	0.0356213	0.90086	-1.11005	0.00531898	0.865152	-1.15587	0.0240696	0.893057	-1.11975	0.00216607	0.849611	-1.17701	0.00482736	0.863444	-1.15815	0.00135239	0.841669	-1.18812	3.05056	1
200941_at	477	heat shock factor binding protein 1	HSBP1	0.000143866	0.978205	0.998681	-1.00132	0.0263992	1.12118	1.12118	0.00426049	1.16626	1.16626	0.000305	1.2311	1.2311	0.102391	1.0851	1.0851	9.96e-05	1.25972	1.25972	8.21866	1
200948_at	484	myeloid leukemia factor 2	MLF2	0.00356639	0.410123	1.03347	1.03347	0.904172	0.99524	-1.00478	0.955878	1.0022	1.0022	0.00158683	1.15362	1.15362	0.196374	1.0537	1.0537	0.0165334	1.10782	1.10782	4.77839	1
200950_at	486	actin related protein 2/3 complex, subunit 1A, 41kDa	ARPC1A	0.0117063	0.898749	0.996454	-1.00356	0.00352659	0.912898	-1.09541	0.151031	0.95968	-1.04201	0.136306	0.958118	-1.04371	0.887948	1.00394	1.00394	0.0410997	0.941593	-1.06203	3.73974	1
200954_at	490	ATPase, H+ transporting, lysosomal 16kDa, V0 subunit c	ATP6V0C	1.33e-05	0.0627304	1.04263	1.04263	0.0911295	0.963101	-1.03831	0.312548	1.02219	1.02219	3.82e-05	1.11778	1.11778	0.140699	1.03303	1.03303	0.00445195	1.07023	1.07023	11.5445	1
200959_at	495	fusion (involved in t(12;16) in malignant liposarcoma)	FUS	0.000126695	0.32445	0.962271	-1.03921	0.244386	1.04672	1.04672	0.463675	1.02885	1.02885	0.00384155	1.13252	1.13252	0.0296722	0.914717	-1.09323	0.0406603	1.08689	1.08689	8.37765	1
200960_x_at	496	clathrin, light chain (Lca)	CLTA	0.00688872	0.437775	1.02955	1.02955	0.500731	1.02554	1.02554	0.549408	1.02265	1.02265	0.00145628	1.14527	1.14527	0.304757	1.0395	1.0395	0.00759836	1.11534	1.11534	4.18998	1
200966_x_at	502	aldolase A, fructose-bisphosphate	ALDOA	0.000204888	0.00471939	1.05994	1.05994	0.218271	1.02355	1.02355	0.0281396	1.0443	1.0443	5.68e-06	1.11842	1.11842	0.00435701	1.06062	1.06062	0.00260253	1.06499	1.06499	7.78647	1
200969_at	505	stress-associated endoplasmic reticulum protein 1	SERP1	0.00549058	0.332292	0.928774	-1.07669	0.0348285	0.84503	-1.18339	0.00166493	0.763374	-1.30997	0.000632522	0.74019	-1.351	0.00540247	0.792967	-1.26109	0.0702291	0.867419	-1.15284	4.38892	1
200974_at	510	actin, alpha 2, smooth muscle, aorta	ACTA2	7.17e-06	0.516754	1.09467	1.09467	0.151148	1.22698	1.22698	0.0167029	1.43032	1.43032	3.15e-06	2.39864	2.39864	0.00362069	1.57068	1.57068	2.36e-05	2.11616	2.11616	12.5498	1
200975_at	511	palmitoyl-protein thioesterase 1 (ceroid-lipofuscinosis, neuronal 1, infantile)	PPT1	0.00586846	0.759708	0.991499	-1.00857	0.818551	1.00642	1.00642	0.444871	1.02169	1.02169	0.0312662	1.06585	1.06585	0.365779	1.02581	1.02581	0.0021354	1.10187	1.10187	4.33014	1
200976_s_at	512	Tax1 (human T-cell leukemia virus type I) binding protein 1	TAX1BP1	4.71e-06	0.157981	1.05705	1.05705	0.0038001	1.13181	1.13181	0.00350508	1.13332	1.13332	4.26e-06	1.26635	1.26635	0.00826306	1.11724	1.11724	7.07e-07	1.30782	1.30782	13.2652	1
200977_s_at	513	Tax1 (human T-cell leukemia virus type I) binding protein 1	TAX1BP1	0.00292462	0.80691	0.987979	-1.01217	0.754464	0.984635	-1.0156	0.554665	1.02978	1.02978	0.0100589	1.14891	1.14891	0.585452	1.02744	1.02744	0.00421071	1.17077	1.17077	4.96255	1
200981_x_at	517	GNAS complex locus	GNAS	0.102103	0.185429	1.02586	1.02586	0.307781	1.01967	1.01967	0.0198995	1.04823	1.04823	0.00641882	1.05829	1.05829	0.0486803	1.03986	1.03986	0.0890185	1.03384	1.03384	2.07633	1
200984_s_at	520	CD59 molecule, complement regulatory protein	CD59	0.00047089	0.811758	1.00702	1.00702	0.445606	0.97769	-1.02282	0.960449	1.00146	1.00146	0.732737	0.990009	-1.01009	0.000714855	1.12276	1.12276	0.0335805	1.06841	1.06841	6.82535	1
200985_s_at	521	CD59 molecule, complement regulatory protein	CD59	0.000120845	0.996632	0.999888	-1.00011	0.0552422	0.948011	-1.05484	0.349861	0.975207	-1.02542	0.0442722	0.945258	-1.05791	0.00227085	1.09605	1.09605	0.784872	1.00728	1.00728	8.43729	1
200989_at	525	hypoxia-inducible factor 1, alpha subunit (basic helix-loop-helix transcription	HIF1A	0.00102014	0.608052	0.979912	-1.0205	0.821074	0.991115	-1.00896	0.109358	1.06744	1.06744	0.0690575	1.0777	1.0777	0.968456	0.998442	-1.00156	0.000870345	1.16443	1.16443	5.99802	1
200996_at	532	ARP3 actin-related protein 3 homolog (yeast)	ACTR3	0.000318913	0.000285604	0.918181	-1.08911	0.000853423	0.926588	-1.07923	4.12e-05	0.90333	-1.10702	0.000255307	0.917322	-1.09013	4.72e-05	0.904379	-1.10573	6.55e-06	0.888981	-1.12488	7.26594	1
200999_s_at	535	cytoskeleton-associated protein 4	CKAP4	0.00112483	0.872038	1.00469	1.00469	0.0228712	1.07322	1.07322	0.84983	1.00551	1.00551	0.00473724	1.09534	1.09534	0.240212	0.965899	-1.03531	0.0450912	1.06318	1.06318	5.89768	1
201003_x_at	539	arginyl aminopeptidase (aminopeptidase B) /// ubiquitin-conjugating enzyme E2 va	LOC730052 /// RNPEP /// TMEM189 /// TMEM189-UBE2V1 /// UBE2V1	5.32e-05	0.142786	1.06309	1.06309	0.411371	1.03422	1.03422	0.00210922	1.15202	1.15202	1.02e-05	1.26414	1.26414	0.000859432	1.16996	1.16996	0.000351169	1.18806	1.18806	9.51724	1
201004_at	540	signal sequence receptor, delta (translocon-associated protein delta)	SSR4	0.0404893	0.121164	1.04127	1.04127	0.696282	1.00994	1.00994	0.535098	1.01589	1.01589	0.0037164	1.08549	1.08549	0.109377	1.04276	1.04276	0.0598085	1.05112	1.05112	2.7575	1
201008_s_at	544	thioredoxin interacting protein	TXNIP	0.000129743	0.596689	0.963397	-1.03799	0.803354	0.982654	-1.01765	0.025068	1.18287	1.18287	0.00539803	1.24152	1.24152	0.0610054	0.871391	-1.14759	0.0305404	1.17517	1.17517	8.34776	1
201009_s_at	545	thioredoxin interacting protein	TXNIP	2.08e-05	0.747628	0.980322	-1.02007	0.337705	1.06166	1.06166	0.00376195	1.22102	1.22102	0.000367032	1.29774	1.29774	0.160128	0.914963	-1.09294	0.00412112	1.21806	1.21806	10.8671	1
201010_s_at	546	thioredoxin interacting protein	TXNIP	3.57e-05	0.888339	1.00682	1.00682	0.0797986	1.09225	1.09225	0.00856102	1.14955	1.14955	0.00127461	1.19612	1.19612	0.128646	0.927018	-1.07873	0.000874304	1.20539	1.20539	10.0725	1
201011_at	547	ribophorin I	RPN1	0.00105461	0.548425	0.975421	-1.0252	0.0597516	0.921862	-1.08476	0.915829	0.995646	-1.00437	0.106592	1.07131	1.07131	0.87128	0.993332	-1.00671	0.0084538	1.12644	1.12644	5.96378	1
201014_s_at	550	phosphoribosylaminoimidazole carboxylase, phosphoribosylaminoimidazole succinoca	PAICS	0.0912969	0.562432	0.960751	-1.04085	0.283224	0.92778	-1.07784	0.156695	0.904809	-1.10521	0.0513677	0.868599	-1.15128	0.129249	0.89802	-1.11356	0.00571357	0.810291	-1.23412	2.15705	1
201016_at	552	eukaryotic translation initiation factor 1A, X-linked	EIF1AX	0.0605982	0.0693309	0.811217	-1.23272	0.0282107	0.772687	-1.29418	0.00739657	0.722614	-1.38387	0.00237904	0.684536	-1.46084	0.0124017	0.741148	-1.34926	0.0114609	0.738262	-1.35453	2.45632	1
201017_at	553	eukaryotic translation initiation factor 1A, X-linked	EIF1AX	0.0457742	0.00711446	0.869131	-1.15057	0.328897	0.954252	-1.04794	0.164857	0.934765	-1.06979	0.00752329	0.870142	-1.14924	0.0526353	0.908103	-1.1012	0.0115799	0.878062	-1.13887	2.66506	1
201020_at	556	tyrosine 3-monooxygenase/tryptophan 5-monooxygenase activation protein, eta poly	YWHAH	7.92e-07	0.248413	0.952264	-1.05013	2.56e-05	0.799687	-1.25049	0.00215759	0.865211	-1.15579	1.58e-05	0.792615	-1.26165	0.0441344	0.915414	-1.0924	1.61e-07	0.724454	-1.38035	16.6522	1
201024_x_at	560	eukaryotic translation initiation factor 5B	EIF5B	0.00383085	0.103573	0.912547	-1.09583	0.649298	1.02508	1.02508	0.291395	0.943511	-1.05987	0.00899553	0.856223	-1.16792	0.00744677	0.852355	-1.17322	0.00617336	0.848558	-1.17847	4.71279	1
201025_at	561	eukaryotic translation initiation factor 5B	EIF5B	0.0652417	0.200084	0.901672	-1.10905	0.523996	0.950601	-1.05197	0.0492981	0.849174	-1.17761	0.040947	0.843086	-1.18612	0.00430009	0.777647	-1.28593	0.0648638	0.858466	-1.16487	2.40194	1
201033_x_at	569	ribosomal protein, large, P0	RPLP0	0.0464406	0.778112	1.00272	1.00272	0.445093	0.992622	-1.00743	0.00912805	0.972936	-1.02782	0.880775	0.998557	-1.00145	0.796544	0.997519	-1.00249	0.258259	0.988999	-1.01112	2.65422	1
201034_at	570	adducin 3 (gamma)	ADD3	2.83e-06	0.341462	0.933621	-1.0711	0.00116493	1.30568	1.30568	0.000258489	1.36634	1.36634	5.14e-05	1.43531	1.43531	0.258096	1.08551	1.08551	7.68e-05	1.41766	1.41766	14.1718	1
201040_at	576	guanine nucleotide binding protein (G protein), alpha inhibiting activity polype	GNAI2	0.0193334	0.0557433	1.09344	1.09344	0.172872	1.06414	1.06414	0.0133719	1.12675	1.12675	0.00164265	1.17343	1.17343	0.00517366	1.148	1.148	0.00295353	1.16042	1.16042	3.33142	1
201046_s_at	582	RAD23 homolog A (S. cerevisiae)	RAD23A	0.000186888	0.0235087	1.08226	1.08226	0.396906	1.0283	1.0283	0.958208	1.00171	1.00171	0.863014	0.994381	-1.00565	0.0464322	1.07084	1.07084	0.00541771	0.904363	-1.10575	7.89746	1
201054_at	590	heterogeneous nuclear ribonucleoprotein A0	HNRNPA0	0.000126364	0.294027	0.950745	-1.05181	0.0698528	0.914136	-1.09393	0.00162216	0.843072	-1.18614	9.11e-05	0.795629	-1.25687	0.0027424	0.852074	-1.17361	2.68e-05	0.775933	-1.28877	8.38095	1
201060_x_at	596	stomatin	STOM	0.000355478	0.653583	1.03676	1.03676	0.31025	1.086	1.086	0.084254	1.15486	1.15486	0.000698605	1.37331	1.37331	0.107177	1.14302	1.14302	0.000105002	1.46472	1.46472	7.14157	1
201061_s_at	597	stomatin	STOM	0.000103228	0.664873	0.962456	-1.03901	0.185988	1.12659	1.12659	0.110294	1.15654	1.15654	0.000343212	1.45476	1.45476	0.319954	1.09282	1.09282	0.000184645	1.48881	1.48881	8.63804	1
201065_s_at	601	general transcription factor II, i /// general transcription factor II, i, pseud	GTF2I /// GTF2IP1 /// LOC100093631 /// LOC732437	0.0210312	0.621798	1.01732	1.01732	0.869169	1.00573	1.00573	0.00310322	1.12209	1.12209	0.0727588	1.06706	1.06706	0.703747	1.01331	1.01331	0.301414	1.03702	1.03702	3.26448	1
201071_x_at	607	splicing factor 3b, subunit 1, 155kDa	SF3B1	4.04e-05	0.0335862	1.05726	1.05726	0.9521	0.998517	-1.00149	0.000550746	1.10535	1.10535	0.000145893	1.12082	1.12082	0.934804	0.997981	-1.00202	0.00209917	1.08999	1.08999	9.89973	1
201083_s_at	619	BCL2-associated transcription factor 1	BCLAF1	0.0187422	0.0542031	0.864543	-1.15668	0.000446886	0.741955	-1.34779	0.00394418	0.793102	-1.26087	0.00871017	0.813103	-1.22986	0.00616763	0.804266	-1.24337	0.0194537	0.834586	-1.1982	3.35623	1
201087_at	623	paxillin	PXN	4.03e-05	0.694601	1.0215	1.0215	0.789889	0.985681	-1.01453	0.000100234	0.772378	-1.2947	0.00119855	0.817554	-1.22316	0.324427	0.947476	-1.05544	0.00374876	0.839339	-1.19141	9.90365	1
201089_at	625	ATPase, H+ transporting, lysosomal 56/58kDa, V1 subunit B2	ATP6V1B2	0.00373444	0.0207877	0.901223	-1.1096	0.0107236	0.889945	-1.12366	0.000733913	0.847897	-1.17939	0.000141823	0.823503	-1.21432	0.0216902	0.901967	-1.10869	0.00062965	0.845598	-1.1826	4.73612	1
201091_s_at	627	chromobox homolog 3 (HP1 gamma homolog, Drosophila) /// similar to chromobox hom	CBX3 /// LOC653972	0.122545	0.089511	0.833113	-1.20032	0.0275004	0.784046	-1.27543	0.054489	0.811399	-1.23244	0.00394547	0.716588	-1.3955	0.0696262	0.821894	-1.2167	0.0214766	0.77473	-1.29077	1.94534	1
201093_x_at	629	succinate dehydrogenase complex, subunit A, flavoprotein (Fp) /// succinate dehy	SDHA /// SDHALP1 /// SDHALP2	0.00727328	0.241302	1.05581	1.05581	0.053803	1.09653	1.09653	0.00294952	1.16437	1.16437	0.00044323	1.20777	1.20777	0.0753724	1.08802	1.08802	0.00720558	1.14403	1.14403	4.14292	1
201096_s_at	632	ADP-ribosylation factor 4	ARF4	0.00419991	0.494434	0.974189	-1.02649	0.0113199	0.900505	-1.11049	0.00231079	0.877128	-1.14008	0.0022078	0.876479	-1.14093	0.0117031	0.901016	-1.10986	0.453095	0.97166	-1.02917	4.62905	1
201097_s_at	633	ADP-ribosylation factor 4	ARF4	0.000232737	0.0577723	0.93834	-1.06571	0.00274446	0.897655	-1.11401	7.44e-05	0.854711	-1.16999	0.000302496	0.871204	-1.14784	0.0192742	0.922684	-1.08379	0.695831	0.987538	-1.01262	7.63427	1
201100_s_at	636	ubiquitin specific peptidase 9, X-linked	USP9X	0.0501132	0.109988	1.07665	1.07665	0.110938	1.07643	1.07643	0.00774437	1.13963	1.13963	0.00225745	1.16712	1.16712	0.0167678	1.12215	1.12215	0.0246048	1.11331	1.11331	2.59729	1
201106_at	642	glutathione peroxidase 4 (phospholipid hydroperoxidase)	GPX4	0.00349564	0.0266715	1.08152	1.08152	0.227697	1.04161	1.04161	0.0271502	1.08122	1.08122	0.000270546	1.15538	1.15538	0.000695751	1.14018	1.14018	0.00859186	1.10014	1.10014	4.79684	1
201108_s_at	644	thrombospondin 1	THBS1	0.0161464	0.701748	0.985343	-1.01488	0.0477822	0.922984	-1.08344	0.779673	1.01083	1.01083	0.180788	0.94866	-1.05412	0.00486192	0.886638	-1.12786	0.0958298	0.935729	-1.06869	3.47616	1
201109_s_at	645	thrombospondin 1	THBS1	9.87e-06	0.0161671	0.940646	-1.0631	0.000566628	0.909065	-1.10003	0.711502	1.00878	1.00878	0.000508864	0.908092	-1.10121	7.15e-06	0.869437	-1.15017	0.000607448	0.909695	-1.09927	12.0252	1
201110_s_at	646	thrombospondin 1	THBS1	0.00170427	0.00762838	0.803455	-1.24462	0.00011202	0.702428	-1.42363	0.0051822	0.793377	-1.26043	0.000109879	0.701996	-1.42451	0.000214747	0.7171	-1.39451	0.00546014	0.794724	-1.2583	5.48094	1
201111_at	647	CSE1 chromosome segregation 1-like (yeast)	CSE1L	0.000823706	0.070354	0.926335	-1.07952	0.0472632	0.918859	-1.08831	0.0186129	0.902553	-1.10797	0.000591578	0.849527	-1.17713	0.0567796	0.92226	-1.08429	2.87e-05	0.806151	-1.24046	6.22092	1
201113_at	649	Tu translation elongation factor, mitochondrial	TUFM	0.00229306	0.0572183	1.06045	1.06045	0.0400517	1.06596	1.06596	0.0200827	1.07625	1.07625	4.32e-05	1.16341	1.16341	0.12468	1.04772	1.04772	0.00716754	1.09101	1.09101	5.19292	1
201117_s_at	653	carboxypeptidase E	CPE	0.000950731	0.00111123	0.793218	-1.26069	5.07e-05	0.731574	-1.36691	0.000130965	0.750166	-1.33304	0.000776153	0.785831	-1.27254	0.000764723	0.785528	-1.27303	0.0416728	0.875873	-1.14172	6.07096	1
201118_at	654	phosphogluconate dehydrogenase	PGD	0.00744348	0.0117764	1.11574	1.11574	0.249275	1.04801	1.04801	0.196355	1.05424	1.05424	0.00345704	1.13995	1.13995	0.0294978	1.09707	1.09707	0.000554893	1.17595	1.17595	4.12295	1
201119_s_at	655	cytochrome c oxidase subunit 8A (ubiquitous)	COX8A	0.030954	0.435749	1.02446	1.02446	0.999253	1.00003	1.00003	0.280106	1.03431	1.03431	0.00678157	1.09607	1.09607	0.0523897	1.06468	1.06468	0.0373532	1.07012	1.07012	2.96248	1
201126_s_at	662	mannosyl (alpha-1,3-)-glycoprotein beta-1,2-N-acetylglucosaminyltransferase	MGAT1	0.0151452	0.908623	1.0057	1.0057	0.470525	1.03663	1.03663	0.910111	0.994424	-1.00561	0.0938031	1.08985	1.08985	0.237057	1.06142	1.06142	0.00303759	1.17922	1.17922	3.52808	1
201127_s_at	663	ATP citrate lyase	ACLY	0.000252535	0.00754669	1.16142	1.16142	0.592523	0.972979	-1.02777	0.144629	0.926391	-1.07946	0.618742	1.02578	1.02578	0.01511	1.14322	1.14322	0.200398	0.935488	-1.06896	7.53774	1
201129_at	665	splicing factor, arginine/serine-rich 7, 35kDa	SFRS7	0.00464048	0.109256	0.889944	-1.12367	0.492744	1.04981	1.04981	0.0351141	0.854514	-1.17026	0.0822167	0.880484	-1.13574	0.00332735	0.79316	-1.26078	0.0174988	0.835135	-1.19741	4.53899	1
201130_s_at	666	cadherin 1, type 1, E-cadherin (epithelial)	CDH1	0.115545	0.489686	0.933886	-1.07079	0.00666088	0.745143	-1.34202	0.395603	0.919084	-1.08804	0.491776	0.934197	-1.07044	0.252962	0.891895	-1.12121	0.459636	0.929339	-1.07603	1.98748	1
201131_s_at	667	cadherin 1, type 1, E-cadherin (epithelial)	CDH1	0.0838745	0.0637692	0.935629	-1.0688	0.00736581	0.903836	-1.1064	0.395855	0.97101	-1.02986	0.172277	0.953139	-1.04917	0.0344778	0.925951	-1.07997	0.480172	0.975902	-1.02469	2.21848	1
201132_at	668	heterogeneous nuclear ribonucleoprotein H2 (H')	HNRPH2	0.00180781	0.0497293	0.913471	-1.09473	9.96e-05	0.810852	-1.23327	0.000407989	0.83242	-1.20132	0.000355679	0.830305	-1.20438	0.00862302	0.881464	-1.13448	0.00403894	0.868758	-1.15107	5.42307	1
201133_s_at	669	praja 2, RING-H2 motif containing	PJA2	0.00337714	0.0574225	0.889204	-1.1246	0.00396705	0.827309	-1.20874	0.0043037	0.829027	-1.20623	0.000183618	0.766065	-1.30537	0.0945992	0.90284	-1.10762	0.0008103	0.794961	-1.25792	4.82868	1
201134_x_at	670	cytochrome c oxidase subunit VIIc	COX7C	0.00646387	0.0557233	1.03937	1.03937	0.0415377	1.04227	1.04227	0.0525029	1.03996	1.03996	0.000324967	1.0858	1.0858	0.0270359	1.0464	1.0464	0.000649568	1.0797	1.0797	4.24541	1
201138_s_at	674	Sjogren syndrome antigen B (autoantigen La)	SSB	0.00109758	0.0103775	0.871246	-1.14778	0.0839442	0.915188	-1.09267	0.00465629	0.856262	-1.16787	0.000117502	0.792702	-1.26151	0.00070139	0.822859	-1.21528	0.000121356	0.79324	-1.26065	5.92277	1
201139_s_at	675	Sjogren syndrome antigen B (autoantigen La)	SSB	0.0222328	0.0787171	0.848958	-1.17791	0.0545722	0.834893	-1.19776	0.00850762	0.7727	-1.29416	0.000879807	0.70819	-1.41205	0.00656602	0.764866	-1.30742	0.00417896	0.751542	-1.3306	3.22053	1
201142_at	678	eukaryotic translation initiation factor 2, subunit 1 alpha, 35kDa	EIF2S1	7.92e-05	0.623324	0.983625	-1.01665	0.0449628	1.07336	1.07336	0.308468	1.03519	1.03519	0.00158167	1.12851	1.12851	0.956154	1.00184	1.00184	0.000138594	1.16816	1.16816	8.98237	1
201143_s_at	679	eukaryotic translation initiation factor 2, subunit 1 alpha, 35kDa	EIF2S1	1.32e-05	0.00292895	0.872108	-1.14665	0.656997	0.981951	-1.01838	0.601662	1.02166	1.02166	0.0762266	1.07847	1.07847	0.011301	0.893389	-1.11933	0.0162846	1.11181	1.11181	11.5641	1
201144_s_at	680	eukaryotic translation initiation factor 2, subunit 1 alpha, 35kDa	EIF2S1	0.00967297	0.0631428	0.933437	-1.07131	0.159902	0.950181	-1.05243	0.0187083	0.914306	-1.09373	0.217239	0.956376	-1.04561	0.000260481	0.856485	-1.16756	0.041137	0.926427	-1.07942	3.89944	1
201145_at	681	HCLS1 associated protein X-1	HAX1	0.0766708	0.271122	0.959796	-1.04189	0.0542891	0.928552	-1.07695	0.00418174	0.889431	-1.12431	0.21209	0.954338	-1.04785	0.281672	0.960678	-1.04093	0.0296413	0.918591	-1.08862	2.2838	1
201146_at	682	nuclear factor (erythroid-derived 2)-like 2	NFE2L2	1.97e-06	0.00147623	1.16774	1.16774	1.18e-07	1.4003	1.4003	0.000356404	1.19804	1.19804	0.00461692	1.1437	1.1437	0.478183	1.0309	1.0309	0.00061126	1.18646	1.18646	14.841	1
201150_s_at	686	TIMP metallopeptidase inhibitor 3 (Sorsby fundus dystrophy, pseudoinflammatory)	TIMP3	3.12e-05	0.0558232	1.17018	1.17018	0.000182424	1.42524	1.42524	0.026202	1.20421	1.20421	0.0116322	1.23979	1.23979	0.052521	0.852536	-1.17297	0.16066	1.11937	1.11937	10.2684	1
201151_s_at	687	muscleblind-like (Drosophila)	MBNL1	0.114645	0.026152	0.740483	-1.35047	0.0364056	0.755364	-1.32386	0.0167051	0.721305	-1.38638	0.0127642	0.710261	-1.40793	0.00701866	0.68678	-1.45607	0.00845381	0.69394	-1.44105	1.99308	1
201152_s_at	688	muscleblind-like (Drosophila)	MBNL1	0.00224452	0.0193101	0.870392	-1.14891	0.358362	0.950002	-1.05263	0.0492878	0.892083	-1.12097	0.0038553	0.836731	-1.19513	0.0158051	0.866	-1.15473	9.57e-05	0.76724	-1.30337	5.21343	1
201153_s_at	689	muscleblind-like (Drosophila)	MBNL1	0.0484976	0.0287807	0.878603	-1.13817	0.533217	0.96577	-1.03544	0.0416767	0.887316	-1.12699	0.0183289	0.868409	-1.15153	0.0166155	0.866244	-1.15441	0.00691424	0.847593	-1.17981	2.62177	1
201170_s_at	706	basic helix-loop-helix domain containing, class B, 2	BHLHB2	0.000718557	0.00140093	1.3187	1.3187	0.00369052	1.27812	1.27812	0.119275	1.12922	1.12922	0.68569	1.03114	1.03114	0.000160898	1.41323	1.41323	0.0399784	1.17827	1.17827	6.36561	1
201171_at	707	ATPase, H+ transporting, lysosomal 9kDa, V0 subunit e1	ATP6V0E1	2.79e-05	8.88e-05	1.42483	1.42483	1.56e-06	1.62625	1.62625	0.000231577	1.38283	1.38283	3.55e-05	1.46678	1.46678	7.59e-07	1.66751	1.66751	1.3e-05	1.51506	1.51506	10.4311	1
201175_at	711	thioredoxin domain containing 14	TXNDC14	0.012805	0.0111586	0.917049	-1.09045	0.0064206	0.910053	-1.09884	0.00455885	0.905812	-1.10398	0.0401006	0.934263	-1.07036	0.000228413	0.8704	-1.1489	0.0328733	0.931466	-1.07358	3.66552	1
201177_s_at	713	ubiquitin-like modifier activating enzyme 2	UBA2	0.0564787	0.0186991	0.80733	-1.23865	0.0173784	0.80504	-1.24217	0.00515088	0.76904	-1.30032	0.00466259	0.766232	-1.30509	0.0148552	0.800189	-1.2497	0.160349	0.885209	-1.12968	2.50837	1
201178_at	714	F-box protein 7	FBXO7	0.153395	0.0838609	1.05365	1.05365	0.329686	1.02911	1.02911	0.233669	1.03591	1.03591	0.00836564	1.08766	1.08766	0.169164	1.04183	1.04183	0.0409293	1.06479	1.06479	1.78501	1
201186_at	722	low density lipoprotein receptor-related protein associated protein 1	LRPAP1	0.000346098	0.212709	1.03371	1.03371	0.403772	1.02221	1.02221	0.149339	1.03938	1.03938	0.000135891	1.12881	1.12881	0.000795236	1.10701	1.10701	0.00110899	1.10296	1.10296	7.17209	1
201191_at	727	phosphatidylinositol transfer protein, alpha	PITPNA	0.000271857	0.726695	0.979764	-1.02065	0.0203387	1.15644	1.15644	0.171527	1.08523	1.08523	0.000172015	1.30406	1.30406	0.112089	1.1006	1.1006	0.00121561	1.24257	1.24257	7.45121	1
201192_s_at	728	phosphatidylinositol transfer protein, alpha	PITPNA	0.0500916	0.837624	0.987827	-1.01232	0.965131	0.997392	-1.00261	0.343024	1.05897	1.05897	0.00910458	1.18571	1.18571	0.655595	1.02707	1.02707	0.412154	1.05065	1.05065	2.59761	1
201193_at	729	isocitrate dehydrogenase 1 (NADP+), soluble	IDH1	0.000278794	0.00167114	1.19862	1.19862	0.0613064	1.10404	1.10404	0.187287	0.934109	-1.07054	0.898787	0.99359	-1.00645	0.0081288	1.15798	1.15798	0.410172	1.04289	1.04289	7.42178	1
201194_at	730	selenoprotein W, 1	SEPW1	0.00434447	0.604886	0.981329	-1.01903	0.0127353	0.906566	-1.10306	0.000307159	0.855452	-1.16897	0.193708	0.952924	-1.0494	0.174419	0.950763	-1.05179	0.0713833	0.934009	-1.07065	4.59841	1
201195_s_at	731	solute carrier family 7 (cationic amino acid transporter, y+ system), member 5	SLC7A5	8.09e-07	0.255946	1.08285	1.08285	8.38e-07	1.61167	1.61167	0.447564	1.05414	1.05414	0.460426	1.05256	1.05256	0.77354	0.980344	-1.02005	0.289174	0.928571	-1.07692	16.6059	1
201196_s_at	732	adenosylmethionine decarboxylase 1	AMD1	7.71e-05	0.0176343	0.859767	-1.16311	0.000657132	0.790279	-1.26538	0.000262155	0.772332	-1.29478	9.22e-06	0.708868	-1.4107	7.32e-05	0.747902	-1.33707	5.12e-06	0.697835	-1.433	9.0184	1
201197_at	733	adenosylmethionine decarboxylase 1	AMD1	1.44e-05	0.000275047	0.821701	-1.21699	0.00203347	0.853732	-1.17133	0.000111796	0.807626	-1.2382	1.76e-06	0.743043	-1.34582	5.94e-05	0.797802	-1.25344	3.63e-07	0.718081	-1.3926	11.4235	1
201199_s_at	735	proteasome (prosome, macropain) 26S subunit, non-ATPase, 1	PSMD1	0.00333176	0.762746	1.01106	1.01106	0.281731	1.04055	1.04055	0.00219193	1.13452	1.13452	0.002603	1.1315	1.1315	0.258289	1.0427	1.0427	0.00808844	1.11145	1.11145	4.84119	1
201201_at	737	cystatin B (stefin B)	CSTB	0.00837816	0.00497667	1.13164	1.13164	0.0441649	1.08782	1.08782	0.361389	1.03729	1.03729	0.528259	1.02547	1.02547	0.00204024	1.14897	1.14897	0.416711	1.03304	1.03304	4.02142	1
201208_s_at	744	tumor necrosis factor, alpha-induced protein 1 (endothelial)	TNFAIP1	0.0516172	0.00261737	1.12303	1.12303	0.0140326	1.09517	1.09517	0.00761303	1.10542	1.10542	0.0187834	1.09021	1.09021	0.00732801	1.10605	1.10605	0.100544	1.05988	1.05988	2.57524	1
201210_at	746	DEAD (Asp-Glu-Ala-Asp) box polypeptide 3, X-linked	DDX3X	0.0846088	0.0545689	0.927756	-1.07787	0.0350701	0.920326	-1.08657	0.0136025	0.905409	-1.10447	0.00314038	0.88403	-1.13118	0.0470816	0.925235	-1.08081	0.160688	0.947906	-1.05496	2.21215	1
201211_s_at	747	DEAD (Asp-Glu-Ala-Asp) box polypeptide 3, X-linked	DDX3X	0.0510457	0.862345	1.01162	1.01162	0.00761868	0.822761	-1.21542	0.629838	0.96833	-1.03271	0.28324	0.930062	-1.0752	0.343363	0.938179	-1.06589	0.122254	0.899332	-1.11194	2.58354	1
201212_at	748	legumain	LGMN	0.144066	0.19346	0.90417	-1.10599	0.192786	0.904026	-1.10616	0.00795694	0.801983	-1.24691	0.0567	0.859499	-1.16347	0.379326	0.934913	-1.06962	0.05685	0.859586	-1.16335	1.82975	1
201213_at	749	---	---	0.00522587	0.75771	1.01738	1.01738	0.121644	1.09317	1.09317	0.0196439	1.15	1.15	0.000702773	1.24663	1.24663	0.0497862	1.12195	1.12195	0.00627644	1.18322	1.18322	4.43277	1
201214_s_at	750	protein phosphatase 1, regulatory (inhibitor) subunit 7	PPP1R7	0.0309703	0.223257	1.0609	1.0609	0.324655	1.04864	1.04864	0.041807	1.10771	1.10771	0.00110422	1.19608	1.19608	0.111606	1.08143	1.08143	0.0497018	1.10324	1.10324	2.96208	1
201215_at	751	plastin 3 (T isoform)	PLS3	0.0344464	0.30864	1.05051	1.05051	0.00274756	1.17476	1.17476	0.0477472	1.1046	1.1046	0.220087	1.06153	1.06153	0.350674	1.04611	1.04611	0.709885	1.01796	1.01796	2.88042	1
201216_at	752	endoplasmic reticulum protein 29	ERP29	0.0454274	0.307547	1.03866	1.03866	0.597308	1.01964	1.01964	0.662206	1.01619	1.01619	0.00964494	1.10922	1.10922	0.0300305	1.08829	1.08829	0.0417506	1.08199	1.08199	2.67077	1
201218_at	754	C-terminal binding protein 2	CTBP2	0.0239624	0.0312431	0.880549	-1.13566	0.00251807	0.82732	-1.20872	0.00886313	0.852816	-1.17259	0.000636407	0.800922	-1.24856	0.00817072	0.851114	-1.17493	0.0225645	0.873099	-1.14535	3.16156	1
201219_at	755	C-terminal binding protein 2	CTBP2	0.0515337	0.38064	0.968534	-1.03249	0.00642829	0.897176	-1.11461	0.825396	0.99206	-1.008	0.292931	0.962213	-1.03927	0.0515247	0.92881	-1.07665	0.0687947	0.933711	-1.071	2.57645	1
201220_x_at	756	C-terminal binding protein 2	CTBP2	0.00887964	0.00227398	1.07464	1.07464	0.953393	1.00122	1.00122	0.0494282	1.04401	1.04401	0.0562116	1.04262	1.04262	0.372752	1.01895	1.01895	0.86649	1.00351	1.00351	3.9719	1
201221_s_at	757	small nuclear ribonucleoprotein 70kDa polypeptide (RNP antigen)	SNRP70	0.0143349	0.129118	1.09452	1.09452	0.0674693	1.11662	1.11662	0.000988468	1.24596	1.24596	0.00194152	1.22553	1.22553	0.0702755	1.11527	1.11527	0.143228	1.09083	1.09083	3.5729	1
201222_s_at	758	RAD23 homolog B (S. cerevisiae)	RAD23B	0.11361	0.016235	0.875477	-1.14223	0.0600436	0.903935	-1.10627	0.0673228	0.906634	-1.10298	0.011104	0.867819	-1.15231	0.00660357	0.857653	-1.16597	0.106626	0.917953	-1.08938	1.99959	1
201226_at	762	NADH dehydrogenase (ubiquinone) 1 beta subcomplex, 8, 19kDa	NDUFB8	0.0710348	0.170744	1.05785	1.05785	0.335912	1.0398	1.0398	0.0837964	1.07468	1.07468	0.00657282	1.12754	1.12754	0.018115	1.10725	1.10725	0.0163591	1.10932	1.10932	2.33956	1
201228_s_at	764	ariadne homolog 2 (Drosophila)	ARIH2	0.0166251	0.571283	1.02992	1.02992	0.0126169	1.15067	1.15067	0.00706157	1.16614	1.16614	0.00350578	1.18467	1.18467	0.107093	1.09026	1.09026	0.0129061	1.15006	1.15006	3.45254	1
201233_at	769	proteasome (prosome, macropain) 26S subunit, non-ATPase, 13	PSMD13	0.0247178	0.409716	1.03094	1.03094	0.146149	1.05624	1.05624	0.0836961	1.06809	1.06809	0.00351325	1.12715	1.12715	0.00996571	1.10851	1.10851	0.00682652	1.11531	1.11531	3.13723	1
201235_s_at	771	BTG family, member 2	BTG2	3.64e-06	0.488944	1.10329	1.10329	0.119734	1.25437	1.25437	0.00114315	1.69682	1.69682	1.27e-05	2.22771	2.22771	0.142888	1.23695	1.23695	3.55e-06	2.41629	2.41629	13.7167	1
201236_s_at	772	BTG family, member 2	BTG2	1.24e-06	0.246608	1.20596	1.20596	0.0106793	1.55548	1.55548	0.00031314	1.97769	1.97769	3.93e-06	2.67919	2.67919	0.0666379	1.35575	1.35575	4.43e-07	3.1557	3.1557	15.7404	1
201238_s_at	774	capping protein (actin filament) muscle Z-line, alpha 2	CAPZA2	0.117219	0.0300049	0.882857	-1.13269	0.00941695	0.857968	-1.16554	0.141937	0.921694	-1.08496	0.231674	0.93633	-1.068	0.0659135	0.901447	-1.10933	0.470762	0.96155	-1.03999	1.97716	1
201241_at	777	DEAD (Asp-Glu-Ala-Asp) box polypeptide 1	DDX1	0.0265595	0.185774	0.955084	-1.04703	0.146071	0.950544	-1.05203	0.437293	0.973768	-1.02694	0.00284232	0.892241	-1.12077	0.0418533	0.929674	-1.07565	0.00660963	0.903369	-1.10697	3.0811	1
201243_s_at	779	ATPase, Na+/K+ transporting, beta 1 polypeptide	ATP1B1	5.88e-07	0.261714	1.03064	1.03064	9.62e-08	1.23571	1.23571	0.000470455	1.11518	1.11518	0.0108235	1.07618	1.07618	0.330512	1.0264	1.0264	0.256215	1.03101	1.03101	17.2783	1
201248_s_at	784	sterol regulatory element binding transcription factor 2	SREBF2	0.00825339	0.0189947	1.1679	1.1679	0.110943	1.10675	1.10675	0.231334	1.07797	1.07797	0.800435	0.984541	-1.0157	0.00778919	1.19704	1.19704	0.821225	0.986172	-1.01402	4.03424	1
201250_s_at	786	solute carrier family 2 (facilitated glucose transporter), member 1	SLC2A1	1.95e-05	0.36367	0.963932	-1.03742	0.537177	0.975492	-1.02512	0.0218949	1.10321	1.10321	6.17e-05	1.22071	1.22071	0.80628	0.990228	-1.00987	0.0553249	1.08374	1.08374	10.9606	1
201255_x_at	791	HLA-B associated transcript 3	BAT3	0.0030812	0.0187643	1.11057	1.11057	0.00829704	1.12761	1.12761	0.000277258	1.19763	1.19763	7.75e-05	1.22491	1.22491	0.00617243	1.13371	1.13371	0.00465081	1.13951	1.13951	4.91382	1
201259_s_at	795	synaptophysin-like 1	SYPL1	2.64e-06	0.270482	1.03628	1.03628	0.56638	1.0185	1.0185	0.541294	0.980648	-1.01973	0.0217832	0.924749	-1.08137	0.363564	1.02967	1.02967	1.16e-05	0.833604	-1.19961	14.3021	1
201260_s_at	796	synaptophysin-like 1	SYPL1	0.00588151	0.379493	0.943453	-1.05994	0.311397	0.934946	-1.06958	0.0144038	0.840669	-1.18953	0.00623909	0.820438	-1.21886	0.378325	0.943316	-1.06009	0.00102417	0.779843	-1.28231	4.32819	1
201264_at	800	coatomer protein complex, subunit epsilon	COPE	0.000617196	0.0538575	1.07569	1.07569	0.217	1.04645	1.04645	0.0100829	1.10651	1.10651	6.68e-05	1.19546	1.19546	0.00234523	1.13208	1.13208	0.000257127	1.17094	1.17094	6.52891	1
201266_at	802	thioredoxin reductase 1	TXNRD1	0.000221002	0.621019	1.03148	1.03148	0.000160843	1.33099	1.33099	0.831648	1.01338	1.01338	0.32058	1.06489	1.06489	0.653438	0.972257	-1.02853	0.00961346	1.1933	1.1933	7.69583	1
201268_at	804	non-metastatic cells 2, protein (NM23B) expressed in /// NME1-NME2	NME1-NME2 /// NME2	0.0464408	0.0592774	1.03229	1.03229	0.0234371	1.03975	1.03975	0.229824	1.01987	1.01987	0.00270003	1.05588	1.05588	0.0805569	1.02968	1.02968	0.00688688	1.04902	1.04902	2.65422	1
201271_s_at	807	RNA binding protein, autoantigenic (hnRNP-associated with lethal yellow homolog	RALY	0.00910454	0.0663084	1.09418	1.09418	0.0245909	1.11924	1.11924	0.00937284	1.14248	1.14248	0.00026812	1.2269	1.2269	0.00530634	1.15594	1.15594	0.00158679	1.18437	1.18437	3.95067	1
201275_at	811	farnesyl diphosphate synthase (farnesyl pyrophosphate synthetase, dimethylallylt	FDPS	1.05e-09	2.06e-06	1.38526	1.38526	0.19697	1.06832	1.06832	0.57809	1.02839	1.02839	0.848069	1.00966	1.00966	1.49e-08	1.56969	1.56969	0.108613	0.920205	-1.08671	36.0822	1
201276_at	812	RAB5B, member RAS oncogene family	RAB5B	0.0371526	0.207576	1.08587	1.08587	0.535144	1.04073	1.04073	0.102799	1.11421	1.11421	0.0329288	1.15597	1.15597	0.00689615	1.20984	1.20984	0.0066799	1.21092	1.21092	2.82274	1
201282_at	818	oxoglutarate (alpha-ketoglutarate) dehydrogenase (lipoamide)	OGDH	0.0107935	0.0131521	1.15977	1.15977	0.0026977	1.20493	1.20493	0.000591333	1.24848	1.24848	0.00225602	1.21002	1.21002	0.00102434	1.23259	1.23259	0.000781656	1.24039	1.24039	3.80738	1
201285_at	821	makorin, ring finger protein, 1	MKRN1	0.0133995	0.184703	1.07655	1.07655	0.328348	1.05527	1.05527	0.0531704	1.11666	1.11666	0.00505592	1.18418	1.18418	0.0491692	1.11902	1.11902	0.00088816	1.23296	1.23296	3.62817	1
201286_at	822	syndecan 1	SDC1	0.0112484	0.0178008	1.1158	1.1158	0.0145204	1.12025	1.12025	0.00232663	1.15945	1.15945	0.00547349	1.14125	1.14125	0.000811381	1.18193	1.18193	0.225466	1.05451	1.05451	3.77293	1
201291_s_at	827	topoisomerase (DNA) II alpha 170kDa	TOP2A	0.00622458	0.109832	0.883162	-1.1323	0.0110093	0.812168	-1.23127	0.0747728	0.869721	-1.14979	0.0082696	0.80445	-1.24309	0.160833	0.89751	-1.11419	0.000189933	0.712741	-1.40303	4.2784	1
201292_at	828	topoisomerase (DNA) II alpha 170kDa	TOP2A	0.00424717	0.0714829	0.88944	-1.1243	0.0114802	0.842562	-1.18686	0.0669572	0.887583	-1.12665	0.00356507	0.816101	-1.22534	0.368855	0.944979	-1.05822	0.000264434	0.761859	-1.31258	4.61891	1
201297_s_at	833	MOB1, Mps One Binder kinase activator-like 1B (yeast)	MOBKL1B	0.025912	0.0507422	0.891943	-1.12115	0.0030898	0.831062	-1.20328	0.10609	0.911094	-1.09758	0.123641	0.915366	-1.09246	0.0511095	0.89212	-1.12093	0.9799	0.998597	-1.0014	3.10034	1
201299_s_at	835	MOB1, Mps One Binder kinase activator-like 1B (yeast)	MOBKL1B	0.00173861	0.0196977	0.858031	-1.16546	0.00166938	0.803141	-1.24511	0.844371	0.98806	-1.01208	0.740282	1.02051	1.02051	0.162123	0.91606	-1.09163	0.845751	1.01197	1.01197	5.46133	1
201300_s_at	836	prion protein (p27-30) (Creutzfeldt-Jakob disease, Gerstmann-Strausler-Scheinker	PRNP	0.0584626	0.0820523	0.858932	-1.16424	0.0737103	0.854915	-1.16971	0.00245109	0.749989	-1.33335	0.0206662	0.811649	-1.23206	0.307913	0.916771	-1.09079	0.154181	0.884259	-1.13089	2.48282	1
201301_s_at	837	annexin A4	ANXA4	0.0094486	0.953491	0.996622	-1.00339	0.294738	1.0636	1.0636	0.51616	1.0386	1.0386	0.0415289	1.13294	1.13294	0.737103	1.0197	1.0197	0.00210074	1.22422	1.22422	3.91926	1
201306_s_at	842	acidic (leucine-rich) nuclear phosphoprotein 32 family, member B	ANP32B	0.00616092	0.173593	0.975153	-1.02548	0.0804202	0.967696	-1.03338	0.0414797	0.961894	-1.03962	0.00192421	0.938351	-1.0657	0.0042426	0.944109	-1.0592	0.000416235	0.927439	-1.07824	4.28741	1
201307_at	843	septin 11	2008-09-11	0.0334545	0.287074	0.939762	-1.0641	0.878636	0.991253	-1.00882	0.0564708	0.891362	-1.12188	0.11077	0.909567	-1.09942	0.18936	0.925721	-1.08024	0.00302316	0.825632	-1.21119	2.90279	1
201308_s_at	844	septin 11	2008-09-11	0.108444	0.0154136	0.797251	-1.25431	0.137147	0.875915	-1.14166	0.0243612	0.811928	-1.23164	0.0295593	0.818345	-1.22198	0.116653	0.869101	-1.15061	0.00587154	0.768191	-1.30176	2.03299	1
201309_x_at	845	chromosome 5 open reading frame 13	C5orf13	0.118667	0.134547	0.882599	-1.13302	0.0199791	0.816711	-1.22442	0.0841724	0.864565	-1.15665	0.0549917	0.849423	-1.17727	0.00420298	0.772126	-1.29513	0.0389845	0.837855	-1.19352	1.96837	1
201315_x_at	851	interferon induced transmembrane protein 2 (1-8D)	IFITM2	0.0529436	0.087988	1.05261	1.05261	0.0799131	1.05415	1.05415	0.0418177	1.06414	1.06414	0.00100131	1.11631	1.11631	0.040102	1.06477	1.06477	0.0805459	1.05403	1.05403	2.55636	1
201316_at	852	proteasome (prosome, macropain) subunit, alpha type, 2	PSMA2	0.00465534	0.169463	0.960245	-1.0414	0.534471	1.01815	1.01815	0.585068	1.01592	1.01592	0.69769	0.988847	-1.01128	0.00946481	0.921564	-1.08511	0.259754	1.03356	1.03356	4.53612	1
201321_s_at	857	SWI/SNF related, matrix associated, actin dependent regulator of chromatin, subf	SMARCC2	0.0119811	0.865422	1.00916	1.00916	0.400132	1.04671	1.04671	0.00416872	1.18732	1.18732	0.0182646	1.14625	1.14625	0.0352075	1.12746	1.12746	0.630704	1.02627	1.02627	3.72049	1
201327_s_at	863	chaperonin containing TCP1, subunit 6A (zeta 1)	CCT6A	0.01351	0.0326789	0.922796	-1.08366	0.0174602	0.913283	-1.09495	0.000715334	0.869545	-1.15003	0.000763234	0.87039	-1.14891	0.00309235	0.888925	-1.12495	0.0168363	0.912745	-1.0956	3.62143	1
201328_at	864	v-ets erythroblastosis virus E26 oncogene homolog 2 (avian)	ETS2	0.0612125	0.614555	1.04083	1.04083	0.194622	1.1107	1.1107	0.0738201	1.15904	1.15904	0.0188995	1.22119	1.22119	0.278452	1.09107	1.09107	0.00730106	1.26314	1.26314	2.44887	1
201330_at	866	arginyl-tRNA synthetase	RARS	0.00780136	0.471871	0.966615	-1.03454	0.157455	1.07037	1.07037	0.75887	1.01451	1.01451	0.267844	1.05419	1.05419	0.809979	0.988781	-1.01135	0.00444225	1.15999	1.15999	4.08252	1
201336_at	872	vesicle-associated membrane protein 3 (cellubrevin)	VAMP3	0.00180147	0.369786	1.03401	1.03401	0.0765878	1.07044	1.07044	0.0097965	1.10966	1.10966	0.000139478	1.18659	1.18659	0.00983914	1.10958	1.10958	0.00162838	1.1419	1.1419	5.42651	1
201338_x_at	874	general transcription factor IIIA	GTF3A	0.0151979	0.234809	0.969346	-1.03162	0.16275	0.963835	-1.03752	0.000860026	0.90531	-1.10459	0.0639097	0.951373	-1.05111	0.00425567	0.921326	-1.08539	0.0431697	0.946604	-1.05641	3.52526	1
201342_at	878	small nuclear ribonucleoprotein polypeptide C	SNRPC	0.0246253	0.804749	0.99119	-1.00889	0.765618	1.01073	1.01073	0.537934	1.02239	1.02239	0.00684815	1.11236	1.11236	0.594543	1.01929	1.01929	0.0646904	1.0715	1.0715	3.14016	1
201343_at	879	ubiquitin-conjugating enzyme E2D 2 (UBC4/5 homolog, yeast)	UBE2D2	0.0289972	0.0108555	0.928896	-1.07655	0.115063	0.95765	-1.04422	0.321074	0.97363	-1.02708	0.00917586	0.927051	-1.07869	0.00275655	0.914257	-1.09378	0.0180146	0.934566	-1.07002	3.01291	1
201346_at	882	adiponectin receptor 2	ADIPOR2	1.07e-05	0.966848	0.998973	-1.00103	6.21e-05	0.884174	-1.131	0.966449	0.998961	-1.00104	0.000238378	0.896798	-1.11508	0.784565	1.00679	1.00679	0.284223	0.973502	-1.02722	11.8934	1
201347_x_at	883	glyoxylate reductase/hydroxypyruvate reductase	GRHPR	0.0198177	0.0068111	1.08633	1.08633	0.00325295	1.09605	1.09605	0.0582794	1.05668	1.05668	0.000866867	1.11331	1.11331	0.00749537	1.08506	1.08506	0.0771654	1.05247	1.05247	3.3117	1
201349_at	885	solute carrier family 9 (sodium/hydrogen exchanger), member 3 regulator 1	SLC9A3R1	1.98e-05	0.570492	1.01769	1.01769	0.0127819	0.920235	-1.08668	0.692069	1.01229	1.01229	0.000484192	1.13481	1.13481	0.0327002	1.07226	1.07226	0.640871	0.985703	-1.0145	10.9353	1
201352_at	888	YME1-like 1 (S. cerevisiae)	YME1L1	0.048492	0.0306102	0.905139	-1.1048	0.10927	0.930713	-1.07445	0.0978678	0.928313	-1.07722	0.496652	0.970774	-1.03011	0.00701613	0.879258	-1.13732	0.751807	0.986358	-1.01383	2.62186	1
201360_at	896	cystatin C (amyloid angiopathy and cerebral hemorrhage)	CST3	0.0240811	0.0329568	1.10781	1.10781	0.0432756	1.10124	1.10124	0.00360618	1.15872	1.15872	0.00151052	1.17837	1.17837	0.00278581	1.16454	1.16454	0.00339194	1.1601	1.1601	3.15768	1
201361_at	897	transmembrane protein 109	TMEM109	4e-06	0.951896	0.997108	-1.0029	0.737641	0.984023	-1.01624	0.0419205	0.90207	-1.10856	2.22e-05	0.770557	-1.29776	0.117574	0.925379	-1.08064	1.51e-05	0.764333	-1.30833	13.5489	1
201362_at	898	influenza virus NS1A binding protein	IVNS1ABP	1.36e-09	0.328894	0.961994	-1.03951	0.0344831	0.915895	-1.09183	0.00760545	0.891446	-1.12177	2.98e-06	0.780242	-1.28165	6.39e-06	0.790957	-1.26429	2.77e-10	0.640073	-1.56232	35.0602	1
201363_s_at	899	influenza virus NS1A binding protein	IVNS1ABP	2.12e-07	0.0971593	0.908933	-1.10019	0.516083	0.964379	-1.03694	0.0183611	0.868596	-1.15128	4.78e-05	0.753499	-1.32714	0.000770041	0.80466	-1.24276	3.57e-08	0.622961	-1.60524	19.5738	1
201364_s_at	900	ornithine decarboxylase antizyme 2	OAZ2	0.0206563	0.71424	0.982269	-1.01805	0.292048	0.949209	-1.05351	0.0405503	0.899889	-1.11125	0.0280064	0.892155	-1.12088	0.00363818	0.853343	-1.17186	0.573167	0.972787	-1.02797	3.27875	1
201365_at	901	ornithine decarboxylase antizyme 2	OAZ2	0.00075301	0.27726	0.9669	-1.03423	0.12994	0.953519	-1.04875	0.0176409	0.925018	-1.08106	0.107825	0.950531	-1.05204	0.000388121	0.879668	-1.13679	0.395692	1.0265	1.0265	6.31578	1
201366_at	902	annexin A7	ANXA7	0.0555437	0.161012	0.93888	-1.0651	0.00343572	0.866118	-1.15458	0.0212495	0.897358	-1.11438	0.00916502	0.882518	-1.13312	0.026608	0.901493	-1.10927	0.162031	0.939031	-1.06493	2.52075	1
201368_at	904	zinc finger protein 36, C3H type-like 2	ZFP36L2	0.000441908	0.106635	0.899464	-1.11177	0.0062503	0.825651	-1.21116	0.581069	0.965434	-1.0358	0.000372724	0.764998	-1.30719	0.000175874	0.749701	-1.33387	0.151192	0.910654	-1.09811	6.89605	1
201369_s_at	905	zinc finger protein 36, C3H type-like 2	ZFP36L2	0.0116239	0.102393	0.860612	-1.16196	0.0217711	0.803965	-1.24384	0.919339	1.00903	1.00903	0.0408329	0.825522	-1.21135	0.00640329	0.765706	-1.30598	0.798571	0.977577	-1.02294	3.74561	1
201370_s_at	906	cullin 3	CUL3	0.00298021	0.184947	0.92816	-1.0774	0.0741589	0.902753	-1.10772	0.204118	0.9312	-1.07388	0.0211953	0.873027	-1.14544	0.0561022	0.895736	-1.1164	7.94e-05	0.764846	-1.30745	4.94493	1
201373_at	909	plectin 1, intermediate filament binding protein 500kDa	PLEC1	0.00129468	0.0240874	1.16107	1.16107	0.00218917	1.23979	1.23979	0.0663956	1.12615	1.12615	0.800441	0.984448	-1.0158	0.489323	1.04404	1.04404	0.439143	0.952848	-1.04949	5.75483	1
201380_at	916	cartilage associated protein	CRTAP	0.00143736	0.368	0.964813	-1.03647	0.0979391	0.934712	-1.06985	0.000157483	0.834847	-1.19782	0.00196885	0.870752	-1.14843	0.0174287	0.90411	-1.10606	0.00212683	0.87188	-1.14695	5.64983	1
201381_x_at	917	calcyclin binding protein	CACYBP	0.0068923	0.120439	0.951807	-1.05063	0.149885	0.955426	-1.04665	0.000300436	0.875568	-1.14212	0.00607462	0.910822	-1.09791	0.0232989	0.927932	-1.07766	0.00398203	0.905691	-1.10413	4.18953	1
201383_s_at	919	neighbor of BRCA1 gene 1 /// similar to neighbor of BRCA1 gene 1	LOC727732 /// NBR1	0.00528034	0.137664	1.07403	1.07403	0.370153	0.958545	-1.04325	0.615174	1.02386	1.02386	0.924693	1.00443	1.00443	0.00287319	1.16975	1.16975	0.282951	1.05228	1.05228	4.42355	1
201384_s_at	920	neighbor of BRCA1 gene 1 /// similar to neighbor of BRCA1 gene 1	LOC727732 /// NBR1	0.0413304	0.207242	1.08711	1.08711	0.979742	1.00165	1.00165	0.297485	1.07095	1.07095	0.634424	1.03143	1.03143	0.00469385	1.2261	1.2261	0.126912	1.10744	1.10744	2.74195	1
201385_at	921	DEAH (Asp-Glu-Ala-His) box polypeptide 15	DHX15	3.97e-06	0.186334	0.972251	-1.02854	0.371451	0.981374	-1.01898	0.546483	0.987464	-1.0127	1.29e-05	0.888704	-1.12523	0.0616977	0.960112	-1.04154	7.6e-06	0.884326	-1.1308	13.5642	1
201386_s_at	922	DEAH (Asp-Glu-Ala-His) box polypeptide 15	DHX15	0.000685251	0.722569	0.98731	-1.01285	0.0747565	0.935494	-1.06895	0.386788	0.969105	-1.03188	0.000212053	0.852072	-1.17361	0.17519	0.951368	-1.05112	0.00135006	0.876364	-1.14108	6.41632	1
201390_s_at	926	casein kinase 2, beta polypeptide	CSNK2B	0.000382005	0.00896382	1.0691	1.0691	0.11949	1.03826	1.03826	0.0536324	1.04847	1.04847	8.36e-06	1.14682	1.14682	0.00227331	1.08406	1.08406	0.0154505	1.06302	1.06302	7.05982	1
201391_at	927	TNF receptor-associated protein 1	TRAP1	0.000675811	0.601199	1.02433	1.02433	0.0926868	1.08322	1.08322	0.610714	0.976861	-1.02369	0.370633	0.959387	-1.04233	0.920897	0.995458	-1.00456	0.00163131	0.848102	-1.1791	6.43119	1
201400_at	936	proteasome (prosome, macropain) subunit, beta type, 3	PSMB3	0.0731319	0.468268	1.03672	1.03672	0.688462	1.02004	1.02004	0.182611	1.06966	1.06966	0.00559093	1.16346	1.16346	0.147581	1.07624	1.07624	0.0818992	1.09346	1.09346	2.31828	1
201404_x_at	940	proteasome (prosome, macropain) subunit, beta type, 2	PSMB2	0.0244141	0.21112	1.04371	1.04371	0.00283608	1.1192	1.1192	0.107876	1.05732	1.05732	0.333022	1.0334	1.0334	0.0760355	1.06392	1.06392	0.00374538	1.11473	1.11473	3.14691	1
201405_s_at	941	COP9 constitutive photomorphogenic homolog subunit 6 (Arabidopsis)	COPS6	0.113609	0.192118	1.05236	1.05236	0.746423	1.01247	1.01247	0.384789	1.03416	1.03416	0.00732726	1.11944	1.11944	0.276435	1.04321	1.04321	0.259279	1.04487	1.04487	1.9996	1
201407_s_at	943	protein phosphatase 1, catalytic subunit, beta isoform	PPP1CB	0.100375	0.0180801	0.735971	-1.35875	0.00502058	0.687136	-1.45532	0.00629887	0.695368	-1.43809	0.0309086	0.758477	-1.31843	0.0271658	0.752921	-1.32816	0.0463706	0.776598	-1.28767	2.08863	1
201411_s_at	947	pleckstrin homology domain containing, family B (evectins) member 2	PLEKHB2	0.00493066	0.0251679	0.90403	-1.10616	8.39e-05	0.814764	-1.22735	0.00149624	0.857881	-1.16566	0.0227021	0.902197	-1.10841	0.00607668	0.879951	-1.13643	0.00391221	0.872884	-1.14563	4.48462	1
201415_at	951	glutathione synthetase	GSS	0.181107	0.398338	1.0397	1.0397	0.303032	1.04885	1.04885	0.356517	1.0435	1.0435	0.00880002	1.13992	1.13992	0.325613	1.04651	1.04651	0.156991	1.06859	1.06859	1.66673	1
201418_s_at	954	SRY (sex determining region Y)-box 4	SOX4	0.00361531	0.035189	1.13995	1.13995	0.000314614	1.28644	1.28644	0.000670694	1.26251	1.26251	0.000365645	1.28164	1.28164	0.0244782	1.1515	1.1515	0.00262347	1.22034	1.22034	4.76586	1
201422_at	958	interferon, gamma-inducible protein 30	IFI30	0.000134819	0.0975212	1.07278	1.07278	2.09e-06	1.30445	1.30445	0.0133099	1.11601	1.11601	0.00610147	1.1319	1.1319	0.00525766	1.13491	1.13491	0.00316861	1.14511	1.14511	8.29966	1
201426_s_at	962	vimentin	VIM	0.0191963	0.504849	0.947256	-1.05568	0.399752	1.07106	1.07106	0.126934	1.1355	1.1355	0.0455438	1.18549	1.18549	0.376007	1.07492	1.07492	0.00958165	1.25679	1.25679	3.3371	1
201434_at	970	tetratricopeptide repeat domain 1	TTC1	1.95e-05	0.0788454	0.950825	-1.05172	0.875122	1.00434	1.00434	0.354421	0.974518	-1.02615	0.0579504	1.05629	1.05629	0.0480554	0.944277	-1.05901	0.000798237	1.11342	1.11342	10.962	1
201435_s_at	971	eukaryotic translation initiation factor 4E	EIF4E	0.00905408	0.0171138	0.85897	-1.16418	0.00019791	0.766751	-1.3042	0.00288195	0.820034	-1.21946	0.0071699	0.839422	-1.1913	0.0010591	0.799626	-1.25058	0.00398813	0.82684	-1.20942	3.95538	1
201436_at	972	eukaryotic translation initiation factor 4E	EIF4E	0.0083018	0.00793779	0.744004	-1.34408	0.0471405	0.808858	-1.23631	0.00459621	0.726201	-1.37703	0.000179461	0.631415	-1.58374	0.00538371	0.731279	-1.36747	0.00187149	0.698343	-1.43196	4.02924	1
201437_s_at	973	eukaryotic translation initiation factor 4E	EIF4E	0.00443237	0.0106521	0.807261	-1.23876	0.000713293	0.738163	-1.35471	0.0010324	0.747095	-1.33852	0.000346492	0.721038	-1.38689	0.000244656	0.712912	-1.4027	0.000747034	0.739273	-1.35268	4.58032	1
201438_at	974	collagen, type VI, alpha 3	COL6A3	0.0637225	0.0765432	1.18738	1.18738	0.738256	1.03165	1.03165	0.0236182	1.25271	1.25271	0.0437292	1.21893	1.21893	0.103138	1.17007	1.17007	0.00914052	1.30393	1.30393	2.41927	1
201441_at	977	cytochrome c oxidase subunit Vib polypeptide 1 (ubiquitous)	COX6B1	0.00700873	0.0798071	1.05351	1.05351	0.0180241	1.07548	1.07548	0.0216418	1.07289	1.07289	0.000429016	1.12631	1.12631	0.00112623	1.11325	1.11325	0.00139776	1.11034	1.11034	4.17499	1
201446_s_at	982	TIA1 cytotoxic granule-associated RNA binding protein	TIA1	0.0076762	0.562973	0.974469	-1.0262	0.00825452	0.879073	-1.13756	0.366537	0.960191	-1.04146	0.00134245	0.848992	-1.17787	0.034225	0.904903	-1.10509	0.0137704	0.888052	-1.12606	4.09643	1
201450_s_at	986	TIA1 cytotoxic granule-associated RNA binding protein	TIA1	0.0569592	0.119335	0.884971	-1.12998	0.0185572	0.824929	-1.21222	0.0799613	0.870646	-1.14857	0.00238901	0.770309	-1.29818	0.0138451	0.816612	-1.22457	0.160762	0.896389	-1.11559	2.5021	1
201452_at	988	Ras homolog enriched in brain	RHEB	0.0414471	0.367202	0.932881	-1.07195	0.140356	0.890812	-1.12257	0.0199855	0.826634	-1.20973	0.00580808	0.792552	-1.26175	0.395609	0.936715	-1.06756	0.0146237	0.817692	-1.22295	2.73982	1
201453_x_at	989	Ras homolog enriched in brain	RHEB	0.000130531	0.469709	1.01779	1.01779	0.919277	0.997548	-1.00246	0.0862719	0.957758	-1.04411	0.00436238	0.926015	-1.0799	0.676087	1.01019	1.01019	0.000569363	0.906785	-1.1028	8.34017	1
201456_s_at	992	BUB3 budding uninhibited by benzimidazoles 3 homolog (yeast)	BUB3	0.0346125	0.0271818	0.859762	-1.16311	0.00217619	0.800223	-1.24965	0.0797418	0.889556	-1.12416	0.00357464	0.811214	-1.23272	0.0131959	0.841625	-1.18818	0.00407846	0.814178	-1.22823	2.87675	1
201457_x_at	993	BUB3 budding uninhibited by benzimidazoles 3 homolog (yeast)	BUB3	9.21e-06	0.00816692	0.940908	-1.0628	3.48e-06	0.876819	-1.14049	0.00072106	0.92057	-1.08628	9.81e-07	0.865977	-1.15477	3.59e-06	0.877062	-1.14017	1.95e-05	0.891187	-1.1221	12.1369	1
201458_s_at	994	BUB3 budding uninhibited by benzimidazoles 3 homolog (yeast)	BUB3	1.48e-08	0.000713709	0.928783	-1.07668	1.62e-07	0.865133	-1.15589	5.23e-05	0.909647	-1.09933	7.48e-09	0.838887	-1.19206	2.16e-08	0.848211	-1.17895	2.78e-09	0.829931	-1.20492	26.7671	1
201459_at	995	RuvB-like 2 (E. coli)	RUVBL2	0.0211141	0.0903734	1.03887	1.03887	0.336203	1.02134	1.02134	0.216408	1.02773	1.02773	0.00362682	1.07314	1.07314	0.951182	1.00133	1.00133	0.953086	1.00128	1.00128	3.26136	1
201460_at	996	mitogen-activated protein kinase-activated protein kinase 2	MAPKAPK2	0.00868394	0.182693	1.05729	1.05729	0.00411285	1.13965	1.13965	0.0115468	1.11875	1.11875	0.000479043	1.18301	1.18301	0.187638	1.0566	1.0566	0.0378647	1.09389	1.09389	3.99085	1
201464_x_at	1000	jun oncogene	JUN	0.0392981	0.481586	0.941849	-1.06174	0.984082	0.998314	-1.00169	0.11427	0.871132	-1.14793	0.0549534	0.84342	-1.18565	0.00773766	0.780904	-1.28057	0.599176	0.956363	-1.04563	2.78011	1
201465_s_at	1001	jun oncogene	JUN	0.0706166	0.252293	0.912397	-1.09601	0.040572	0.843417	-1.18565	0.133167	0.885374	-1.12947	0.0171246	0.816924	-1.2241	0.00530363	0.784094	-1.27536	0.0135799	0.810182	-1.23429	2.34388	1
201466_s_at	1002	jun oncogene	JUN	0.00797512	0.454987	0.923007	-1.08342	0.775592	0.970073	-1.03085	0.0297603	0.781874	-1.27898	0.00569326	0.722115	-1.38482	0.00257277	0.696258	-1.43625	0.0760532	0.821409	-1.21742	4.06361	1
201471_s_at	1007	sequestosome 1	SQSTM1	0.00281876	0.00799259	1.13526	1.13526	0.319412	1.04495	1.04495	0.433334	1.03504	1.03504	0.00577046	1.14235	1.14235	0.00063353	1.19029	1.19029	0.00388699	1.15091	1.15091	4.99714	1
201478_s_at	1014	dyskeratosis congenita 1, dyskerin	DKC1	0.00138205	0.751741	0.979737	-1.02068	0.160775	1.09742	1.09742	0.940443	1.00484	1.00484	0.00878662	0.830844	-1.2036	0.0550873	0.878075	-1.13885	0.0344624	0.865157	-1.15586	5.68913	1
201479_at	1015	dyskeratosis congenita 1, dyskerin	DKC1	0.000214757	0.667076	0.979477	-1.02095	0.106327	1.08364	1.08364	0.803622	0.988103	-1.01204	0.00540725	0.862313	-1.15967	0.0161616	0.882708	-1.13288	0.00700045	0.867002	-1.1534	7.73007	1
201483_s_at	1019	suppressor of Ty 4 homolog 1 (S. cerevisiae)	SUPT4H1	0.0180509	0.61852	1.02408	1.02408	0.722819	0.983218	-1.01707	0.116683	1.0802	1.0802	0.0358555	1.11167	1.11167	0.120756	1.07923	1.07923	0.00686706	1.15231	1.15231	3.38633	1
201484_at	1020	suppressor of Ty 4 homolog 1 (S. cerevisiae)	SUPT4H1	7.76e-07	0.593617	1.01701	1.01701	0.0943367	1.05614	1.05614	0.000501648	1.13756	1.13756	3.35e-06	1.21853	1.21853	0.170585	1.0452	1.0452	1.65e-06	1.23114	1.23114	16.6939	1
201485_s_at	1021	reticulocalbin 2, EF-hand calcium binding domain	RCN2	0.0390313	0.131392	0.940259	-1.06354	0.108673	0.936359	-1.06797	0.191893	0.948484	-1.05431	0.0302209	0.9127	-1.09565	0.708633	0.985266	-1.01495	0.00301653	0.87623	-1.14125	2.78527	1
201486_at	1022	reticulocalbin 2, EF-hand calcium binding domain	RCN2	0.112879	0.0835047	0.880959	-1.13513	0.00847172	0.816156	-1.22526	0.0107872	0.822346	-1.21603	0.020254	0.839053	-1.19182	0.14477	0.899794	-1.11137	0.0272587	0.847269	-1.18026	2.00422	1
201487_at	1023	cathepsin C	CTSC	0.0113142	0.908547	0.98883	-1.0113	0.89888	0.98765	-1.0125	0.276787	0.897665	-1.114	0.0440175	0.812576	-1.23065	0.2052	0.881223	-1.13479	0.00216024	0.711953	-1.40459	3.76808	1
201490_s_at	1026	peptidylprolyl isomerase F (cyclophilin F)	PPIF	8.46e-05	0.203307	0.951839	-1.0506	0.00226868	0.876996	-1.14026	0.166924	1.0553	1.0553	0.602008	0.98031	-1.02009	0.0316993	0.916969	-1.09055	0.0620989	1.07698	1.07698	8.89555	1
201493_s_at	1029	pumilio homolog 2 (Drosophila)	PUM2	0.089202	0.091831	0.910645	-1.09812	0.0100902	0.860548	-1.16205	0.110534	0.91552	-1.09228	0.00388407	0.841534	-1.18831	0.0710554	0.904137	-1.10603	0.119797	0.917686	-1.0897	2.17384	1
201499_s_at	1035	ubiquitin specific peptidase 7 (herpes virus-associated)	USP7	0.0478927	0.24709	0.952806	-1.04953	0.746353	0.986791	-1.01339	0.811006	0.990223	-1.00987	0.154126	0.941709	-1.0619	0.00489989	0.87966	-1.1368	0.151605	0.941342	-1.06231	2.63116	1
201500_s_at	1036	protein phosphatase 1, regulatory (inhibitor) subunit 11	PPP1R11	0.00202424	0.942131	1.00254	1.00254	0.726506	1.01233	1.01233	0.0885598	0.94003	-1.0638	0.0572719	0.932683	-1.07218	0.170039	0.95202	-1.0504	0.00079878	0.872581	-1.14603	5.31299	1
201503_at	1039	GTPase activating protein (SH3 domain) binding protein 1	G3BP1	0.00833455	0.0110316	0.86178	-1.16039	0.0223114	0.876749	-1.14058	0.00382768	0.840565	-1.18968	0.000586213	0.805275	-1.24181	0.000258227	0.790409	-1.26517	0.00546803	0.847574	-1.17984	4.02588	1
201504_s_at	1040	translin	TSN	0.105105	0.492193	0.971697	-1.02913	0.00941695	0.888812	-1.1251	0.469254	0.970181	-1.03074	0.445868	0.968592	-1.03243	0.760224	0.987384	-1.01278	0.780115	0.988456	-1.01168	2.05548	1
201507_at	1043	prefoldin subunit 1	PFDN1	0.0194077	0.417885	1.02917	1.02917	0.340879	1.03449	1.03449	0.290582	1.03845	1.03845	0.0229681	1.08938	1.08938	0.898161	1.00452	1.00452	0.00320306	1.1234	1.1234	3.32836	1
201508_at	1044	insulin-like growth factor binding protein 4	IGFBP4	0.00177386	0.534032	1.04101	1.04101	0.581314	1.03624	1.03624	0.000338501	1.31508	1.31508	0.00548793	1.21855	1.21855	0.0158267	1.18227	1.18227	0.110323	1.11195	1.11195	5.44164	1
201509_at	1045	isocitrate dehydrogenase 3 (NAD+) beta	IDH3B	0.000451764	0.403939	1.04871	1.04871	0.175098	1.08158	1.08158	0.00183431	1.22165	1.22165	6.79e-05	1.32205	1.32205	0.239626	1.06995	1.06995	0.00546423	1.18973	1.18973	6.87145	1
201511_at	1047	angio-associated, migratory cell protein	AAMP	0.0482552	0.686517	1.0169	1.0169	0.102205	1.07259	1.07259	0.022195	1.10676	1.10676	0.00984771	1.12378	1.12378	0.0237767	1.10529	1.10529	0.0245853	1.10458	1.10458	2.62552	1
201512_s_at	1048	translocase of outer mitochondrial membrane 70 homolog A (S. cerevisiae)	TOMM70A	0.00151523	0.213446	0.960717	-1.04089	0.259402	0.964448	-1.03686	0.010203	0.915349	-1.09248	0.000303651	0.872886	-1.14562	0.00249119	0.897801	-1.11383	0.517407	0.979658	-1.02076	5.59723	1
201514_s_at	1050	GTPase activating protein (SH3 domain) binding protein 1	G3BP1	0.00250571	0.0058769	0.87462	-1.14335	0.000398038	0.831568	-1.20255	0.0115053	0.886107	-1.12853	0.0254654	0.90038	-1.11064	8.82e-05	0.808461	-1.23692	0.000644295	0.839045	-1.19183	5.10835	1
201516_at	1052	spermidine synthase	SRM	0.00218759	0.57748	1.02883	1.02883	0.161686	1.07566	1.07566	0.378953	0.955843	-1.0462	0.316132	0.949701	-1.05296	0.180724	0.932754	-1.07209	0.00449523	0.851615	-1.17424	5.2381	1
201517_at	1053	nuclear cap binding protein subunit 2, 20kDa	NCBP2	0.0223375	0.642761	0.975248	-1.02538	0.534045	1.03425	1.03425	0.220741	0.934944	-1.06958	0.00693534	0.852039	-1.17365	0.107427	0.914208	-1.09384	0.341426	0.94946	-1.05323	3.21682	1
201518_at	1054	chromobox homolog 1 (HP1 beta homolog Drosophila )	CBX1	0.0220765	0.102994	0.950901	-1.05163	0.184108	0.960273	-1.04137	0.0752105	0.9462	-1.05686	0.00110291	0.893873	-1.11873	0.0138088	0.923553	-1.08277	0.00558406	0.912576	-1.0958	3.2261	1
201519_at	1055	translocase of outer mitochondrial membrane 70 homolog A (S. cerevisiae)	TOMM70A	0.0298677	0.206364	0.94053	-1.06323	0.100554	0.922355	-1.08418	0.0138278	0.881021	-1.13505	0.0101072	0.87516	-1.14265	0.00142557	0.840652	-1.18955	0.103571	0.923054	-1.08336	2.99004	1
201521_s_at	1057	nuclear cap binding protein subunit 2, 20kDa	NCBP2	9.36e-05	0.218766	1.03801	1.03801	0.998736	0.999953	-1.00005	0.196682	0.961514	-1.04003	0.00219807	0.901972	-1.10868	0.00153086	0.897852	-1.11377	0.0075306	0.916365	-1.09127	8.76442	1
201536_at	1072	dual specificity phosphatase 3 (vaccinia virus phosphatase VH1-related)	DUSP3	0.000364599	0.419302	1.02754	1.02754	0.0223626	0.921679	-1.08498	0.0174814	0.918199	-1.08909	0.441021	0.974435	-1.02624	0.827375	1.00731	1.00731	0.000841005	0.878746	-1.13798	7.11273	1
201537_s_at	1073	dual specificity phosphatase 3 (vaccinia virus phosphatase VH1-related)	DUSP3	0.00354285	0.551231	1.03163	1.03163	0.441165	0.960428	-1.0412	0.0832541	0.91058	-1.0982	0.0817797	0.910137	-1.09874	0.87965	0.992151	-1.00791	0.00164143	0.829562	-1.20545	4.78448	1
201538_s_at	1074	dual specificity phosphatase 3 (vaccinia virus phosphatase VH1-related)	DUSP3	0.000883461	0.309846	1.06268	1.06268	0.00163635	0.808745	-1.23648	0.589128	0.96848	-1.03255	0.762823	0.982309	-1.01801	0.299782	1.06408	1.06408	0.157158	0.917816	-1.08954	6.14744	1
201541_s_at	1077	zinc finger, HIT type 1	ZNHIT1	0.000250047	0.521541	0.977611	-1.0229	0.829566	0.99246	-1.0076	0.190813	1.04812	1.04812	0.000392878	1.1589	1.1589	0.106203	1.06047	1.06047	0.00557773	1.11379	1.11379	7.5494	1
201542_at	1078	SAR1 gene homolog A (S. cerevisiae)	SAR1A	0.00025459	0.0862552	0.917489	-1.08993	0.421399	0.961581	-1.03995	0.599953	0.974886	-1.02576	0.657805	0.978769	-1.02169	0.0783943	0.915274	-1.09257	0.00238132	1.18047	1.18047	7.52819	1
201544_x_at	1080	poly(A) binding protein, nuclear 1	PABPN1	0.00398686	0.673076	1.01278	1.01278	0.0100329	0.919104	-1.08802	0.215003	0.962728	-1.03872	0.0187202	0.926909	-1.07885	0.0850026	0.947666	-1.05522	0.00247942	0.902485	-1.10805	4.67636	1
201545_s_at	1081	poly(A) binding protein, nuclear 1	PABPN1	0.150202	0.0410111	0.890504	-1.12296	0.0585117	0.898953	-1.11241	0.0725509	0.90426	-1.10588	0.0637437	0.901047	-1.10982	0.0274227	0.881342	-1.13463	0.00449219	0.843744	-1.18519	1.80001	1
201548_s_at	1084	jumonji, AT rich interactive domain 1B	JARID1B	0.000319355	0.55027	1.02349	1.02349	0.255636	1.04573	1.04573	0.00144783	1.15146	1.15146	0.000150528	1.19493	1.19493	0.351285	1.03714	1.03714	0.00236575	1.14219	1.14219	7.26435	1
201549_x_at	1085	jumonji, AT rich interactive domain 1B	JARID1B	0.00435036	0.901163	1.00617	1.00617	0.149721	1.07604	1.07604	0.00348877	1.17583	1.17583	0.00539625	1.16489	1.16489	0.677395	1.02087	1.02087	0.015252	1.13861	1.13861	4.59718	1
201553_s_at	1089	lysosomal-associated membrane protein 1	LAMP1	0.0238354	0.554526	1.01597	1.01597	0.647358	0.98783	-1.01232	0.517863	1.01751	1.01751	0.00707165	1.08232	1.08232	0.399772	1.02294	1.02294	0.0621764	1.05346	1.05346	3.16573	1
201554_x_at	1090	glycogenin 1	GYG1	0.000139005	0.687871	1.01564	1.01564	0.374334	1.03521	1.03521	0.897022	1.005	1.005	0.00194328	1.14536	1.14536	0.596686	1.02069	1.02069	0.000106343	1.20103	1.20103	8.26147	1
201558_at	1094	RAE1 RNA export 1 homolog (S. pombe)	RAE1	7.2e-05	0.650025	0.987367	-1.01279	0.324347	1.02828	1.02828	0.00254423	1.09983	1.09983	0.000221915	1.13205	1.13205	0.46911	1.02058	1.02058	0.00094961	1.11277	1.11277	9.10852	1
201559_s_at	1095	chloride intracellular channel 4	CLIC4	0.00942252	0.288996	0.914944	-1.09296	0.00309956	0.760035	-1.31573	0.181273	0.893116	-1.11968	0.535608	1.05279	1.05279	0.174161	0.891369	-1.12187	0.904723	0.990156	-1.00994	3.9216	1
201564_s_at	1100	fascin homolog 1, actin-bundling protein (Strongylocentrotus purpuratus)	FSCN1	0.000789514	0.00491374	1.21737	1.21737	0.00466966	1.21907	1.21907	0.00337972	1.22983	1.22983	5.94e-06	1.46081	1.46081	0.00748483	1.20336	1.20336	0.00262312	1.23827	1.23827	6.26564	1
201571_s_at	1107	dCMP deaminase	DCTD	0.0119205	0.282215	1.04296	1.04296	0.000866153	1.16051	1.16051	0.0483567	1.08332	1.08332	0.206023	1.05101	1.05101	0.632523	1.01866	1.01866	0.445083	1.0301	1.0301	3.72469	1
201584_s_at	1120	DEAD (Asp-Glu-Ala-Asp) box polypeptide 39	DDX39	0.000378527	0.347263	1.02923	1.02923	0.136136	0.954582	-1.04758	0.0999839	0.949682	-1.05298	0.0877116	0.947677	-1.05521	0.794633	1.00793	1.00793	0.000360005	0.879583	-1.1369	7.07018	1
201585_s_at	1121	splicing factor proline/glutamine-rich (polypyrimidine tract binding protein ass	SFPQ	1.66e-07	0.0124403	0.917654	-1.08974	4.7e-06	0.823717	-1.21401	1.96e-05	0.840532	-1.18972	6.46e-08	0.771081	-1.29688	0.000367284	0.874721	-1.14322	2e-08	0.755949	-1.32284	20.1483	1
201586_s_at	1122	splicing factor proline/glutamine-rich (polypyrimidine tract binding protein ass	SFPQ	7.26e-07	0.0202216	0.927659	-1.07798	0.00481838	0.909971	-1.09894	8.33e-05	0.863873	-1.15758	8.32e-08	0.783995	-1.27552	0.0316232	0.933529	-1.0712	1.55e-06	0.818819	-1.22127	16.8312	1
201588_at	1124	thioredoxin-like 1	TXNL1	0.00370835	0.655078	0.989826	-1.01028	0.826987	1.00501	1.00501	0.0892814	0.960528	-1.04109	0.0185685	0.943853	-1.05949	0.00178778	0.922026	-1.08457	0.0247076	0.946707	-1.05629	4.74254	1
201589_at	1125	structural maintenance of chromosomes 1A	SMC1A	0.0016375	0.0161777	0.888697	-1.12524	0.000287359	0.82125	-1.21766	0.00299164	0.859199	-1.16387	0.000688168	0.835153	-1.19739	0.0278237	0.8989	-1.11247	6.13e-05	0.797015	-1.25468	5.52033	1
201592_at	1128	eukaryotic translation initiation factor 3, subunit H	EIF3H	0.0772281	0.0877617	1.05426	1.05426	0.0265554	1.07302	1.07302	0.115476	1.04963	1.04963	0.00311111	1.10397	1.10397	0.10157	1.05181	1.05181	0.0115386	1.08529	1.08529	2.27852	1
201593_s_at	1129	zinc finger CCCH-type containing 15	ZC3H15	0.000238112	0.0766128	0.934452	-1.07015	0.876317	0.994292	-1.00574	0.0340828	0.920723	-1.0861	0.00211835	0.879795	-1.13663	0.000158736	0.845014	-1.18341	0.000333056	0.854828	-1.16983	7.60719	1
201595_s_at	1131	zinc finger CCCH-type containing 15	ZC3H15	0.000379416	0.0289704	0.892777	-1.1201	0.144646	0.929439	-1.07592	0.00100628	0.83075	-1.20373	0.000297913	0.810156	-1.23433	2.38e-05	0.768377	-1.30144	0.00236038	0.845559	-1.18265	7.06752	1
201600_at	1136	prohibitin 2	PHB2	0.00603595	0.520243	0.984548	-1.01569	0.171861	0.966846	-1.03429	0.00053348	0.90666	-1.10295	0.0761882	0.956481	-1.0455	0.0914309	0.958688	-1.04309	0.00467217	0.927059	-1.07868	4.3054	1
201601_x_at	1137	interferon induced transmembrane protein 1 (9-27)	IFITM1	0.120337	0.0505619	1.09783	1.09783	0.251337	1.05443	1.05443	0.0365105	1.10579	1.10579	0.0317969	1.10911	1.10911	0.00685909	1.14478	1.14478	0.197473	1.06164	1.06164	1.95836	1
201606_s_at	1142	PWP1 homolog (S. cerevisiae)	PWP1	0.000109155	0.123265	0.947366	-1.05556	0.948213	0.997792	-1.00221	0.0329095	0.925884	-1.08005	9.86e-05	0.849798	-1.17675	0.0225257	0.920283	-1.08662	0.000115036	0.85171	-1.17411	8.56656	1
201607_at	1143	PWP1 homolog (S. cerevisiae)	PWP1	0.000723304	0.362035	0.958182	-1.04364	0.109775	1.07966	1.07966	0.0383609	0.903451	-1.10687	0.0041482	0.862296	-1.15969	0.363925	0.958346	-1.04346	0.0212067	0.891801	-1.12133	6.35859	1
201608_s_at	1144	PWP1 homolog (S. cerevisiae)	PWP1	2.17e-07	0.206919	1.04166	1.04166	0.0466197	1.06862	1.06862	0.114738	0.949702	-1.05296	1.41e-05	0.836694	-1.19518	0.184114	0.957862	-1.04399	0.000158257	0.864871	-1.15624	19.5106	1
201609_x_at	1145	isoprenylcysteine carboxyl methyltransferase	ICMT	0.0213167	0.887321	1.00844	1.00844	0.37504	0.948273	-1.05455	0.830077	0.987353	-1.01281	0.061299	0.890417	-1.12307	0.740466	0.980531	-1.01986	0.00598458	0.835307	-1.19717	3.2538	1
201614_s_at	1150	RuvB-like 1 (E. coli)	RUVBL1	0.000404962	0.287827	0.961066	-1.04051	0.643373	0.983049	-1.01724	0.0145646	0.907314	-1.10215	0.0180658	0.910596	-1.09818	0.00293428	0.884139	-1.13104	5.51e-05	0.830813	-1.20364	6.99393	1
201618_x_at	1154	glycosylphosphatidylinositol anchor attachment protein 1 homolog (yeast)	GPAA1	0.00847869	0.29407	1.04063	1.04063	0.496618	1.02592	1.02592	0.0902722	1.068	1.068	0.000458895	1.16718	1.16718	0.0584513	1.077	1.077	0.0238872	1.09456	1.09456	4.01124	1
201625_s_at	1161	insulin induced gene 1	INSIG1	4.51e-09	0.000111439	1.40657	1.40657	0.743425	1.02392	1.02392	0.438934	0.94531	-1.05785	0.223263	0.914377	-1.09364	5.63e-08	1.81653	1.81653	0.497694	0.952002	-1.05042	30.6535	1
201626_at	1162	insulin induced gene 1	INSIG1	1.05e-05	0.0418581	1.2509	1.2509	0.350451	0.906254	-1.10344	0.0764081	0.824992	-1.21213	0.0810183	0.827619	-1.20828	0.000509557	1.53118	1.53118	0.312728	0.898859	-1.11252	11.9191	1
201627_s_at	1163	insulin induced gene 1	INSIG1	9.14e-08	0.000520478	1.44731	1.44731	0.895051	0.988108	-1.01204	0.592068	0.952408	-1.04997	0.162203	0.878137	-1.13877	1.93e-06	1.80774	1.80774	0.324241	0.913476	-1.09472	21.6426	1
201628_s_at	1164	Ras-related GTP binding A	RRAGA	0.0245132	0.699673	1.01786	1.01786	0.248597	1.05522	1.05522	0.0595828	1.09454	1.09454	0.00207504	1.17343	1.17343	0.0915775	1.08346	1.08346	0.0265077	1.11443	1.11443	3.14374	1
201630_s_at	1166	acid phosphatase 1, soluble	ACP1	0.00658903	0.108794	0.947424	-1.05549	0.0423222	0.932595	-1.07228	0.000405585	0.872599	-1.146	0.0116531	0.914547	-1.09344	0.00629935	0.906482	-1.10317	0.395052	0.972421	-1.02836	4.22868	1
201631_s_at	1167	immediate early response 3	IER3	1.86e-06	6.48e-05	1.35289	1.35289	1.42e-08	1.732	1.732	2.23e-05	1.39155	1.39155	0.000166738	1.32	1.32	0.0011352	1.25637	1.25637	0.000945391	1.26231	1.26231	14.9588	1
201638_s_at	1174	cleavage and polyadenylation specific factor 1, 160kDa	CPSF1	0.0454949	0.0660917	1.17309	1.17309	0.688161	1.03401	1.03401	0.0149687	1.24434	1.24434	0.173739	1.12281	1.12281	0.0060323	1.28681	1.28681	0.0616262	1.17657	1.17657	2.66966	1
201640_x_at	1176	cleft lip and palate associated transmembrane protein 1	CLPTM1	0.0505192	0.155617	1.07987	1.07987	0.0955527	1.09537	1.09537	0.00674964	1.17036	1.17036	0.00280758	1.19401	1.19401	0.0282973	1.13101	1.13101	0.0171164	1.145	1.145	2.59127	1
201644_at	1180	tissue specific transplantation antigen P35B	TSTA3	1.41e-05	0.010227	1.10302	1.10302	0.0462368	1.07626	1.07626	0.0111263	0.907792	-1.10157	0.0205501	1.09089	1.09089	0.00202046	1.13053	1.13053	0.00807843	1.10707	1.10707	11.4587	1
201646_at	1182	scavenger receptor class B, member 2	SCARB2	0.0352173	0.079598	0.895983	-1.11609	0.0011971	0.799049	-1.25149	0.0286573	0.869156	-1.15054	0.011205	0.84692	-1.18075	0.0264907	0.867222	-1.15311	0.19485	0.923334	-1.08303	2.86351	1
201647_s_at	1183	scavenger receptor class B, member 2	SCARB2	0.0263244	0.335056	0.937386	-1.0668	0.00102785	0.777853	-1.28559	0.156541	0.908131	-1.10116	0.328248	0.936506	-1.0678	0.244496	0.924508	-1.08166	0.326108	0.936227	-1.06812	3.08803	1
201649_at	1185	ubiquitin-conjugating enzyme E2L 6	UBE2L6	0.0311092	0.410767	1.04921	1.04921	0.00319135	1.21111	1.21111	0.140664	1.09169	1.09169	0.00768477	1.18465	1.18465	0.0282487	1.14481	1.14481	0.0260186	1.14737	1.14737	2.95863	1
201652_at	1188	COP9 constitutive photomorphogenic homolog subunit 5 (Arabidopsis)	COPS5	0.0511074	0.024116	0.937804	-1.06632	0.0126699	0.930475	-1.07472	0.329516	0.974041	-1.02665	0.0202041	0.935755	-1.06866	0.00745158	0.924647	-1.08149	0.26836	0.970483	-1.03041	2.58264	1
201653_at	1189	cornichon homolog (Drosophila)	CNIH	0.0185847	0.0819249	0.899456	-1.11178	0.0366279	0.878476	-1.13833	0.00690617	0.840154	-1.19026	0.00127	0.80512	-1.24205	0.303596	0.940745	-1.06299	0.00843281	0.844489	-1.18415	3.36298	1
201659_s_at	1195	ADP-ribosylation factor-like 1	ARL1	0.00683774	0.0519123	0.93155	-1.07348	0.00972304	0.906619	-1.103	0.0426071	0.92841	-1.07711	0.0384094	0.926788	-1.079	0.0850549	0.939743	-1.06412	0.365573	1.03227	1.03227	4.19643	1
201663_s_at	1199	structural maintenance of chromosomes 4	SMC4	0.00891628	0.227057	0.927748	-1.07788	0.0297913	0.868677	-1.15118	0.633741	0.971304	-1.02954	0.00918983	0.840716	-1.18946	0.0222347	0.861452	-1.16083	0.001134	0.795805	-1.25659	3.9684	1
201664_at	1200	structural maintenance of chromosomes 4	SMC4	0.00267721	0.244547	0.949967	-1.05267	0.0167638	0.894287	-1.11821	0.32665	0.957867	-1.04399	0.00222624	0.860646	-1.16192	0.0362118	0.908354	-1.10089	0.000248043	0.82668	-1.20966	5.04566	1
201665_x_at	1201	ribosomal protein S17	RPS17	0.0487645	0.0170426	0.968926	-1.03207	0.0393129	0.973605	-1.02711	0.00554357	0.963	-1.03842	0.0172548	0.968993	-1.032	0.0256551	0.971179	-1.02968	0.465661	0.991018	-1.00906	2.61767	1
201674_s_at	1210	A kinase (PRKA) anchor protein 1	AKAP1	1.75e-06	0.220011	1.05195	1.05195	0.000997891	1.16651	1.16651	7.41e-05	1.21981	1.21981	4.19e-05	1.23199	1.23199	0.948961	0.997411	-1.0026	0.372264	0.96415	-1.03718	15.072	1
201675_at	1211	A kinase (PRKA) anchor protein 1	AKAP1	6.48e-07	0.923217	0.996595	-1.00342	0.0080495	1.10831	1.10831	0.000609255	1.15251	1.15251	0.00606109	1.1132	1.1132	0.00601354	0.8982	-1.11334	0.0726006	0.935909	-1.06848	17.0704	1
201676_x_at	1212	proteasome (prosome, macropain) subunit, alpha type, 1	PSMA1	0.0200391	0.0449966	0.954169	-1.04803	0.00401834	0.931203	-1.07388	0.000550826	0.91389	-1.09422	0.00455134	0.932317	-1.0726	0.00670293	0.935813	-1.06859	0.00616379	0.935051	-1.06946	3.30286	1
201682_at	1218	peptidase (mitochondrial processing) beta	PMPCB	0.000118726	0.466061	1.02154	1.02154	0.0566659	0.943633	-1.05973	0.0595903	0.944327	-1.05896	0.000327512	0.883287	-1.13214	0.909302	0.996696	-1.00331	0.0014068	0.899234	-1.11206	8.45968	1
201684_s_at	1220	TOX high mobility group box family member 4	TOX4	7.25e-05	0.490147	1.02149	1.02149	0.506936	1.02065	1.02065	0.000190464	1.14786	1.14786	7.75e-05	1.16142	1.16142	0.0101377	1.08967	1.08967	0.000945859	1.12429	1.12429	9.10021	1
201685_s_at	1221	TOX high mobility group box family member 4	TOX4	2.11e-09	0.98477	0.999387	-1.00061	0.0370857	1.07346	1.07346	8.81e-06	1.20633	1.20633	6.69e-08	1.30096	1.30096	0.00112177	1.12818	1.12818	4.31e-09	1.36554	1.36554	33.3848	1
201688_s_at	1224	tumor protein D52	TPD52	7.85e-05	0.108379	0.943176	-1.06025	8.36e-06	0.81336	-1.22947	0.000309377	0.859444	-1.16354	5.4e-05	0.837198	-1.19446	0.00748667	0.901628	-1.10911	0.000159161	0.850951	-1.17516	8.99407	1
201689_s_at	1225	tumor protein D52	TPD52	0.00651379	0.028764	0.887873	-1.12629	0.00122898	0.827104	-1.20904	0.000405885	0.807549	-1.23831	0.000454124	0.80951	-1.23532	0.0187277	0.878858	-1.13784	0.0113954	0.868813	-1.151	4.2387	1
201690_s_at	1226	tumor protein D52	TPD52	0.000572187	0.267032	0.952539	-1.04983	0.00390761	0.870325	-1.149	0.00205929	0.860087	-1.16267	7.74e-05	0.810001	-1.23457	0.0121737	0.889243	-1.12455	0.000170411	0.82184	-1.21678	6.61111	1
201694_s_at	1230	early growth response 1	EGR1	0.0892163	0.100514	1.15865	1.15865	0.0912004	1.16388	1.16388	0.00333897	1.32946	1.32946	0.028358	1.22397	1.22397	0.0117821	1.26743	1.26743	0.056872	1.18867	1.18867	2.17373	1
201699_at	1235	proteasome (prosome, macropain) 26S subunit, ATPase, 6	PSMC6	0.0240363	0.0198757	0.933982	-1.07068	0.0177223	0.93264	-1.07223	0.00217345	0.909482	-1.09953	0.000848524	0.899622	-1.11158	0.0696355	0.949583	-1.05309	0.012704	0.928801	-1.07666	3.15914	1
201701_s_at	1237	progesterone receptor membrane component 2	PGRMC2	0.0688901	0.0864719	0.824858	-1.21233	0.0292947	0.778254	-1.28493	0.0125058	0.745987	-1.34051	0.00183817	0.681692	-1.46694	0.0345398	0.784878	-1.27408	0.0586355	0.807219	-1.23882	2.36201	1
201708_s_at	1244	nipsnap homolog 1 (C. elegans)	NIPSNAP1	0.0431986	0.00507151	1.14435	1.14435	0.0276806	1.1071	1.1071	0.0414382	1.09787	1.09787	0.0203127	1.11405	1.11405	0.00113423	1.17659	1.17659	0.0123239	1.12508	1.12508	2.7086	1
201714_at	1250	tubulin, gamma 1	TUBG1	0.0401398	0.971971	1.00303	1.00303	0.403748	0.930015	-1.07525	0.693674	0.966581	-1.03457	0.261257	0.906346	-1.10333	0.633713	0.959677	-1.04202	0.00486085	0.763937	-1.30901	2.76406	1
201717_at	1253	mitochondrial ribosomal protein L49	MRPL49	0.000266171	0.00652115	1.09018	1.09018	0.0832987	1.0532	1.0532	0.000948614	1.1164	1.1164	0.000156138	1.14121	1.14121	2.02e-05	1.17057	1.17057	0.000142178	1.14252	1.14252	7.47595	1
201722_s_at	1258	UDP-N-acetyl-alpha-D-galactosamine:polypeptide N-acetylgalactosaminyltransferase	GALNT1	0.0258471	0.0208234	0.889789	-1.12386	0.00164647	0.844346	-1.18435	0.00749357	0.870726	-1.14847	0.139088	0.930813	-1.07433	0.0878327	0.919871	-1.08711	0.00402228	0.859684	-1.16322	3.1023	1
201723_s_at	1259	UDP-N-acetyl-alpha-D-galactosamine:polypeptide N-acetylgalactosaminyltransferase	GALNT1	0.0818644	0.525942	0.972152	-1.02865	0.194396	0.942942	-1.06051	0.998931	0.999941	-1.00006	0.357384	0.959618	-1.04208	0.361713	0.95998	-1.04169	0.00815016	0.879408	-1.13713	2.2361	1
201724_s_at	1260	UDP-N-acetyl-alpha-D-galactosamine:polypeptide N-acetylgalactosaminyltransferase	GALNT1	0.036625	0.150872	0.928052	-1.07753	0.0109405	0.869176	-1.15052	0.372848	0.955453	-1.04662	0.146586	0.927277	-1.07843	0.333643	0.951679	-1.05077	0.00319228	0.84583	-1.18227	2.83362	1
201727_s_at	1263	ELAV (embryonic lethal, abnormal vision, Drosophila)-like 1 (Hu antigen R)	ELAVL1	0.00140876	0.715039	0.98185	-1.01849	0.103252	0.919021	-1.08811	0.347654	1.04872	1.04872	0.00617099	1.16345	1.16345	0.562896	0.971319	-1.02953	0.168895	1.07316	1.07316	5.66994	1
201729_s_at	1265	KIAA0100	KIAA0100	0.0163341	0.13579	1.09111	1.09111	0.00580938	1.1891	1.1891	0.122984	1.09455	1.09455	0.905074	0.993247	-1.0068	0.213444	1.07476	1.07476	0.734569	0.980896	-1.01948	3.4668	1
201735_s_at	1271	chloride channel 3	CLCN3	0.0247567	0.979912	1.0011	1.0011	0.426661	0.965718	-1.0355	0.0668219	0.920048	-1.0869	0.0323508	0.905858	-1.10393	0.0385264	0.90917	-1.0999	0.00716367	0.87921	-1.13739	3.136	1
201737_s_at	1273	membrane-associated ring finger (C3HC4) 6	2008-03-06	0.106444	0.0226204	0.830232	-1.20448	0.00701993	0.797551	-1.25384	0.0245816	0.832687	-1.20093	0.00874079	0.803445	-1.24464	0.012092	0.812348	-1.231	0.0747283	0.867964	-1.15212	2.04638	1
201738_at	1274	eukaryotic translation initiation factor 1B	EIF1B	0.00159896	0.130395	0.942572	-1.06093	0.0387664	0.920407	-1.08648	0.325476	0.962909	-1.03852	0.000126241	0.83728	-1.19434	0.0459494	0.923307	-1.08306	0.00123962	0.86859	-1.15129	5.54388	1
201739_at	1275	serum/glucocorticoid regulated kinase 1	SGK1	4.95e-05	0.00740055	0.811454	-1.23236	1.03e-06	0.6159	-1.62364	0.00118296	0.767331	-1.30322	9.48e-05	0.71124	-1.40599	3.37e-05	0.689074	-1.45122	0.00480152	0.800653	-1.24898	9.61489	1
201741_x_at	1277	splicing factor, arginine/serine-rich 1 (splicing factor 2, alternate splicing f	SFRS1	0.000558558	0.0435844	0.87929	-1.13728	0.0845759	0.897298	-1.11446	0.031619	0.871105	-1.14797	5.73e-05	0.738398	-1.35428	0.0446805	0.879936	-1.13645	0.000109746	0.75093	-1.33168	6.6374	1
201742_x_at	1278	splicing factor, arginine/serine-rich 1 (splicing factor 2, alternate splicing f	SFRS1	2.47e-06	0.188663	0.940799	-1.06293	0.000101476	0.805236	-1.24187	0.000569825	0.832434	-1.2013	4.18e-06	0.755503	-1.32362	0.0327865	0.902271	-1.10831	6.99e-07	0.727318	-1.37491	14.4255	1
201745_at	1281	twinfilin, actin-binding protein, homolog 1 (Drosophila)	TWF1	0.00714366	0.00362199	0.842629	-1.18676	0.000312147	0.797747	-1.25353	0.00177848	0.829252	-1.20591	0.00100542	0.818767	-1.22135	0.00727599	0.856176	-1.16798	0.057137	0.9004	-1.11062	4.15847	1
201749_at	1285	endothelin converting enzyme 1	ECE1	0.0618119	0.0421906	1.12509	1.12509	0.00647485	1.17946	1.17946	0.00671946	1.17841	1.17841	0.312931	1.05783	1.05783	0.101348	1.09775	1.09775	0.0296721	1.1356	1.1356	2.44169	1
201752_s_at	1288	adducin 3 (gamma)	ADD3	4.29e-05	0.668466	1.03172	1.03172	0.025196	1.18984	1.18984	0.000126727	1.40519	1.40519	0.000204067	1.38464	1.38464	0.457268	1.05597	1.05597	0.000197617	1.38601	1.38601	9.8163	1
201758_at	1294	tumor susceptibility gene 101	TSG101	0.00415715	0.102196	1.04949	1.04949	0.177866	1.04017	1.04017	0.0403589	1.06377	1.06377	0.0001309	1.14239	1.14239	0.00683607	1.08875	1.08875	0.00757049	1.08736	1.08736	4.63833	1
201761_at	1297	methylenetetrahydrofolate dehydrogenase (NADP+ dependent) 2, methenyltetrahydrof	MTHFD2	0.0077958	0.115919	0.931105	-1.07399	0.143722	0.93604	-1.06833	0.000278377	0.826159	-1.21042	0.0132266	0.888622	-1.12534	0.0140116	0.889639	-1.12405	0.0043572	0.869716	-1.1498	4.08313	1
201765_s_at	1301	hexosaminidase A (alpha polypeptide)	HEXA	0.000119928	0.449185	1.01974	1.01974	0.0599732	1.05178	1.05178	0.811224	1.00615	1.00615	0.000313426	1.11631	1.11631	0.208667	1.03344	1.03344	9.69e-05	1.13067	1.13067	8.44692	1
201767_s_at	1303	elaC homolog 2 (E. coli)	ELAC2	0.029443	0.545297	1.02234	1.02234	0.0323142	1.08612	1.08612	0.00581206	1.11724	1.11724	0.00533523	1.11876	1.11876	0.16058	1.05372	1.05372	0.039283	1.08243	1.08243	3.00111	1
201769_at	1305	clathrin interactor 1	CLINT1	0.000615023	0.0859762	0.942564	-1.06094	0.528183	0.979194	-1.02125	0.153475	0.952569	-1.04979	0.0121887	0.913697	-1.09446	0.00038573	0.869861	-1.14961	0.456708	1.02517	1.02517	6.53272	1
201770_at	1306	small nuclear ribonucleoprotein polypeptide A	SNRPA	0.0813003	0.256603	1.04196	1.04196	0.57525	1.02025	1.02025	0.113461	1.05999	1.05999	0.00459799	1.11882	1.11882	0.28102	1.03976	1.03976	0.414557	1.02976	1.02976	2.24112	1
201771_at	1307	secretory carrier membrane protein 3	SCAMP3	2.14e-05	0.359541	1.02545	1.02545	0.987108	0.999562	-1.00044	0.0281049	0.938517	-1.06551	0.0030924	0.9138	-1.09433	0.710818	1.01013	1.01013	0.000129842	0.881062	-1.13499	10.8243	1
201772_at	1308	antizyme inhibitor 1	AZIN1	1.8e-05	0.00172504	0.831036	-1.20332	6.3e-05	0.77267	-1.29421	1.96e-06	0.713049	-1.40243	1.72e-06	0.710777	-1.40691	2.88e-06	0.719711	-1.38945	0.000450368	0.806921	-1.23928	11.0856	1
201773_at	1309	activity-dependent neuroprotector homeobox	ADNP	0.0216337	0.837416	0.991298	-1.00878	0.33153	0.959026	-1.04272	0.295279	0.955824	-1.04622	0.00419282	0.873008	-1.14547	0.131762	0.936072	-1.06829	0.0124038	0.890904	-1.12246	3.24211	1
201781_s_at	1317	aryl hydrocarbon receptor interacting protein	AIP	0.0143932	0.00281716	1.17374	1.17374	0.0316336	1.11489	1.11489	0.0115523	1.13979	1.13979	0.00263628	1.17533	1.17533	0.00048378	1.21627	1.21627	0.0510853	1.10259	1.10259	3.56959	1
201782_s_at	1318	aryl hydrocarbon receptor interacting protein	AIP	0.0347027	0.0664969	1.09844	1.09844	0.0406573	1.11168	1.11168	0.0275527	1.12185	1.12185	0.00910704	1.1499	1.1499	0.00115984	1.20098	1.20098	0.18593	1.06851	1.06851	2.87476	1
201783_s_at	1319	v-rel reticuloendotheliosis viral oncogene homolog A, nuclear factor of kappa li	RELA	0.00502353	0.346273	1.05708	1.05708	0.853392	1.01083	1.01083	0.318118	0.942784	-1.06069	0.0476925	0.885684	-1.12907	0.880621	1.00879	1.00879	0.00928984	0.847352	-1.18015	4.46795	1
201785_at	1321	ribonuclease, RNase A family, 1 (pancreatic)	RNASE1	0.150006	0.0491139	1.16528	1.16528	0.194545	1.10297	1.10297	0.0510601	1.16362	1.16362	0.112568	1.12883	1.12883	0.00750415	1.24252	1.24252	0.0220744	1.19867	1.19867	1.80094	1
201787_at	1323	fibulin 1	FBLN1	0.054073	0.890153	1.01028	1.01028	0.547324	1.04577	1.04577	0.111874	1.12928	1.12928	0.00573387	1.25372	1.25372	0.197818	1.10228	1.10228	0.117798	1.12692	1.12692	2.54067	1
201788_at	1324	DEAD (Asp-Glu-Ala-Asp) box polypeptide 42	DDX42	5.26e-07	0.0717506	0.937882	-1.06623	0.744789	1.01119	1.01119	0.000420072	0.867318	-1.15298	0.037778	0.927713	-1.07792	5.22e-07	0.783243	-1.27674	2.56e-05	0.832552	-1.20113	17.5146	1
201789_at	1325	dehydrogenase/reductase (SDR family) member 7	DHRS7	0.0482205	0.0264928	1.12667	1.12667	0.116734	1.08505	1.08505	0.349423	1.04886	1.04886	0.00351231	1.17902	1.17902	0.0169297	1.13849	1.13849	0.0190163	1.13544	1.13544	2.62605	1
201790_s_at	1326	7-dehydrocholesterol reductase	DHCR7	1.99e-11	1.99e-07	1.30598	1.30598	0.316656	1.03612	1.03612	0.593824	0.981449	-1.0189	0.0358658	0.925209	-1.08084	1.98e-08	1.36227	1.36227	0.000979401	0.875196	-1.1426	55.6011	1
201791_s_at	1327	7-dehydrocholesterol reductase	DHCR7	1.65e-12	2.46e-08	1.31463	1.31463	0.0843144	1.0579	1.0579	0.354078	0.971031	-1.02983	0.0295796	0.929974	-1.0753	1.99e-09	1.37501	1.37501	0.000300522	0.873527	-1.14478	72.4231	1
201795_at	1331	lamin B receptor	LBR	5.57e-08	0.804709	0.991323	-1.00875	0.0205207	0.91621	-1.09145	0.060394	0.933113	-1.07168	1.38e-05	0.819951	-1.21959	0.168004	0.951461	-1.05102	2.58e-08	0.736236	-1.35826	22.9475	1
201800_s_at	1336	oxysterol binding protein	OSBP	0.00213676	0.0790763	1.08181	1.08181	0.358603	1.04074	1.04074	0.062836	1.08732	1.08732	0.0008623	1.18091	1.18091	0.0603266	1.08829	1.08829	0.000232747	1.20937	1.20937	5.26073	1
201801_s_at	1337	solute carrier family 29 (nucleoside transporters), member 1	SLC29A1	0.0014083	0.313616	0.86	-1.16279	0.0368987	0.721613	-1.38578	0.0518624	0.739579	-1.35212	0.00166523	0.588759	-1.69849	0.20737	0.826861	-1.20939	0.000110622	0.496874	-2.01258	5.67027	1
201810_s_at	1346	SH3-domain binding protein 5 (BTK-associated)	SH3BP5	0.000109033	0.581373	0.973847	-1.02686	0.0833226	0.917423	-1.09001	0.00460263	0.860002	-1.16279	3.09e-05	0.776499	-1.28783	0.00135416	0.838726	-1.19228	0.000252071	0.810666	-1.23355	8.56799	1
201811_x_at	1347	SH3-domain binding protein 5 (BTK-associated)	SH3BP5	3.2e-06	0.193946	0.942025	-1.06154	0.0128264	0.885664	-1.1291	0.000333487	0.825376	-1.21157	1.44e-07	0.704295	-1.41986	0.000187401	0.816361	-1.22495	0.000305735	0.824013	-1.21357	13.9473	1
201817_at	1353	ubiquitin protein ligase E3C	UBE3C	0.000238418	0.247708	0.954292	-1.0479	0.258107	1.0468	1.0468	0.15873	1.05921	1.05921	0.0575811	1.08238	1.08238	0.482347	0.972264	-1.02853	0.000519622	1.17616	1.17616	7.60567	1
201819_at	1355	scavenger receptor class B, member 1	SCARB1	0.0262666	0.151683	1.07501	1.07501	0.00428235	1.16919	1.16919	0.512525	1.03288	1.03288	0.0305004	1.11961	1.11961	0.258008	1.05812	1.05812	0.933597	1.0041	1.0041	3.08974	1
201821_s_at	1357	translocase of inner mitochondrial membrane 17 homolog A (yeast)	TIMM17A	0.0468612	0.059302	0.93764	-1.06651	0.285434	0.965276	-1.03597	0.0453853	0.933585	-1.07114	0.00164801	0.88954	-1.12418	0.0191247	0.921206	-1.08553	0.0663697	0.939387	-1.06452	2.64746	1
201823_s_at	1359	ring finger protein 14	RNF14	1.07e-07	0.186456	0.939063	-1.06489	0.000281692	0.817241	-1.22363	4.22e-06	0.750426	-1.33258	1.97e-07	0.700994	-1.42655	0.341969	0.956251	-1.04575	1.52e-06	0.734049	-1.36231	21.2406	1
201824_at	1360	ring finger protein 14	RNF14	2.9e-06	0.0416621	0.898909	-1.11246	0.000517815	0.816876	-1.22418	4.2e-06	0.736387	-1.35798	1.02e-06	0.712735	-1.40305	0.102545	0.919637	-1.08739	2.29e-05	0.764542	-1.30797	14.1289	1
201825_s_at	1361	saccharopine dehydrogenase (putative)	SCCPDH	4.6e-06	0.322573	1.03319	1.03319	0.000917499	1.13327	1.13327	0.168244	0.955021	-1.0471	0.00946414	0.911749	-1.09679	0.00988113	0.912318	-1.09611	0.246279	0.96228	-1.0392	13.3039	1
201826_s_at	1362	saccharopine dehydrogenase (putative)	SCCPDH	1.01e-05	0.0305538	0.936454	-1.06786	0.795816	0.99263	-1.00742	0.00324574	0.910028	-1.09887	0.000152098	0.876913	-1.14036	2.06e-06	0.830558	-1.20401	0.0341288	0.937865	-1.06625	11.9841	1
201829_at	1365	neuroepithelial cell transforming gene 1	NET1	0.00255789	0.21803	0.90433	-1.10579	0.00203032	0.755538	-1.32356	0.00669537	0.787299	-1.27017	0.000100385	0.682256	-1.46572	0.0186062	0.81665	-1.22451	0.00532588	0.781031	-1.28036	5.0888	1
201830_s_at	1366	neuroepithelial cell transforming gene 1	NET1	2.09e-06	0.0090928	0.887887	-1.12627	8.83e-08	0.7151	-1.39841	0.000481169	0.842501	-1.18694	1.83e-06	0.760859	-1.3143	0.00350366	0.872634	-1.14596	3.13e-05	0.802472	-1.24615	14.7326	1
201834_at	1370	protein kinase, AMP-activated, beta 1 non-catalytic subunit	PRKAB1	5.3e-08	0.488576	1.04262	1.04262	0.00733121	1.19306	1.19306	0.000354648	1.28909	1.28909	7.66e-07	1.518	1.518	0.290918	1.06627	1.06627	6.53e-08	1.63421	1.63421	23.0792	1
201835_s_at	1371	protein kinase, AMP-activated, beta 1 non-catalytic subunit	PRKAB1	2.74e-05	0.752381	0.97368	-1.02703	0.289272	1.09502	1.09502	0.0329846	1.21046	1.21046	0.00238772	1.33615	1.33615	0.740802	0.972418	-1.02836	3.86e-05	1.54956	1.54956	10.4549	1
201843_s_at	1379	EGF-containing fibulin-like extracellular matrix protein 1	EFEMP1	0.0136474	0.28242	0.89786	-1.11376	0.170838	0.870615	-1.14861	0.136263	0.8595	-1.16347	0.000728504	0.677953	-1.47503	0.0628803	0.825215	-1.21181	0.00675722	0.744833	-1.34258	3.61313	1
201844_s_at	1380	RING1 and YY1 binding protein	RYBP	0.000721606	0.163751	0.94084	-1.06288	0.9605	0.997887	-1.00212	0.0668126	1.0852	1.0852	0.00607763	1.13813	1.13813	0.872028	0.993141	-1.00691	0.0228879	1.10957	1.10957	6.36109	1
201847_at	1383	lipase A, lysosomal acid, cholesterol esterase (Wolman disease)	LIPA	0.000208189	0.862222	1.00622	1.00622	0.375584	0.968521	-1.0325	0.00264001	0.885928	-1.12876	0.00231405	0.884147	-1.13103	0.65521	1.01613	1.01613	0.00276243	0.886542	-1.12798	7.76728	1
201849_at	1385	BCL2/adenovirus E1B 19kDa interacting protein 3	BNIP3	0.00099836	0.713531	1.01084	1.01084	0.00587526	0.914637	-1.09333	0.000596625	0.888845	-1.12506	0.0695529	0.946001	-1.05708	0.638914	0.986302	-1.01389	0.107576	0.9524	-1.04998	6.02031	1
201853_s_at	1389	cell division cycle 25 homolog B (S. pombe)	CDC25B	1.05e-08	0.312071	1.04977	1.04977	1.34e-05	1.30733	1.30733	0.00739079	0.869699	-1.14982	0.000755472	0.830335	-1.20433	0.0846949	0.91854	-1.08868	0.000968128	0.834473	-1.19836	27.8313	1
201854_s_at	1390	ATM interactor	ATMIN	0.000812436	0.908049	1.00431	1.00431	0.805975	0.990898	-1.00919	0.0570628	1.077	1.077	0.00115504	1.14928	1.14928	0.248498	1.04463	1.04463	0.00256631	1.13487	1.13487	6.23543	1
201856_s_at	1392	zinc finger RNA binding protein	ZFR	0.0160399	0.169049	0.914367	-1.09365	0.000431872	0.767928	-1.30221	0.121781	0.903586	-1.1067	0.119815	0.903069	-1.10733	0.0540388	0.87948	-1.13704	0.0145232	0.845447	-1.18281	3.48151	1
201857_at	1393	zinc finger RNA binding protein	ZFR	0.00197871	0.00116764	0.850628	-1.1756	0.000296594	0.829563	-1.20545	0.0130573	0.890021	-1.12357	0.0011618	0.85055	-1.17571	0.0750908	0.922844	-1.08361	0.000162149	0.820418	-1.21889	5.33505	1
201860_s_at	1396	plasminogen activator, tissue	PLAT	0.00225268	0.983511	0.99802	-1.00198	0.468416	0.9324	-1.0725	0.0280275	0.799061	-1.25147	0.00873144	0.75941	-1.31681	0.00195731	0.713746	-1.40106	0.00402099	0.735165	-1.36024	5.20995	1
201863_at	1399	family with sequence similarity 32, member A	FAM32A	0.000182683	0.194808	1.04052	1.04052	0.0223325	1.07607	1.07607	0.00321025	1.10417	1.10417	7.97e-06	1.19286	1.19286	0.0301339	1.07155	1.07155	0.000477776	1.13125	1.13125	7.92507	1
201865_x_at	1401	nuclear receptor subfamily 3, group C, member 1 (glucocorticoid receptor)	NR3C1	6.81e-08	0.288742	1.06364	1.06364	1.17e-07	1.57255	1.57255	1.21e-05	1.38616	1.38616	3.98e-07	1.51841	1.51841	0.0129254	1.16709	1.16709	9.94e-07	1.48044	1.48044	22.4103	1
201866_s_at	1402	nuclear receptor subfamily 3, group C, member 1 (glucocorticoid receptor)	NR3C1	1.13e-05	0.778272	0.981081	-1.01928	1.03e-05	1.47806	1.47806	0.000392143	1.329	1.329	0.0010648	1.29153	1.29153	0.119591	1.11497	1.11497	0.000893968	1.29802	1.29802	11.804	1
201872_s_at	1408	ATP-binding cassette, sub-family E (OABP), member 1	ABCE1	1.38e-05	0.00295854	0.875201	-1.14259	0.0104594	0.894638	-1.11777	0.000424335	0.846912	-1.18076	1.59e-05	0.800517	-1.24919	1.31e-06	0.764956	-1.30726	2.74e-06	0.775595	-1.28933	11.4914	1
201873_s_at	1409	ATP-binding cassette, sub-family E (OABP), member 1	ABCE1	7.35e-06	0.00608793	0.875767	-1.14186	0.0133186	0.889171	-1.12464	0.00129643	0.85069	-1.17552	4.11e-06	0.762789	-1.31098	2.12e-06	0.75262	-1.32869	2.32e-06	0.754008	-1.32625	12.5083	1
201876_at	1412	paraoxonase 2	PON2	0.00354774	0.361219	0.948543	-1.05425	0.0380302	0.881982	-1.13381	0.00366178	0.830291	-1.2044	0.00145881	0.811824	-1.23179	0.110988	0.910035	-1.09886	0.000580836	0.793924	-1.25957	4.78322	1
201881_s_at	1417	ariadne homolog, ubiquitin-conjugating enzyme E2 binding protein, 1 (Drosophila)	ARIH1	0.0021843	0.468283	1.02313	1.02313	0.788408	1.00845	1.00845	0.00909344	1.09342	1.09342	0.00869422	1.0941	1.0941	0.643768	1.01463	1.01463	0.00142103	1.12118	1.12118	5.23955	1
201882_x_at	1418	UDP-Gal:betaGlcNAc beta 1,4- galactosyltransferase, polypeptide 1	B4GALT1	0.0764728	0.204169	1.11688	1.11688	0.0851498	1.16477	1.16477	0.0317175	1.21468	1.21468	0.00644261	1.29192	1.29192	0.00576749	1.29726	1.29726	0.0562082	1.18612	1.18612	2.28568	1
201890_at	1426	ribonucleotide reductase M2 polypeptide	RRM2	0.017809	0.157427	0.862846	-1.15896	0.244542	0.886551	-1.12797	0.0697356	0.824934	-1.21222	0.00721157	0.740488	-1.35046	0.247309	0.887196	-1.12715	0.00108465	0.681734	-1.46685	3.39716	1
201894_s_at	1430	signal sequence receptor, alpha (translocon-associated protein alpha)	SSR1	0.000822775	0.0688179	0.938091	-1.06599	0.000939259	0.879136	-1.13748	0.000399849	0.868528	-1.15137	0.000508029	0.871489	-1.14746	0.000543277	0.87232	-1.14637	0.254919	0.961797	-1.03972	6.22211	1
201896_s_at	1432	proline/serine-rich coiled-coil 1	PSRC1	6.55e-05	0.483515	0.95688	-1.04506	0.083521	0.893635	-1.11903	0.0924114	0.896623	-1.1153	0.000462341	0.772566	-1.29439	0.00198676	0.802951	-1.24541	1.06e-05	0.697757	-1.43316	9.23426	1
201900_s_at	1436	aldo-keto reductase family 1, member A1 (aldehyde reductase)	AKR1A1	0.00211436	0.217637	1.05435	1.05435	0.95909	0.997843	-1.00216	0.00193456	0.862195	-1.15983	0.605992	0.978446	-1.02203	0.861231	1.00739	1.00739	0.980683	0.998981	-1.00102	5.2709	1
201901_s_at	1437	YY1 transcription factor	YY1	0.000986282	0.763299	0.984628	-1.01561	0.820559	1.01173	1.01173	0.0058802	1.16928	1.16928	0.00115021	1.21203	1.21203	0.553903	1.03102	1.03102	0.0422677	1.11638	1.11638	6.0329	1
201902_s_at	1438	YY1 transcription factor	YY1	0.00117524	0.232623	0.928927	-1.07651	0.916237	0.993641	-1.0064	0.038521	1.14187	1.14187	0.00229047	1.23272	1.23272	0.141224	1.09609	1.09609	0.173064	1.08831	1.08831	5.85294	1
201903_at	1439	ubiquinol-cytochrome c reductase core protein I	UQCRC1	0.0718436	0.416329	1.02926	1.02926	0.870828	0.994293	-1.00574	0.493595	1.02453	1.02453	0.00999	1.10395	1.10395	0.332156	1.03514	1.03514	0.125068	1.05721	1.05721	2.33127	1
201904_s_at	1440	CTD (carboxy-terminal domain, RNA polymerase II, polypeptide A) small phosphatas	CTDSPL	0.00539384	0.779153	0.983192	-1.0171	0.304318	0.939061	-1.06489	0.541499	0.963633	-1.03774	0.701442	0.977073	-1.02347	0.441587	1.04794	1.04794	0.00181021	0.80704	-1.2391	4.40467	1
201912_s_at	1448	G1 to S phase transition 1	GSPT1	0.00247594	0.15061	0.947623	-1.05527	0.00277108	0.884469	-1.13062	0.00481351	0.892167	-1.12087	0.0450092	0.925919	-1.08001	7.91e-05	0.837131	-1.19456	0.0453421	0.926041	-1.07987	5.11971	1
201913_s_at	1449	Coenzyme A synthase	COASY	0.00153264	0.116613	1.08439	1.08439	0.162058	1.07435	1.07435	0.0113752	1.14761	1.14761	0.000118144	1.26541	1.26541	0.39344	1.04403	1.04403	0.00371918	1.17607	1.17607	5.58588	1
201916_s_at	1452	SEC63 homolog (S. cerevisiae)	SEC63	0.0235905	0.00335813	0.851617	-1.17424	0.0615652	0.908825	-1.10032	0.104228	0.921122	-1.08563	0.416957	0.960779	-1.04082	0.0196846	0.884806	-1.13019	0.751043	0.984593	-1.01565	3.17385	1
201919_at	1455	solute carrier family 25, member 36	SLC25A36	0.000829608	0.14222	1.07894	1.07894	0.356649	0.954157	-1.04805	0.538273	0.969337	-1.03163	0.160672	0.930107	-1.07515	0.00789541	1.15809	1.15809	0.229675	0.940238	-1.06356	6.21341	1
201920_at	1456	solute carrier family 20 (phosphate transporter), member 1	SLC20A1	1.55e-06	0.0598145	1.06455	1.06455	0.432515	1.02543	1.02543	0.679086	0.986925	-1.01325	0.342885	0.970002	-1.03093	0.343565	1.03088	1.03088	9.61e-06	0.831876	-1.2021	15.3025	1
201924_at	1460	AF4/FMR2 family, member 1	AFF1	0.0002142	0.720057	0.983829	-1.01644	0.0035601	0.86234	-1.15964	0.0251747	0.897146	-1.11465	0.000341433	0.824249	-1.21323	0.409953	0.962954	-1.03847	0.000201722	0.815949	-1.22557	7.73318	1
201930_at	1466	minichromosome maintenance complex component 6	MCM6	0.0758538	0.363645	0.925368	-1.08065	0.0635877	0.848861	-1.17805	0.495467	0.943716	-1.05964	0.0909	0.862256	-1.15975	0.361445	0.925032	-1.08104	0.00515777	0.769541	-1.29948	2.29161	1
201932_at	1468	leucine rich repeat containing 41	LRRC41	0.103148	0.416199	1.03966	1.03966	0.420153	1.03932	1.03932	0.216865	1.06156	1.06156	0.00736939	1.14994	1.14994	0.108186	1.08197	1.08197	0.651127	1.02174	1.02174	2.069	1
201936_s_at	1472	eukaryotic translation initiation factor 4 gamma, 3	EIF4G3	0.09327	0.0387558	0.847144	-1.18044	0.013427	0.815992	-1.2255	0.0152242	0.819519	-1.22023	0.080974	0.871253	-1.14777	0.00387764	0.782849	-1.27738	0.0165281	0.821847	-1.21677	2.14159	1
201947_s_at	1483	chaperonin containing TCP1, subunit 2 (beta)	CCT2	0.00555873	0.325875	0.980621	-1.01976	0.163341	1.02852	1.02852	0.106316	0.967673	-1.03341	0.160483	0.972077	-1.02873	0.00902013	0.945364	-1.05779	0.143272	0.970831	-1.03005	4.378	1
201948_at	1484	guanine nucleotide binding protein-like 2 (nucleolar)	GNL2	4.92e-06	0.01598	0.857286	-1.16647	0.0878403	0.900329	-1.11071	5.3e-05	0.741441	-1.34872	0.00447927	0.829185	-1.206	4.45e-07	0.651573	-1.53475	0.180877	0.92209	-1.08449	13.1891	1
201950_x_at	1486	capping protein (actin filament) muscle Z-line, beta	CAPZB	0.0772097	0.01659	1.13119	1.13119	0.442299	1.03765	1.03765	0.0509161	1.10287	1.10287	0.00582971	1.15659	1.15659	0.087126	1.08851	1.08851	0.0769943	1.09188	1.09188	2.27869	1
201961_s_at	1497	ring finger protein 41	RNF41	6.38e-06	0.506842	0.943233	-1.06018	0.0378042	0.825038	-1.21206	0.00125938	0.723032	-1.38307	4.08e-05	0.636342	-1.57148	0.412231	0.930149	-1.0751	4.92e-06	0.586212	-1.70587	12.7459	1
201962_s_at	1498	ring finger protein 41	RNF41	3.38e-07	0.947693	0.994521	-1.00551	0.738984	0.972443	-1.02834	0.00168741	0.740959	-1.3496	3.18e-05	0.64311	-1.55494	0.729519	0.971416	-1.02943	1.35e-06	0.5706	-1.75254	18.4924	1
201963_at	1499	acyl-CoA synthetase long-chain family member 1	ACSL1	0.000236398	0.369008	1.06655	1.06655	0.542349	0.957476	-1.04441	0.0477104	0.862535	-1.15937	0.00269814	0.786685	-1.27116	0.116147	1.12203	1.12203	0.0534861	0.86601	-1.15472	7.61575	1
201965_s_at	1501	senataxin	SETX	0.0130657	0.639825	0.979407	-1.02103	0.157635	0.937732	-1.0664	0.255492	0.950025	-1.0526	0.00187991	0.85495	-1.16966	0.996103	0.999783	-1.00022	0.0567168	0.915244	-1.09261	3.64891	1
201966_at	1502	NADH dehydrogenase (ubiquinone) Fe-S protein 2, 49kDa (NADH-coenzyme Q reductase	NDUFS2	0.000543485	0.60035	0.988166	-1.01198	0.267478	0.974815	-1.02584	0.00697707	0.934985	-1.06954	0.279491	0.975449	-1.02517	0.0619942	0.956755	-1.0452	5.67e-05	0.892535	-1.1204	6.66731	1
201968_s_at	1504	phosphoglucomutase 1	PGM1	0.0693237	0.133628	0.90468	-1.10536	0.017018	0.84639	-1.18149	0.00207281	0.797255	-1.2543	0.0213916	0.852181	-1.17346	0.0478025	0.873636	-1.14464	0.0499615	0.874874	-1.14302	2.35741	1
201976_s_at	1512	myosin X	MYO10	0.018006	0.338642	0.952409	-1.04997	0.736677	1.0171	1.0171	0.00719651	0.861702	-1.16049	0.251517	0.942957	-1.06049	0.0196501	0.881482	-1.13445	0.0844496	0.913648	-1.09451	3.38833	1
201977_s_at	1513	KIAA0141	KIAA0141	0.00973905	0.713989	1.02378	1.02378	0.605098	0.967334	-1.03377	0.023132	0.855991	-1.16824	0.00951775	0.834208	-1.19874	0.581425	0.965194	-1.03606	0.0314638	0.863952	-1.15747	3.8937	1
201980_s_at	1516	Ras suppressor protein 1	RSU1	0.0141013	0.0245669	0.896451	-1.11551	0.012833	0.884401	-1.13071	0.00172204	0.849947	-1.17654	0.165047	0.937267	-1.06693	0.00271424	0.857486	-1.1662	0.279879	0.951292	-1.0512	3.58633	1
201985_at	1521	KIAA0196	KIAA0196	0.0228468	0.690526	0.984398	-1.01585	0.00930077	0.894016	-1.11855	0.0116719	0.897588	-1.1141	0.170237	0.946124	-1.05694	0.814229	0.990774	-1.00931	0.0605439	0.925491	-1.08051	3.19905	1
201994_at	1530	mortality factor 4 like 2	MORF4L2	0.0162832	0.288876	0.957907	-1.04394	0.0283868	0.910959	-1.09774	0.00213351	0.870148	-1.14923	0.0016186	0.866072	-1.15464	0.0635194	0.92539	-1.08063	0.0902565	0.93215	-1.07279	3.46933	1
201995_at	1531	exostoses (multiple) 1	EXT1	0.0105812	0.325498	0.923159	-1.08324	0.310029	0.920702	-1.08613	0.0800542	0.86393	-1.1575	0.0231674	0.822791	-1.21538	0.073579	0.860898	-1.16158	0.000438726	0.716557	-1.39556	3.824	1
202000_at	1536	NADH dehydrogenase (ubiquinone) 1 alpha subcomplex, 6, 14kDa	NDUFA6	0.00422041	0.784873	1.0127	1.0127	0.256597	0.948135	-1.0547	0.00111229	0.840742	-1.18943	0.030214	0.899079	-1.11225	0.0408008	0.905082	-1.10487	0.0269603	0.896849	-1.11501	4.62463	1
202004_x_at	1540	succinate dehydrogenase complex, subunit C, integral membrane protein, 15kDa	SDHC	0.00113556	0.120074	1.05535	1.05535	0.0884506	1.06122	1.06122	0.00158881	1.12877	1.12877	0.000236661	1.15972	1.15972	0.0382318	1.07639	1.07639	0.000193337	1.16306	1.16306	5.88798	1
202006_at	1542	protein tyrosine phosphatase, non-receptor type 12	PTPN12	0.000544328	0.2131	0.956777	-1.04518	0.244183	0.959613	-1.04209	0.800888	0.991258	-1.00882	0.00014676	0.85172	-1.1741	0.161002	0.951219	-1.05128	0.00166263	0.882711	-1.13287	6.66561	1
202013_s_at	1549	exostoses (multiple) 2	EXT2	0.000949852	0.462624	0.95005	-1.05258	0.0980893	0.888054	-1.12606	0.014869	0.833313	-1.20003	0.00341514	0.796793	-1.25503	0.35084	0.93673	-1.06754	0.000111881	0.720618	-1.3877	6.07192	1
202017_at	1553	epoxide hydrolase 1, microsomal (xenobiotic)	EPHX1	5.68e-05	0.249298	1.06023	1.06023	0.233951	1.06236	1.06236	0.242374	1.06118	1.06118	3.14e-05	1.30125	1.30125	0.00550333	1.16573	1.16573	7.42e-05	1.27737	1.27737	9.42833	1
202021_x_at	1557	eukaryotic translation initiation factor 1	EIF1	0.000824914	0.013392	1.08826	1.08826	0.0639604	1.06304	1.06304	0.0557013	1.06539	1.06539	0.695272	1.01247	1.01247	0.000331756	1.14423	1.14423	0.753833	0.990137	-1.00996	6.21938	1
202022_at	1558	aldolase C, fructose-bisphosphate	ALDOC	0.000221151	3.55e-05	1.26467	1.26467	0.0224906	1.11604	1.11604	0.0894498	1.08246	1.08246	0.000625232	1.197	1.197	3.31e-05	1.26636	1.26636	0.00609165	1.14583	1.14583	7.69502	1
202023_at	1559	ephrin-A1	EFNA1	0.0105536	0.119493	1.16187	1.16187	0.176034	1.13813	1.13813	0.256587	1.11374	1.11374	0.243737	0.895124	-1.11716	0.00862914	1.30808	1.30808	0.372698	1.08775	1.08775	3.82619	1
202024_at	1560	arsA arsenite transporter, ATP-binding, homolog 1 (bacterial)	ASNA1	0.00190357	0.251495	1.04698	1.04698	0.633085	1.01902	1.01902	0.550374	1.0239	1.0239	0.000521123	1.17408	1.17408	0.00759215	1.12233	1.12233	0.0103146	1.11635	1.11635	5.37268	1
202025_x_at	1561	acetyl-Coenzyme A acyltransferase 1 (peroxisomal 3-oxoacyl-Coenzyme A thiolase)	ACAA1	0.000910707	0.181226	1.05321	1.05321	0.135251	1.05999	1.05999	0.0284709	1.09239	1.09239	0.000391064	1.17245	1.17245	0.000503635	1.16771	1.16771	0.000332482	1.1755	1.1755	6.11572	1
202028_s_at	1564	ribosomal protein L38	RPL38	0.00451516	0.000467276	1.63853	1.63853	0.000413916	1.64862	1.64862	0.0021638	1.51601	1.51601	0.000919581	1.58337	1.58337	0.000137499	1.74346	1.74346	0.00183128	1.52896	1.52896	4.56363	1
202030_at	1566	branched chain ketoacid dehydrogenase kinase	BCKDK	0.00463695	0.340416	1.067	1.067	0.917844	1.00696	1.00696	0.282153	0.929239	-1.07615	0.276415	0.928396	-1.07713	0.881209	1.0101	1.0101	0.00349893	0.802722	-1.24576	4.53968	1
202031_s_at	1567	WD repeat domain, phosphoinositide interacting 2	WIPI2	0.000831824	0.0325789	1.11015	1.11015	4.35e-05	1.26692	1.26692	0.00159839	1.18058	1.18058	0.000517917	1.2068	1.2068	0.00534301	1.15276	1.15276	9.07e-05	1.2486	1.2486	6.2106	1
202039_at	1575	TGFB1-induced anti-apoptotic factor 1 /// myosin XVIIIA	MYO18A /// TIAF1	1.29e-05	0.21854	1.10791	1.10791	0.604596	1.04335	1.04335	0.0154521	0.807708	-1.23807	0.00042332	0.711642	-1.4052	0.980969	1.00195	1.00195	0.000980681	0.732572	-1.36505	11.5999	1
202040_s_at	1576	jumonji, AT rich interactive domain 1A	JARID1A	0.0207752	0.736627	0.982975	-1.01732	0.347656	1.04962	1.04962	0.0248658	1.1299	1.1299	0.00956445	1.1552	1.1552	0.0677597	1.10212	1.10212	0.0708557	1.10083	1.10083	3.27419	1
202042_at	1578	histidyl-tRNA synthetase	HARS	0.0359377	0.790897	1.00984	1.00984	0.00883073	1.11148	1.11148	0.558872	1.02189	1.02189	0.0358573	1.08543	1.08543	0.879415	1.00561	1.00561	0.349592	1.03551	1.03551	2.84806	1
202043_s_at	1579	spermine synthase	SMS	0.00250252	0.0640394	0.935771	-1.06864	0.00225809	0.888247	-1.12581	0.0364772	0.926895	-1.07887	0.28541	0.963512	-1.03787	0.00306006	0.892215	-1.12081	0.722551	1.01227	1.01227	5.10956	1
202044_at	1580	glucocorticoid receptor DNA binding factor 1	GRLF1	0.148304	0.131059	1.09983	1.09983	0.0357917	1.14573	1.14573	0.00688686	1.19965	1.19965	0.233625	1.07705	1.07705	0.223286	1.07892	1.07892	0.0737124	1.12082	1.12082	1.80907	1
202047_s_at	1583	chromobox homolog 6	CBX6	0.000663267	0.596319	1.02333	1.02333	0.371733	1.03993	1.03993	0.330049	0.958122	-1.04371	0.0180706	0.895519	-1.11667	0.0164424	0.893844	-1.11876	0.0043024	0.871138	-1.14792	6.4513	1
202048_s_at	1584	chromobox homolog 6	CBX6	0.00433227	0.087556	1.11474	1.11474	0.000324321	1.29938	1.29938	0.116751	1.10421	1.10421	0.105753	1.10787	1.10787	0.726671	1.02167	1.02167	0.510834	1.04131	1.04131	4.60095	1
202051_s_at	1587	zinc finger, MYM-type 4	ZMYM4	0.00691773	0.77268	1.01253	1.01253	0.325214	0.958012	-1.04383	0.257078	1.05087	1.05087	0.297433	0.95552	-1.04655	0.411801	0.964978	-1.03629	0.00585955	0.877096	-1.14013	4.18633	1
202052_s_at	1588	retinoic acid induced 14	RAI14	0.0109363	0.674382	0.953188	-1.04911	0.474232	1.08547	1.08547	0.867638	1.01916	1.01916	0.956463	0.993803	-1.00624	0.205462	0.863159	-1.15854	0.00550597	0.704826	-1.41879	3.7964	1
202054_s_at	1590	aldehyde dehydrogenase 3 family, member A2	ALDH3A2	8.08e-06	0.264259	1.03127	1.03127	5.34e-07	1.2139	1.2139	0.000177176	1.13093	1.13093	0.00590237	1.08607	1.08607	0.0140745	1.07477	1.07477	0.0635218	1.05406	1.05406	12.3515	1
202055_at	1591	karyopherin alpha 1 (importin alpha 5)	KPNA1	0.00724322	0.0866227	0.936492	-1.06781	0.024306	0.915111	-1.09276	0.158542	0.948067	-1.05478	0.00419926	0.889052	-1.12479	0.00735884	0.897094	-1.11471	0.000263157	0.851328	-1.17464	4.1465	1
202056_at	1592	karyopherin alpha 1 (importin alpha 5)	KPNA1	0.0591522	0.179674	0.938194	-1.06588	0.0648481	0.914252	-1.09379	0.169921	0.93676	-1.06751	0.00869379	0.875082	-1.14275	0.0156849	0.885894	-1.1288	0.00457712	0.863753	-1.15774	2.47415	1
202060_at	1596	Ctr9, Paf1/RNA polymerase II complex component, homolog (S. cerevisiae)	CTR9	0.000596689	0.0662826	0.887916	-1.12623	0.404494	0.949217	-1.0535	0.0230857	0.860202	-1.16252	4.33e-05	0.727373	-1.37481	0.00100432	0.790204	-1.2655	0.0127491	0.845864	-1.18222	6.56552	1
202061_s_at	1597	sel-1 suppressor of lin-12-like (C. elegans)	SEL1L	0.00971971	0.158522	0.912521	-1.09587	0.260191	0.93014	-1.07511	0.00194448	0.800327	-1.24949	0.0012476	0.790842	-1.26447	0.0394216	0.871333	-1.14767	0.00885047	0.834225	-1.19872	3.89537	1
202062_s_at	1598	sel-1 suppressor of lin-12-like (C. elegans)	SEL1L	0.00813885	0.215607	0.913964	-1.09413	0.000412614	0.742707	-1.34643	0.00602648	0.805691	-1.24117	0.030041	0.84848	-1.17858	0.0482635	0.862437	-1.1595	0.00301854	0.788719	-1.26788	4.0462	1
202064_s_at	1600	sel-1 suppressor of lin-12-like (C. elegans)	SEL1L	0.0111683	0.657728	1.02766	1.02766	0.0579388	0.885118	-1.12979	0.0271518	0.865346	-1.15561	0.042863	0.877043	-1.1402	0.18082	0.919318	-1.08776	0.00485783	0.825243	-1.21176	3.77888	1
202067_s_at	1603	low density lipoprotein receptor (familial hypercholesterolemia)	LDLR	6.4e-05	0.00886263	1.29395	1.29395	0.395065	1.08031	1.08031	0.510862	1.0613	1.0613	0.723212	0.968581	-1.03244	3.36e-05	1.60344	1.60344	0.660604	1.04041	1.04041	9.26545	1
202068_s_at	1604	low density lipoprotein receptor (familial hypercholesterolemia)	LDLR	1.83e-07	0.00129373	1.27128	1.27128	0.360861	1.06187	1.06187	0.88615	0.990734	-1.00935	0.0248844	0.855828	-1.16846	2.85e-06	1.51103	1.51103	0.966381	1.00274	1.00274	19.9163	1
202069_s_at	1605	isocitrate dehydrogenase 3 (NAD+) alpha	IDH3A	0.0118777	0.010607	0.869506	-1.15008	0.00385758	0.850386	-1.17594	0.00165146	0.835033	-1.19756	0.00193567	0.83787	-1.1935	0.0031455	0.846646	-1.18113	0.000272474	0.803676	-1.24428	3.72768	1
202070_s_at	1606	isocitrate dehydrogenase 3 (NAD+) alpha	IDH3A	0.0839624	0.0153015	0.855922	-1.16833	0.0220779	0.864512	-1.15672	0.101378	0.904165	-1.10599	0.0915152	0.901231	-1.10959	0.21775	0.928061	-1.07752	0.00462439	0.829439	-1.20563	2.21772	1
202071_at	1607	syndecan 4	SDC4	0.0145159	0.0880188	1.07913	1.07913	0.00556462	1.14099	1.14099	0.0271836	1.1065	1.1065	0.0620556	1.08755	1.08755	0.000822161	1.18177	1.18177	0.001688	1.16639	1.16639	3.56266	1
202074_s_at	1610	optineurin	OPTN	0.000790404	0.00316068	1.22316	1.22316	0.609056	1.0317	1.0317	0.565136	1.03576	1.03576	0.980845	0.998541	-1.00146	0.00121636	1.25379	1.25379	0.990666	0.999289	-1.00071	6.26445	1
202076_at	1612	baculoviral IAP repeat-containing 2	BIRC2	0.000659453	0.418076	0.944682	-1.05856	0.256474	0.92275	-1.08372	0.0347623	0.855649	-1.1687	0.000217084	0.733498	-1.36333	0.428474	0.945895	-1.0572	0.000801729	0.762278	-1.31186	6.4575	1
202079_s_at	1615	trafficking protein, kinesin binding 1	TRAK1	0.158624	0.0379043	1.12905	1.12905	0.0387019	1.12842	1.12842	0.0412408	1.1265	1.1265	0.0197545	1.14837	1.14837	0.185588	1.07772	1.07772	0.00989835	1.16836	1.16836	1.76113	1
202084_s_at	1620	SEC14-like 1 (S. cerevisiae)	SEC14L1	0.00426003	0.91207	1.00564	1.00564	0.848035	0.990287	-1.00981	0.00467239	1.17356	1.17356	0.0143795	1.14427	1.14427	0.980601	0.998763	-1.00124	0.134588	1.08156	1.08156	4.61617	1
202085_at	1621	tight junction protein 2 (zona occludens 2)	TJP2	7.59e-06	0.159488	1.07081	1.07081	0.238508	0.944703	-1.05853	0.175145	0.936305	-1.06803	0.0111369	0.877273	-1.1399	0.935483	0.99617	-1.00385	1.35e-05	0.765064	-1.30708	12.455	1
202087_s_at	1623	cathepsin L1	CTSL1	0.000981256	0.470932	1.02833	1.02833	0.0823445	1.072	1.072	0.0545052	1.08074	1.08074	0.00018739	1.18957	1.18957	0.0048337	1.12799	1.12799	0.000635285	1.16616	1.16616	6.03819	1
202092_s_at	1628	ADP-ribosylation factor-like 2 binding protein	ARL2BP	0.000343045	0.607911	1.03056	1.03056	0.0876719	0.901492	-1.10927	0.205269	0.927172	-1.07855	0.00118166	0.803974	-1.24382	0.939999	1.00441	1.00441	0.00137275	0.806965	-1.23921	7.18222	1
202097_at	1633	nucleoporin 153kDa	NUP153	0.00239152	0.00139037	0.880186	-1.13612	0.000290211	0.860104	-1.16265	0.200383	0.95545	-1.04663	0.0010004	0.875921	-1.14166	0.00223026	0.88637	-1.1282	0.00196314	0.884692	-1.13034	5.15275	1
202098_s_at	1634	protein arginine methyltransferase 2	PRMT2	0.00808553	0.080692	1.10686	1.10686	0.0112349	1.16663	1.16663	0.00264243	1.20848	1.20848	0.00909897	1.17276	1.17276	0.000591396	1.25212	1.25212	0.000608937	1.25125	1.25125	4.05183	1
202100_at	1636	v-ral simian leukemia viral oncogene homolog B (ras related; GTP binding protein	RALB	0.00024684	0.350879	1.04005	1.04005	0.0705632	1.0817	1.0817	0.00131241	1.16589	1.16589	3.89e-05	1.24087	1.24087	0.114492	1.07021	1.07021	0.000681847	1.1794	1.1794	7.56463	1
202106_at	1642	golgi autoantigen, golgin subfamily a, 3	GOLGA3	0.0179526	0.96521	0.996785	-1.00323	0.0839274	1.14182	1.14182	0.396876	1.06516	1.06516	0.324141	1.07649	1.07649	0.531573	0.95464	-1.04752	0.00883151	1.23557	1.23557	3.39071	1
202108_at	1644	peptidase D	PEPD	0.000981655	0.0787805	1.11473	1.11473	0.00357549	1.21348	1.21348	0.00259862	1.22338	1.22338	2.8e-05	1.37198	1.37198	0.0249936	1.15267	1.15267	0.000614136	1.26863	1.26863	6.03777	1
202113_s_at	1649	sorting nexin 2	SNX2	0.0116097	0.677877	0.98099	-1.01938	0.322259	0.954838	-1.0473	0.535163	1.02915	1.02915	0.299417	1.0497	1.0497	0.642709	1.02168	1.02168	0.00800536	1.14351	1.14351	3.74662	1
202114_at	1650	sorting nexin 2	SNX2	0.000147005	0.678851	0.988828	-1.0113	0.478562	0.980876	-1.0195	0.404586	1.02303	1.02303	0.0127151	1.07592	1.07592	0.537243	0.983353	-1.01693	0.000529885	1.1165	1.1165	8.19185	1
202116_at	1652	D4, zinc and double PHD fingers family 2	DPF2	0.133858	0.201374	0.950586	-1.05198	0.0803187	0.931774	-1.07322	0.0212135	0.908544	-1.10066	0.289292	0.959105	-1.04264	0.00967825	0.896097	-1.11595	0.226465	0.953259	-1.04903	1.8822	1
202124_s_at	1660	trafficking protein, kinesin binding 2	TRAK2	0.133784	0.106923	0.901407	-1.10938	0.00579742	0.827051	-1.20912	0.195667	0.920979	-1.0858	0.110629	0.902448	-1.1081	0.211248	0.923658	-1.08265	0.0279968	0.864431	-1.15683	1.8826	1
202128_at	1664	KIAA0317	KIAA0317	0.00340475	0.923242	0.995626	-1.00439	0.0283632	1.11201	1.11201	0.290748	1.04996	1.04996	0.0145852	1.12764	1.12764	0.808075	0.989002	-1.01112	0.00418555	1.15624	1.15624	4.82115	1
202129_s_at	1665	RIO kinase 3 (yeast)	RIOK3	0.0162023	0.886242	0.993388	-1.00666	0.824881	1.01032	1.01032	0.06742	1.09257	1.09257	0.0980764	1.08268	1.08268	0.916975	0.995179	-1.00484	0.00870023	1.14239	1.14239	3.47336	1
202130_at	1666	RIO kinase 3 (yeast)	RIOK3	6.94e-05	0.765958	0.989089	-1.01103	0.177369	1.05215	1.05215	0.00541668	1.12005	1.12005	0.00656488	1.1166	1.1166	0.468448	0.973486	-1.02724	0.000243526	1.17579	1.17579	9.15801	1
202136_at	1672	zinc finger, MYND domain containing 11	ZMYND11	0.0426227	0.134283	0.943885	-1.05945	0.00627639	0.893171	-1.11961	0.683073	0.984787	-1.01545	0.217892	0.954015	-1.0482	0.030327	0.917359	-1.09009	0.0184259	0.909414	-1.09961	2.71872	1
202137_s_at	1673	zinc finger, MYND domain containing 11	ZMYND11	0.0581061	0.128467	0.917677	-1.08971	0.00262581	0.830237	-1.20447	0.433426	0.957615	-1.04426	0.262327	0.939426	-1.06448	0.0526386	0.894398	-1.11807	0.0797529	0.904834	-1.10517	2.48734	1
202138_x_at	1674	JTV1 gene	JTV1	5.43e-07	0.130953	1.02902	1.02902	0.0230981	1.0457	1.0457	0.293754	1.01978	1.01978	0.302749	0.980971	-1.0194	5.13e-05	0.911076	-1.0976	0.00407611	0.942803	-1.06067	17.4485	1
202139_at	1675	aldo-keto reductase family 7, member A2 (aflatoxin aldehyde reductase)	AKR7A2	0.00186441	0.990857	0.999633	-1.00037	0.514015	1.02122	1.02122	0.225016	1.04037	1.04037	0.000402895	1.14336	1.14336	0.031331	1.07593	1.07593	0.0194157	1.08366	1.08366	5.39294	1
202140_s_at	1676	CDC-like kinase 3	CLK3	1.72e-05	0.00472972	1.1219	1.1219	1.2e-06	1.28099	1.28099	0.00111599	1.14756	1.14756	1.54e-06	1.27541	1.27541	2.9e-05	1.2149	1.2149	0.000111018	1.18941	1.18941	11.1512	1
202142_at	1678	COP9 constitutive photomorphogenic homolog subunit 8 (Arabidopsis)	COPS8	0.0276957	0.88298	1.00543	1.00543	0.718192	1.01339	1.01339	0.0787944	1.06961	1.06961	0.00736168	1.11443	1.11443	0.0772116	1.07002	1.07002	0.0322449	1.08721	1.08721	3.04852	1
202144_s_at	1680	adenylosuccinate lyase	ADSL	0.0449005	0.611384	0.981001	-1.01937	0.875406	1.00592	1.00592	0.10125	0.938156	-1.06592	0.655524	0.983312	-1.01697	0.128683	0.942807	-1.06066	0.00995376	0.899594	-1.11161	2.67953	1
202145_at	1681	lymphocyte antigen 6 complex, locus E	LY6E	0.00890861	0.0296754	1.10658	1.10658	0.679614	1.01829	1.01829	0.0127664	1.12556	1.12556	0.022663	1.11272	1.11272	0.000764759	1.18704	1.18704	0.0447701	1.09703	1.09703	3.96913	1
202146_at	1682	interferon-related developmental regulator 1	IFRD1	0.00123032	0.0165653	0.75166	-1.33039	0.0742283	0.814154	-1.22827	0.00718242	0.721282	-1.38642	0.00127098	0.664343	-1.50525	2.32e-05	0.549986	-1.81823	0.00346534	0.696495	-1.43576	5.80641	1
202147_s_at	1683	interferon-related developmental regulator 1	IFRD1	0.0100767	0.15905	0.857935	-1.16559	0.271152	0.888216	-1.12585	0.0771028	0.822651	-1.21558	0.0297868	0.782649	-1.27771	0.000353631	0.637755	-1.568	0.0132984	0.752383	-1.32911	3.865	1
202149_at	1685	neural precursor cell expressed, developmentally down-regulated 9	NEDD9	2.38e-08	0.000834116	1.3345	1.3345	1.71e-08	1.94152	1.94152	1.45e-05	1.51859	1.51859	0.00748201	1.24434	1.24434	0.968368	0.997054	-1.00295	1.26e-06	1.64998	1.64998	25.3382	1
202150_s_at	1686	neural precursor cell expressed, developmentally down-regulated 9	NEDD9	2.54e-07	0.000236608	1.38993	1.38993	3.73e-08	1.88547	1.88547	1.37e-05	1.52355	1.52355	0.00531191	1.25923	1.25923	0.195531	1.10376	1.10376	2.56e-06	1.61243	1.61243	19.1436	1
202152_x_at	1688	upstream transcription factor 2, c-fos interacting	USF2	0.0299566	0.151947	1.07893	1.07893	0.00259614	1.19172	1.19172	0.00505024	1.17422	1.17422	0.0071852	1.16492	1.16492	0.00532297	1.17283	1.17283	0.014076	1.14706	1.14706	2.98774	1
202153_s_at	1689	nucleoporin 62kDa	NUP62	0.000661908	0.995648	1.00032	1.00032	0.0550415	0.890242	-1.12329	0.201189	0.927359	-1.07833	0.00256659	0.82159	-1.21715	0.11678	0.910703	-1.09805	0.000161213	0.76778	-1.30246	6.45351	1
202159_at	1695	phenylalanyl-tRNA synthetase, alpha subunit	FARSA	0.000657848	0.427139	0.967714	-1.03336	0.997617	0.999878	-1.00012	0.0100481	0.891268	-1.122	0.0426822	0.91609	-1.0916	0.0810498	0.928308	-1.07723	0.000119572	0.824715	-1.21254	6.46012	1
202162_s_at	1698	CCR4-NOT transcription complex, subunit 8	CNOT8	0.000678603	0.400408	1.03888	1.03888	0.00194189	0.853649	-1.17144	0.730832	0.984632	-1.01561	0.0872466	0.923275	-1.0831	0.503555	1.0307	1.0307	0.371818	1.04139	1.04139	6.42677	1
202165_at	1701	protein phosphatase 1, regulatory (inhibitor) subunit 2	PPP1R2	0.00480707	0.895353	1.00664	1.00664	0.0283226	1.12452	1.12452	0.813537	0.988205	-1.01194	0.222087	1.06457	1.06457	0.700534	0.980816	-1.01956	0.00477788	1.17063	1.17063	4.50734	1
202167_s_at	1703	MMS19 nucleotide excision repair homolog (S. cerevisiae)	MMS19	0.0298634	0.0668323	1.0682	1.0682	0.00204228	1.12816	1.12816	0.0638839	1.06905	1.06905	0.00479648	1.114	1.114	0.2633	1.03996	1.03996	0.0187973	1.09093	1.09093	2.99015	1
202168_at	1704	TAF9 RNA polymerase II, TATA box binding protein (TBP)-associated factor, 32kDa	TAF9	0.000118823	0.171137	0.96236	-1.03911	0.0376338	0.941599	-1.06202	0.00293977	0.912568	-1.09581	1.4e-05	0.857144	-1.16667	0.0664906	0.948894	-1.05386	9.82e-05	0.877263	-1.13991	8.45864	1
202169_s_at	1705	aminoadipate-semialdehyde dehydrogenase-phosphopantetheinyl transferase	AASDHPPT	0.00119021	0.330855	0.949808	-1.05284	0.619776	0.974295	-1.02638	0.15261	0.926045	-1.07986	0.000129667	0.783377	-1.27652	0.120811	0.919685	-1.08733	0.00619582	0.853806	-1.17123	5.84006	1
202170_s_at	1706	aminoadipate-semialdehyde dehydrogenase-phosphopantetheinyl transferase	AASDHPPT	0.00617367	0.0275803	0.886234	-1.12837	0.00971342	0.86479	-1.15635	0.0479691	0.898467	-1.11301	0.000542862	0.811462	-1.23234	0.0112128	0.867641	-1.15255	0.000238786	0.797092	-1.25456	4.2856	1
202171_at	1707	vascular endothelial zinc finger 1	VEZF1	0.0607508	0.363129	0.960043	-1.04162	0.0228647	0.897614	-1.11406	0.684694	0.982109	-1.01822	0.00959621	0.882073	-1.13369	0.464351	0.967843	-1.03323	0.249421	0.949352	-1.05335	2.45446	1
202176_at	1712	excision repair cross-complementing rodent repair deficiency, complementation gr	ERCC3	0.00132313	0.650549	1.02294	1.02294	0.0971216	1.08964	1.08964	0.00804643	1.15619	1.15619	0.000253975	1.24455	1.24455	0.329698	1.05051	1.05051	0.00428454	1.17217	1.17217	5.73291	1
202181_at	1717	KIAA0247	KIAA0247	6.49e-07	0.489663	0.951086	-1.05143	0.299053	1.07893	1.07893	0.0265296	1.18608	1.18608	0.000104391	1.40968	1.40968	0.580143	0.960723	-1.04088	4.21e-06	1.56089	1.56089	17.0692	1
202183_s_at	1719	kinesin family member 22 /// kinesin-like DNA-binding protein pseudogene	KIF22 /// LOC728037	8.72e-05	0.690834	1.021	1.021	0.0194697	0.877351	-1.1398	0.338049	0.950702	-1.05185	0.0135411	0.869818	-1.14967	0.7256	0.981833	-1.0185	4.51e-05	0.76568	-1.30603	8.85595	1
202188_at	1724	nucleoporin 93kDa	NUP93	0.0117436	0.850909	0.992928	-1.00712	0.720031	1.01364	1.01364	0.12882	1.06082	1.06082	0.00239958	1.1382	1.1382	0.659034	1.01683	1.01683	0.135293	1.05972	1.05972	3.7371	1
202189_x_at	1725	polypyrimidine tract binding protein 1	PTBP1	0.0252071	0.957236	1.00237	1.00237	0.901309	1.00548	1.00548	0.00532157	1.14568	1.14568	0.30213	1.04716	1.04716	0.0909934	1.08032	1.08032	0.77744	1.01254	1.01254	3.12189	1
202193_at	1729	LIM domain kinase 2	LIMK2	0.000838769	0.136919	1.08363	1.08363	0.0849653	1.0985	1.0985	0.0012764	1.21423	1.21423	0.0036849	1.18575	1.18575	0.124496	1.08667	1.08667	5.09e-05	1.30466	1.30466	6.20186	1
202194_at	1730	transmembrane emp24 protein transport domain containing 5	TMED5	1.22e-07	0.0265151	0.919257	-1.08783	0.00553104	0.896482	-1.11547	8.55e-07	0.781808	-1.27909	5.23e-08	0.743786	-1.34447	0.00105411	0.874141	-1.14398	1.75e-07	0.760449	-1.31501	20.9143	1
202195_s_at	1731	transmembrane emp24 protein transport domain containing 5	TMED5	0.0604795	0.325395	0.938054	-1.06604	0.0110204	0.837202	-1.19445	0.0551267	0.87881	-1.1379	0.017721	0.84882	-1.17811	0.0317895	0.863801	-1.15767	0.00527644	0.819953	-1.21958	2.45776	1
202199_s_at	1735	SFRS protein kinase 1	SRPK1	0.0847344	0.187188	0.913947	-1.09416	0.0108714	0.831116	-1.2032	0.0916526	0.889815	-1.12383	0.0717481	0.88225	-1.13347	0.00389208	0.806547	-1.23985	0.0701671	0.881576	-1.13433	2.21108	1
202200_s_at	1736	SFRS protein kinase 1	SRPK1	0.00300808	0.00435707	0.88117	-1.13486	0.0242409	0.908504	-1.10071	0.0289419	0.911522	-1.09707	0.00957471	0.893354	-1.11938	0.00115358	0.861465	-1.16081	5.05e-05	0.817015	-1.22397	4.93623	1
202201_at	1737	biliverdin reductase B (flavin reductase (NADPH))	BLVRB	0.00863333	0.104136	1.07313	1.07313	0.79476	0.989131	-1.01099	0.32261	0.958829	-1.04294	0.575375	1.02389	1.02389	0.00828556	1.12913	1.12913	0.367971	1.03892	1.03892	3.99583	1
202206_at	1742	ADP-ribosylation factor-like 4C	ARL4C	0.0019406	0.241524	1.08019	1.08019	0.000148405	1.34751	1.34751	0.00294593	1.24146	1.24146	0.0435605	1.14763	1.14763	0.184232	1.09188	1.09188	0.00358466	1.23471	1.23471	5.35394	1
202207_at	1743	ADP-ribosylation factor-like 4C	ARL4C	0.000262884	0.0944182	1.1399	1.1399	4.5e-05	1.47207	1.47207	0.000382004	1.37406	1.37406	0.0335394	1.18556	1.18556	0.41608	1.06389	1.06389	0.00224005	1.29852	1.29852	7.49053	1
202210_x_at	1746	glycogen synthase kinase 3 alpha	GSK3A	0.112333	0.349543	1.03188	1.03188	0.373639	1.03026	1.03026	0.514543	1.02197	1.02197	0.00729754	1.10276	1.10276	0.0709479	1.06447	1.06447	0.178459	1.04674	1.04674	2.0077	1
202215_s_at	1751	nuclear transcription factor Y, gamma	NFYC	0.0379013	0.6215	0.976111	-1.02447	0.442515	1.0385	1.0385	0.152056	1.07444	1.07444	0.00913657	1.14929	1.14929	0.23802	1.0604	1.0604	0.69274	1.01952	1.01952	2.80757	1
202217_at	1753	chromosome 21 open reading frame 33	C21orf33	0.0176317	0.1215	1.04675	1.04675	0.00418755	1.09558	1.09558	0.933042	0.997599	-1.00241	0.0216701	1.07289	1.07289	0.433402	1.02284	1.02284	0.325162	1.02891	1.02891	3.40519	1
202218_s_at	1754	fatty acid desaturase 2	FADS2	0.011971	0.0377678	1.14248	1.14248	0.580414	1.03421	1.03421	0.108168	1.10593	1.10593	0.774034	0.982728	-1.01758	0.00316515	1.22233	1.22233	0.172676	1.08836	1.08836	3.72119	1
202219_at	1755	solute carrier family 6 (neurotransmitter transporter, creatine), member 8	SLC6A8	4.01e-05	0.154655	1.10323	1.10323	0.0686689	1.13632	1.13632	0.0802477	1.13019	1.13019	1.33e-06	1.56984	1.56984	0.101521	1.12075	1.12075	0.0173015	1.18811	1.18811	9.90947	1
202221_s_at	1757	E1A binding protein p300	EP300	0.0935829	0.00635266	0.761766	-1.31274	0.0963056	0.855721	-1.16861	0.257366	0.901139	-1.10971	0.0542645	0.833133	-1.20029	0.010038	0.77578	-1.28903	0.0819218	0.849128	-1.17768	2.13917	1
202226_s_at	1762	v-crk sarcoma virus CT10 oncogene homolog (avian)	CRK	0.0128155	0.257934	1.0485	1.0485	0.94307	1.00295	1.00295	0.0434481	1.09164	1.09164	0.00690227	1.13027	1.13027	0.102064	1.07218	1.07218	0.00403237	1.1412	1.1412	3.66484	1
202228_s_at	1764	neuroplastin	NPTN	0.0694031	0.0112814	0.904479	-1.10561	0.00264449	0.883887	-1.13137	0.0154874	0.909193	-1.09988	0.0221492	0.914645	-1.09332	0.0306436	0.919731	-1.08727	0.114916	0.942431	-1.06109	2.35657	1
202231_at	1767	eukaryotic translation initiation factor 3, subunit M	EIF3M	0.0889134	0.0760953	0.882868	-1.13267	0.254337	0.924818	-1.08129	0.0172018	0.841125	-1.18888	0.0038665	0.804526	-1.24297	0.0617561	0.876525	-1.14087	0.0685936	0.87969	-1.13676	2.17619	1
202232_s_at	1768	eukaryotic translation initiation factor 3, subunit M	EIF3M	0.0212781	0.0675656	0.871886	-1.14694	0.0332983	0.850304	-1.17605	0.00263559	0.783883	-1.2757	0.00088087	0.758112	-1.31907	0.00861974	0.813371	-1.22945	0.0697783	0.872921	-1.14558	3.25524	1
202236_s_at	1772	solute carrier family 16, member 1 (monocarboxylic acid transporter 1)	SLC16A1	0.0145329	0.239025	0.88441	-1.1307	0.940958	1.00762	1.00762	0.213342	0.87801	-1.13894	0.0830452	0.831381	-1.20282	0.040267	0.800917	-1.24857	0.00192447	0.696863	-1.435	3.5617	1
202239_at	1775	poly (ADP-ribose) polymerase family, member 4	PARP4	1.3e-07	0.718715	0.98426	-1.01599	0.616203	1.02236	1.02236	0.0291799	0.902992	-1.10743	8.87e-05	0.808694	-1.23656	0.347591	0.959085	-1.04266	2.06e-07	0.715491	-1.39764	20.7441	1
202240_at	1776	polo-like kinase 1 (Drosophila)	PLK1	4.4e-08	0.757736	0.984571	-1.01567	0.0269268	0.888045	-1.12607	0.123524	0.923161	-1.08323	1.21e-05	0.750645	-1.33219	0.000822545	0.822367	-1.216	1.55e-08	0.636506	-1.57108	23.5873	1
202245_at	1781	lanosterol synthase (2,3-oxidosqualene-lanosterol cyclase)	LSS	5.48e-07	1e-05	1.34905	1.34905	0.146536	1.08035	1.08035	0.584185	1.02887	1.02887	0.470552	1.03835	1.03835	2.25e-06	1.3974	1.3974	0.792286	1.01375	1.01375	17.4265	1
202246_s_at	1782	cyclin-dependent kinase 4	CDK4	0.00806897	0.564286	1.02675	1.02675	0.946576	1.00306	1.00306	0.703678	0.982775	-1.01753	0.862861	0.992152	-1.00791	0.688133	1.01851	1.01851	0.00357507	0.861909	-1.16021	4.05358	1
202250_s_at	1786	WD repeat domain 42A	WDR42A	0.00118478	0.412721	0.949338	-1.05337	0.838073	1.01295	1.01295	0.0210385	1.1684	1.1684	0.15921	1.09513	1.09513	0.0340045	1.15193	1.15193	0.00152389	1.2561	1.2561	5.84472	1
202255_s_at	1791	signal-induced proliferation-associated 1 like 1	SIPA1L1	0.0142636	0.093495	1.08198	1.08198	0.59432	1.02451	1.02451	0.00555168	1.14914	1.14914	0.00273584	1.16514	1.16514	0.0105211	1.13459	1.13459	0.110518	1.07757	1.07757	3.57697	1
202257_s_at	1793	CD2 (cytoplasmic tail) binding protein 2	CD2BP2	0.0612624	0.0890096	1.08235	1.08235	0.0118971	1.13031	1.13031	0.193981	1.06131	1.06131	0.00984614	1.13459	1.13459	0.648637	1.02069	1.02069	0.190033	1.0619	1.0619	2.44827	1
202258_s_at	1794	phosphonoformate immuno-associated protein 5	RP11-298P3.3	0.00478716	0.541398	0.9649	-1.03638	0.119335	0.910668	-1.0981	0.00445782	0.83174	-1.2023	0.000522327	0.788717	-1.26788	0.0347997	0.877893	-1.13909	0.00982602	0.848675	-1.17831	4.51106	1
202260_s_at	1796	syntaxin binding protein 1	STXBP1	1.75e-05	0.403865	1.05122	1.05122	0.0101588	0.846851	-1.18084	0.0150642	0.855782	-1.16852	0.0711563	0.894387	-1.11808	0.0125178	1.17433	1.17433	0.00966814	0.845747	-1.18239	11.1266	1
202262_x_at	1798	dimethylarginine dimethylaminohydrolase 2	DDAH2	0.00293185	0.00364772	1.14537	1.14537	0.227053	1.05274	1.05274	0.266751	1.04824	1.04824	0.563304	1.02453	1.02453	0.064126	1.08417	1.08417	0.187982	0.945337	-1.05782	4.96024	1
202263_at	1799	cytochrome b5 reductase 1	CYB5R1	0.000117956	0.328966	1.04893	1.04893	0.0244859	0.890347	-1.12316	0.00396218	0.856071	-1.16813	0.00584253	0.863067	-1.15866	0.687987	0.980736	-1.01964	0.000527688	0.821336	-1.21753	8.46792	1
202265_at	1801	BMI1 polycomb ring finger oncogene	BMI1	0.0520131	0.00431195	0.877696	-1.13935	0.110931	0.934629	-1.06994	0.757094	0.98737	-1.01279	0.0536305	0.920236	-1.08668	0.062547	0.92316	-1.08324	0.0740679	0.926444	-1.0794	2.56955	1
202266_at	1802	TRAF and TNF receptor associated protein	TTRAP	0.00100441	0.101991	0.95438	-1.0478	0.238577	0.967446	-1.03365	0.00462857	0.916833	-1.09071	0.000305888	0.888095	-1.12601	0.98438	0.99946	-1.00054	0.00809006	0.923021	-1.0834	6.01406	1
202268_s_at	1804	NEDD8 activating enzyme E1 subunit 1	NAE1	1.59e-08	0.0296895	0.92252	-1.08399	0.000382159	0.863489	-1.15809	9.49e-07	0.787043	-1.27058	1.69e-08	0.73255	-1.36509	0.00812881	0.903743	-1.10651	1.25e-08	0.728241	-1.37317	26.5453	1
202271_at	1807	F-box protein 28	FBXO28	0.0206593	0.828793	1.01697	1.01697	0.208164	1.10505	1.10505	0.121437	1.13227	1.13227	0.0256827	1.20336	1.20336	0.575851	1.04465	1.04465	0.0031979	1.29328	1.29328	3.27864	1
202272_s_at	1808	F-box protein 28	FBXO28	0.00728378	0.171352	0.934607	-1.06997	0.458825	0.964634	-1.03666	0.61699	0.976075	-1.02451	0.503427	1.03301	1.03301	0.00996362	0.8731	-1.14534	0.270688	1.05548	1.05548	4.14167	1
202274_at	1810	actin, gamma 2, smooth muscle, enteric	ACTG2	0.0274048	0.85113	1.01135	1.01135	0.00814838	0.840028	-1.19044	0.165675	0.918151	-1.08914	0.987584	1.00094	1.00094	0.136861	0.912121	-1.09635	0.769524	0.982527	-1.01778	3.05672	1
202277_at	1813	serine palmitoyltransferase, long chain base subunit 1	SPTLC1	4.69e-06	0.00736776	0.910633	-1.09814	0.0258126	0.927193	-1.07852	0.727722	1.01115	1.01115	0.0339789	1.07407	1.07407	0.505523	0.978939	-1.02151	0.00141973	1.12314	1.12314	13.273	1
202282_at	1818	hydroxysteroid (17-beta) dehydrogenase 10	HSD17B10	0.0213668	0.884069	1.00619	1.00619	0.757965	1.01313	1.01313	0.467049	1.03145	1.03145	0.00324953	1.14977	1.14977	0.403062	1.03632	1.03632	0.065957	1.08463	1.08463	3.25194	1
202283_at	1819	serpin peptidase inhibitor, clade F (alpha-2 antiplasmin, pigment epithelium der	SERPINF1	0.000335212	0.185011	1.09955	1.09955	0.132017	1.11467	1.11467	0.0391317	1.16485	1.16485	0.00101186	1.30443	1.30443	0.0365624	1.16753	1.16753	1.67e-05	1.47509	1.47509	7.20867	1
202284_s_at	1820	cyclin-dependent kinase inhibitor 1A (p21, Cip1)	CDKN1A	2.33e-08	0.025302	1.33487	1.33487	3.65e-06	2.12671	2.12671	8.28e-07	2.31302	2.31302	1.35e-08	2.98799	2.98799	1.97e-05	1.94077	1.94077	4.71e-09	3.21167	3.21167	25.4086	1
202285_s_at	1821	tumor-associated calcium signal transducer 2	TACSTD2	0.119518	0.0518116	1.13265	1.13265	0.00826837	1.19305	1.19305	0.0610207	1.12701	1.12701	0.0503894	1.13361	1.13361	0.469964	1.04536	1.04536	0.0589698	1.12819	1.12819	1.96325	1
202286_s_at	1822	tumor-associated calcium signal transducer 2	TACSTD2	1.94e-06	0.962072	0.997301	-1.00271	0.293356	0.941217	-1.06245	0.00607296	0.8418	-1.18793	5.14e-06	0.707769	-1.41289	0.421438	0.954969	-1.04715	2.18e-05	0.734152	-1.36212	14.8785	1
202289_s_at	1825	transforming, acidic coiled-coil containing protein 2	TACC2	3.37e-05	0.211302	1.09833	1.09833	0.145801	1.11619	1.11619	0.0153704	0.824934	-1.21222	0.000417289	0.735849	-1.35897	0.364107	0.934774	-1.06978	0.0829867	0.875869	-1.14172	10.1558	1
202291_s_at	1827	matrix Gla protein	MGP	0.0104272	0.874938	0.992633	-1.00742	0.412939	0.961957	-1.03955	0.322011	1.04823	1.04823	0.00837565	1.1453	1.1453	0.883618	1.0069	1.0069	0.100351	1.08319	1.08319	3.83629	1
202293_at	1829	stromal antigen 1	STAG1	0.0723081	0.0471889	0.902765	-1.10771	0.0170056	0.881689	-1.13419	0.00593113	0.861669	-1.16054	0.0103308	0.872045	-1.14673	0.00326834	0.850858	-1.17528	0.0182207	0.883053	-1.13243	2.32656	1
202297_s_at	1833	RER1 retention in endoplasmic reticulum 1 homolog (S. cerevisiae)	RER1	0.0233895	0.19737	0.953781	-1.04846	0.572275	0.979832	-1.02058	0.0163523	0.911171	-1.09749	0.058068	0.931142	-1.07395	0.1306	0.945591	-1.05754	0.00173659	0.879675	-1.13678	3.18057	1
202303_x_at	1839	SWI/SNF related, matrix associated, actin dependent regulator of chromatin, subf	SMARCA5	0.00193847	0.0021251	0.898503	-1.11296	0.0482572	0.938136	-1.06594	0.139164	0.954319	-1.04787	0.920509	1.00307	1.00307	0.00680641	0.912478	-1.09592	0.874945	1.00485	1.00485	5.355	1
202304_at	1840	fibronectin type III domain containing 3A	FNDC3A	8.87e-05	0.0322349	0.884126	-1.13106	0.0252536	0.878624	-1.13814	5.78e-06	0.72141	-1.38617	3.28e-05	0.752131	-1.32956	0.00067223	0.806486	-1.23995	0.000338708	0.793933	-1.25955	8.83402	1
202307_s_at	1843	transporter 1, ATP-binding cassette, sub-family B (MDR/TAP)	TAP1	0.000302806	0.0609591	1.13061	1.13061	0.00243955	1.23898	1.23898	0.000448055	1.29593	1.29593	3.11e-05	1.39178	1.39178	0.00353145	1.22675	1.22675	3.08e-05	1.39212	1.39212	7.32577	1
202308_at	1844	sterol regulatory element binding transcription factor 1	SREBF1	0.000256578	0.0157729	1.1823	1.1823	0.294579	1.07072	1.07072	0.867459	1.01079	1.01079	0.461214	0.953425	-1.04885	0.00260478	1.24387	1.24387	0.129859	0.904583	-1.10548	7.51905	1
202311_s_at	1847	collagen, type I, alpha 1	COL1A1	0.0136327	0.0144949	1.1246	1.1246	0.00159288	1.17365	1.17365	0.000518477	1.19866	1.19866	0.00562327	1.14576	1.14576	0.00144513	1.1758	1.1758	0.00204827	1.16809	1.16809	3.61401	1
202314_at	1850	cytochrome P450, family 51, subfamily A, polypeptide 1	CYP51A1	3.43e-05	0.440849	1.10158	1.10158	0.0957015	0.806459	-1.23999	0.00261187	0.655245	-1.52615	0.00016321	0.566054	-1.76662	0.744617	1.04147	1.04147	0.00539308	0.68125	-1.46789	10.1306	1
202317_s_at	1853	ubiquitination factor E4B (UFD2 homolog, yeast)	UBE4B	0.0827977	0.0690586	1.09868	1.09868	0.023268	1.12789	1.12789	0.00887792	1.15256	1.15256	0.0222414	1.12906	1.12906	0.00512372	1.16641	1.16641	0.00679504	1.15931	1.15931	2.22786	1
202319_at	1855	SUMO1/sentrin specific peptidase 6	SENP6	0.0377525	0.00455792	0.832444	-1.20128	0.061553	0.892507	-1.12044	0.0466863	0.885382	-1.12946	0.200388	0.92679	-1.07899	0.0102008	0.849715	-1.17687	0.549585	0.965655	-1.03557	2.81056	1
202322_s_at	1858	geranylgeranyl diphosphate synthase 1	GGPS1	0.00093478	0.236285	1.04257	1.04257	0.358995	0.968455	-1.03257	0.00252775	0.888868	-1.12503	0.018768	0.916387	-1.09124	0.855425	0.993719	-1.00632	0.0544704	0.932633	-1.07223	6.08855	1
202324_s_at	1860	acyl-Coenzyme A binding domain containing 3	ACBD3	0.00838113	0.919396	0.99358	-1.00646	0.695638	1.02526	1.02526	0.881846	0.990583	-1.00951	0.930616	1.00556	1.00556	0.803424	0.984271	-1.01598	0.00261445	1.24105	1.24105	4.02112	1
202326_at	1862	euchromatic histone-lysine N-methyltransferase 2	EHMT2	0.000926726	0.281272	1.05646	1.05646	0.709605	0.98144	-1.01891	0.365434	0.955107	-1.047	0.137911	0.926214	-1.07966	0.95701	0.997296	-1.00271	0.00069338	0.819799	-1.21981	6.09755	1
202329_at	1865	c-src tyrosine kinase	CSK	0.000130307	0.55213	0.976764	-1.02379	0.0428386	1.08772	1.08772	0.0821072	0.931311	-1.07376	0.00880295	0.893297	-1.11945	0.0283138	0.9122	-1.09625	0.00419196	0.881977	-1.13382	8.34232	1
202331_at	1867	branched chain keto acid dehydrogenase E1, alpha polypeptide	BCKDHA	0.0242806	0.752027	1.01569	1.01569	0.215001	1.06421	1.06421	0.277689	1.05573	1.05573	0.00243416	1.18353	1.18353	0.107072	1.08546	1.08546	0.0228871	1.12726	1.12726	3.15121	1
202333_s_at	1869	ubiquitin-conjugating enzyme E2B (RAD6 homolog)	UBE2B	0.000148656	0.353427	0.959065	-1.04268	0.00321346	0.863096	-1.15862	0.00264029	0.859865	-1.16297	3.28e-05	0.791168	-1.26395	0.54957	0.973576	-1.02714	0.0028604	0.861179	-1.1612	8.17801	1
202334_s_at	1870	ubiquitin-conjugating enzyme E2B (RAD6 homolog)	UBE2B	4.02e-07	0.119792	0.889795	-1.12385	0.00109077	0.760398	-1.3151	1.17e-05	0.660026	-1.51509	1.01e-07	0.559765	-1.78646	0.0137415	0.823591	-1.2142	1.28e-06	0.613105	-1.63104	18.1058	1
202336_s_at	1872	peptidylglycine alpha-amidating monooxygenase	PAM	0.0108549	0.452542	0.967925	-1.03314	0.031165	0.906075	-1.10366	0.00334269	0.867904	-1.1522	0.661873	1.01907	1.01907	0.25938	0.951804	-1.05064	0.306578	0.956334	-1.04566	3.80264	1
202343_x_at	1879	cytochrome c oxidase subunit Vb	COX5B	0.0438895	0.368269	1.03346	1.03346	0.728859	1.01265	1.01265	0.365559	1.03366	1.03366	0.0183757	1.09614	1.09614	0.229709	1.04529	1.04529	0.00711921	1.11312	1.11312	2.69666	1
202344_at	1880	heat shock transcription factor 1	HSF1	0.0837532	0.0448451	1.15157	1.15157	0.0411742	1.15478	1.15478	0.00622956	1.22329	1.22329	0.00387829	1.2402	1.2402	0.0712834	1.13383	1.13383	0.0186932	1.18385	1.18385	2.21953	1
202345_s_at	1881	fatty acid binding protein 5 (psoriasis-associated) /// fatty acid binding prote	FABP5 /// FABP5L2 /// FABP5L7	9.26e-06	0.486124	0.96565	-1.03557	0.00117239	1.20473	1.20473	0.0254324	0.887848	-1.12632	0.123324	0.923812	-1.08247	0.0206375	0.883558	-1.13179	0.0138784	0.875614	-1.14206	12.128	1
202346_at	1882	ubiquitin-conjugating enzyme E2K (UBC1 homolog, yeast)	UBE2K	0.00080216	0.00883361	0.877058	-1.14018	0.00244482	0.85497	-1.16963	0.000837844	0.837364	-1.19422	2.31e-05	0.780576	-1.28111	0.000523898	0.829794	-1.20512	6.73e-05	0.797315	-1.25421	6.24886	1
202349_at	1885	torsin family 1, member A (torsin A)	TOR1A	0.00171448	0.460851	1.02163	1.02163	0.00416069	1.09642	1.09642	0.411825	1.02414	1.02414	0.00113479	1.11408	1.11408	0.955681	0.9984	-1.0016	0.0265879	1.07051	1.07051	5.47507	1
202353_s_at	1889	proteasome (prosome, macropain) 26S subunit, non-ATPase, 12	PSMD12	0.00250418	0.306381	0.937717	-1.06642	0.341413	1.06152	1.06152	0.149146	1.09627	1.09627	0.0256459	1.15917	1.15917	0.706858	0.976899	-1.02365	0.00689007	1.20263	1.20263	5.10893	1
202354_s_at	1890	general transcription factor IIF, polypeptide 1, 74kDa	GTF2F1	0.0142882	0.396113	1.0549	1.0549	0.794608	0.983871	-1.01639	0.0605489	1.13042	1.13042	0.00707163	1.20311	1.20311	0.0945455	1.11424	1.11424	0.0137643	1.18108	1.18108	3.57557	1
202355_s_at	1891	general transcription factor IIF, polypeptide 1, 74kDa	GTF2F1	0.0493098	0.678695	1.02285	1.02285	0.882235	1.0081	1.0081	0.240158	1.06722	1.06722	0.0078703	1.17194	1.17194	0.0711067	1.10786	1.10786	0.0860595	1.10189	1.10189	2.60936	1
202356_s_at	1892	general transcription factor IIF, polypeptide 1, 74kDa	GTF2F1	0.0290887	0.516999	1.03811	1.03811	0.304698	1.06155	1.06155	0.120722	1.09625	1.09625	0.00221146	1.2201	1.2201	0.34022	1.05696	1.05696	0.0257103	1.14641	1.14641	3.01047	1
202357_s_at	1893	complement factor B	CFB	0.0169392	0.600336	0.969732	-1.03121	0.710861	1.02195	1.02195	0.0539366	1.1255	1.1255	0.353324	1.0564	1.0564	0.825193	1.013	1.013	0.00824294	1.18445	1.18445	3.43744	1
202362_at	1898	RAP1A, member of RAS oncogene family	RAP1A	0.0744247	0.027115	0.880771	-1.13537	0.00190663	0.826794	-1.20949	0.0139077	0.8663	-1.15433	0.0117926	0.862843	-1.15896	0.0254604	0.87937	-1.13718	0.0319674	0.884477	-1.13061	2.30549	1
202365_at	1901	unc-119 homolog B (C. elegans)	UNC119B	0.0115823	0.864317	1.00613	1.00613	0.503429	1.02436	1.02436	0.959794	1.0018	1.0018	0.359329	1.0337	1.0337	0.529184	1.02288	1.02288	0.00152358	1.13838	1.13838	3.74859	1
202372_at	1908	Full-length cDNA clone CS0DC007YG11 of Neuroblastoma Cot 25-normalized of Homo s	---	0.00457195	0.480464	1.03352	1.03352	0.94404	1.00326	1.00326	0.462294	0.966214	-1.03497	0.0016562	0.846536	-1.18129	0.701508	0.982327	-1.01799	0.61687	0.976964	-1.02358	4.55238	1
202373_s_at	1909	RAB3 GTPase activating protein subunit 2 (non-catalytic)	RAB3GAP2	0.00267167	0.995675	1.00018	1.00018	0.540238	1.02119	1.02119	0.191979	0.955569	-1.0465	0.00201526	0.887426	-1.12685	0.199844	0.956359	-1.04563	0.0234891	0.920771	-1.08605	5.04762	1
202376_at	1912	serpin peptidase inhibitor, clade A (alpha-1 antiproteinase, antitrypsin), membe	SERPINA3	0.0579414	0.183564	1.08067	1.08067	0.173156	1.0828	1.0828	0.264775	1.06675	1.06675	0.00895996	1.17705	1.17705	0.297553	1.06208	1.06208	0.00568677	1.19053	1.19053	2.48944	1
202377_at	1913	leptin receptor /// leptin receptor overlapping transcript	LEPR /// LEPROT	8.65e-07	0.175262	1.04336	1.04336	0.000115319	1.15517	1.15517	1.71e-07	1.26581	1.26581	1.07e-06	1.23154	1.23154	0.000837108	1.12589	1.12589	3.99e-05	1.17141	1.17141	16.4691	1
202378_s_at	1914	leptin receptor overlapping transcript	LEPROT	0.00732343	0.376299	1.06135	1.06135	0.0357129	1.15973	1.15973	0.00101425	1.28776	1.28776	0.00126883	1.27965	1.27965	0.102096	1.11935	1.11935	0.0387406	1.15671	1.15671	4.13698	1
202379_s_at	1915	natural killer-tumor recognition sequence	NKTR	0.000174366	0.0157339	0.863548	-1.15801	0.571017	0.968486	-1.03254	0.118852	1.09481	1.09481	0.182354	1.07982	1.07982	0.00484706	0.838575	-1.1925	0.797501	1.01456	1.01456	7.98181	1
202382_s_at	1918	glucosamine-6-phosphate deaminase 1	GNPDA1	2.4e-06	0.778656	0.986412	-1.01378	0.451407	0.963786	-1.03758	0.000509109	0.819766	-1.21986	1.41e-05	0.760531	-1.31487	0.691011	1.01956	1.01956	0.000241569	0.807297	-1.2387	14.4774	1
202387_at	1923	BCL2-associated athanogene	BAG1	1.6e-08	0.041886	0.895297	-1.11695	0.129153	1.08385	1.08385	1.41e-06	0.708905	-1.41063	0.84027	0.989666	-1.01044	1.5e-05	0.749365	-1.33446	0.108348	1.08927	1.08927	26.5364	1
202393_s_at	1929	Kruppel-like factor 10	KLF10	5.05e-05	0.0448295	0.879997	-1.13637	0.0641188	0.889547	-1.12417	0.11463	1.10354	1.10354	0.0262705	1.1541	1.1541	0.953208	0.996457	-1.00356	0.00710896	1.19609	1.19609	9.58878	1
202396_at	1932	transcription elongation regulator 1	TCERG1	0.0088594	0.00728774	0.888031	-1.12609	0.0250334	0.908182	-1.1011	0.183926	0.946751	-1.05624	0.0045027	0.880561	-1.13564	0.000313736	0.841339	-1.18858	0.0091708	0.891662	-1.1215	3.97384	1
202397_at	1933	nuclear transport factor 2	NUTF2	0.00574189	0.859295	1.00559	1.00559	0.0038491	0.903536	-1.10676	0.723415	0.988921	-1.0112	0.854925	1.00577	1.00577	0.53093	0.980401	-1.01999	0.0258368	0.927994	-1.07759	4.34936	1
202398_at	1934	adaptor-related protein complex 3, sigma 2 subunit	AP3S2	0.0697744	0.597413	0.973628	-1.02709	0.00790671	0.86335	-1.15828	0.0187879	0.880435	-1.1358	0.04539	0.899172	-1.11213	0.0786451	0.911837	-1.09669	0.0677207	0.908297	-1.10096	2.35266	1
202400_s_at	1936	serum response factor (c-fos serum response element-binding transcription factor	SRF	0.00410141	0.19169	0.906508	-1.10313	0.244536	1.091	1.091	0.575263	1.04225	1.04225	0.00791952	1.23896	1.23896	0.520953	1.0486	1.0486	0.035733	1.1777	1.1777	4.65059	1
202405_at	1941	TIA1 cytotoxic granule-associated RNA binding protein-like 1	TIAL1	1.78e-05	0.160104	0.929909	-1.07537	0.0284732	0.889042	-1.12481	0.0180201	0.879563	-1.13693	4.75e-05	0.773307	-1.29315	0.0167274	0.878055	-1.13888	1.44e-06	0.714445	-1.39969	11.0977	1
202410_x_at	1946	insulin-like growth factor 2 (somatomedin A) /// INS-IGF2	IGF2 /// INS-IGF2	0.112295	0.0713227	1.12922	1.12922	0.0500484	1.14233	1.14233	0.32873	1.06596	1.06596	0.0982087	1.11703	1.11703	0.195535	1.08921	1.08921	0.00469561	1.22503	1.22503	2.00794	1
202413_s_at	1949	ubiquitin specific peptidase 1	USP1	0.0161704	0.0465406	0.915212	-1.09264	0.00406277	0.873301	-1.14508	0.118551	0.934164	-1.07048	0.00580437	0.879032	-1.13762	0.0432382	0.913817	-1.09431	0.000634369	0.844613	-1.18397	3.47495	1
202415_s_at	1951	hsp70-interacting protein	HSPBP1	0.0910638	0.127932	1.06718	1.06718	0.216079	1.05369	1.05369	0.411433	1.03494	1.03494	0.00647684	1.13249	1.13249	0.676635	1.01748	1.01748	0.462471	1.03115	1.03115	2.1589	1
202417_at	1953	kelch-like ECH-associated protein 1	KEAP1	0.00361373	0.0793337	1.04494	1.04494	0.0229685	1.06032	1.06032	0.00758193	1.07316	1.07316	0.000116668	1.12013	1.12013	0.141785	1.03704	1.03704	0.00277929	1.08446	1.08446	4.76626	1
202418_at	1954	Yip1 interacting factor homolog A (S. cerevisiae)	YIF1A	2.89e-05	0.771796	1.01155	1.01155	0.483207	0.972483	-1.0283	0.000813199	0.857443	-1.16626	0.000995361	0.860345	-1.16232	0.938388	0.996948	-1.00306	0.000248131	0.840601	-1.18963	10.3787	1
202419_at	1955	follicular lymphoma variant translocation 1	FVT1	0.000514078	0.233793	0.944012	-1.05931	0.441539	0.963822	-1.03754	0.52097	1.03114	1.03114	0.00148833	1.18845	1.18845	0.583114	0.974159	-1.02653	0.123412	1.0784	1.0784	6.72837	1
202421_at	1957	immunoglobulin superfamily, member 3	IGSF3	0.000258172	0.212432	0.951346	-1.05114	0.0022909	0.873482	-1.14484	0.0309996	1.09402	1.09402	0.254665	0.955602	-1.04646	0.591269	1.02136	1.02136	0.77947	0.98907	-1.01105	7.51176	1
202423_at	1959	MYST histone acetyltransferase (monocytic leukemia) 3	MYST3	0.00844476	0.97033	0.997932	-1.00207	0.0271802	1.13994	1.13994	0.00597406	1.18409	1.18409	0.00458688	1.19168	1.19168	0.165572	1.0823	1.0823	0.0205938	1.14817	1.14817	4.01466	1
202430_s_at	1966	phospholipid scramblase 1	PLSCR1	0.0469626	0.258837	0.896205	-1.11582	0.637656	0.955906	-1.04613	0.0192074	0.786514	-1.27143	0.00923578	0.762111	-1.31214	0.035853	0.808826	-1.23636	0.0280785	0.799894	-1.25017	2.64584	1
202434_s_at	1970	cytochrome P450, family 1, subfamily B, polypeptide 1	CYP1B1	1.19e-11	5.59e-07	1.84793	1.84793	2.52e-12	3.57637	3.57637	3.84e-08	2.07772	2.07772	0.00168102	1.36189	1.36189	0.601506	1.04623	1.04623	3.18e-06	1.72161	1.72161	58.7528	1
202435_s_at	1971	cytochrome P450, family 1, subfamily B, polypeptide 1	CYP1B1	1.09e-12	1.11e-06	1.52878	1.52878	2.11e-13	2.87206	2.87206	2.25e-08	1.72984	1.72984	0.000190404	1.32502	1.32502	0.930739	1.00545	1.00545	1.15e-06	1.52722	1.52722	75.7121	1
202436_s_at	1972	cytochrome P450, family 1, subfamily B, polypeptide 1	CYP1B1	2e-13	1.2e-07	1.62509	1.62509	4.26e-14	3.10123	3.10123	3.38e-09	1.83279	1.83279	1.94e-05	1.40205	1.40205	0.959084	0.996845	-1.00316	4.51e-07	1.56043	1.56043	90.4151	1
202437_s_at	1973	cytochrome P450, family 1, subfamily B, polypeptide 1	CYP1B1	4.28e-09	0.00098913	1.42939	1.42939	4.05e-09	2.4928	2.4928	0.000500282	1.46855	1.46855	0.256367	1.11439	1.11439	0.181544	0.879586	-1.1369	0.000512459	1.46715	1.46715	30.8373	1
202438_x_at	1974	iduronate 2-sulfatase (Hunter syndrome)	IDS	0.000392388	0.868482	0.9855	-1.01471	0.276795	0.907229	-1.10226	0.0185196	0.799911	-1.25014	4.79e-05	0.638165	-1.56699	0.308167	0.912961	-1.09534	0.0489012	0.833088	-1.20035	7.0295	1
202441_at	1977	ER lipid raft associated 1	ERLIN1	4.76e-10	0.0195002	0.911722	-1.09683	0.00102919	0.869678	-1.14985	7.06e-06	0.803518	-1.24453	1.33e-09	0.681808	-1.46669	2.06e-05	0.817718	-1.22292	1.21e-10	0.644354	-1.55194	39.3911	1
202442_at	1978	adaptor-related protein complex 3, sigma 1 subunit	AP3S1	6.74e-05	0.714691	0.9896	-1.01051	0.682128	1.01179	1.01179	0.147566	1.04339	1.04339	0.000810759	1.11747	1.11747	0.743152	1.00941	1.00941	0.000150531	1.14043	1.14043	9.1966	1
202443_x_at	1979	Notch homolog 2 (Drosophila)	NOTCH2	0.00307228	0.0182777	0.890542	-1.12291	0.0236198	0.895372	-1.11685	0.0255132	0.896846	-1.11502	0.000340449	0.823294	-1.21463	0.00120272	0.843596	-1.1854	0.000151277	0.810465	-1.23386	4.91652	1
202444_s_at	1980	ER lipid raft associated 1	ERLIN1	2.96e-07	0.796601	0.984675	-1.01556	0.00146714	0.804221	-1.24344	0.00117019	0.79962	-1.25059	3.63e-06	0.688321	-1.45281	0.00121477	0.800379	-1.24941	9.3e-08	0.618812	-1.616	18.7969	1
202446_s_at	1982	phospholipid scramblase 1	PLSCR1	5.3e-06	0.559846	0.964658	-1.03664	0.887552	1.00873	1.00873	0.00110404	0.793728	-1.25988	9.27e-06	0.699578	-1.42943	0.00117658	0.795043	-1.25779	0.000249918	0.76369	-1.30943	13.059	1
202447_at	1983	2,4-dienoyl CoA reductase 1, mitochondrial	DECR1	0.00696546	0.519181	0.98479	-1.01544	0.690659	1.00948	1.00948	0.9094	1.0027	1.0027	0.427531	1.0191	1.0191	0.696361	1.00929	1.00929	0.00210202	1.08595	1.08595	4.18037	1
202449_s_at	1985	retinoid X receptor, alpha	RXRA	0.00373777	0.727762	1.02195	1.02195	0.70021	0.976263	-1.02431	0.377803	0.946037	-1.05704	0.0227661	0.859209	-1.16386	0.99597	0.999686	-1.00031	0.00244733	0.808089	-1.23749	4.7353	1
202452_at	1988	zer-1 homolog (C. elegans)	ZER1	0.0181487	0.601624	1.03285	1.03285	0.186634	1.08689	1.08689	0.0641833	1.12678	1.12678	0.0255369	1.15838	1.15838	0.0374188	1.14549	1.14549	0.00120133	1.25829	1.25829	3.382	1
202453_s_at	1989	general transcription factor IIH, polypeptide 1, 62kDa	GTF2H1	0.0220963	0.0103254	1.1329	1.1329	0.592408	1.02427	1.02427	0.609221	1.02316	1.02316	0.148179	1.06855	1.06855	0.0174061	1.12106	1.12106	0.00972767	1.13425	1.13425	3.22539	1
202454_s_at	1990	v-erb-b2 erythroblastic leukemia viral oncogene homolog 3 (avian)	ERBB3	0.000271395	0.203223	1.05552	1.05552	0.0920998	0.929908	-1.07538	0.480437	0.970899	-1.02997	0.00469544	0.877521	-1.13957	0.0779005	1.07932	1.07932	0.110787	0.933762	-1.07094	7.4532	1
202455_at	1991	histone deacetylase 5	HDAC5	0.00519326	0.0243836	1.16698	1.16698	0.071966	1.12805	1.12805	0.0225116	1.16977	1.16977	0.0266102	1.16392	1.16392	6.86e-05	1.37324	1.37324	0.0108204	1.19506	1.19506	4.43834	1
202456_s_at	1992	zer-1 homolog (C. elegans)	ZER1	0.000376039	0.0312033	1.10671	1.10671	0.479752	1.03201	1.03201	0.00116548	1.18005	1.18005	0.000443792	1.20157	1.20157	0.000166995	1.22381	1.22381	0.00058166	1.19551	1.19551	7.07765	1
202458_at	1994	protease, serine, 23	PRSS23	4.55e-09	0.800089	1.00917	1.00917	4.54e-09	0.705888	-1.41666	0.0016117	0.878349	-1.1385	0.680298	0.985229	-1.01499	0.931843	0.996922	-1.00309	0.40341	0.970077	-1.03085	30.6254	1
202459_s_at	1995	lipin 2	LPIN2	0.013077	0.581055	0.958668	-1.04311	0.520053	0.951922	-1.05051	0.767561	1.0228	1.0228	0.35831	1.07331	1.07331	0.662883	1.03386	1.03386	0.00632822	1.25793	1.25793	3.6482	1
202461_at	1997	eukaryotic translation initiation factor 2B, subunit 2 beta, 39kDa	EIF2B2	2.78e-05	0.318859	1.0516	1.0516	0.0080983	1.15567	1.15567	0.00298786	1.18087	1.18087	8.07e-06	1.34026	1.34026	0.174942	1.07167	1.07167	4.47e-05	1.29088	1.29088	10.4319	1
202462_s_at	1998	DEAD (Asp-Glu-Ala-Asp) box polypeptide 46	DDX46	0.00196293	0.0836849	1.05703	1.05703	0.282151	1.03425	1.03425	0.000339117	1.1404	1.1404	0.00286433	1.10902	1.10902	0.666526	1.01341	1.01341	0.025707	1.07618	1.07618	5.34282	1
202466_at	2002	polymerase (DNA directed) sigma	POLS	0.000858557	0.65937	0.982636	-1.01767	0.27003	0.956559	-1.04541	0.662074	0.982782	-1.01752	0.032853	0.914158	-1.0939	0.101268	0.934958	-1.06957	9.62e-05	0.826924	-1.2093	6.17738	1
202467_s_at	2003	COP9 constitutive photomorphogenic homolog subunit 2 (Arabidopsis)	COPS2	0.0315414	0.1469	0.963491	-1.03789	0.0323872	0.944908	-1.0583	0.0388456	0.946968	-1.056	0.00687141	0.928435	-1.07708	0.00429588	0.923712	-1.08259	0.0018723	0.915547	-1.09224	2.94801	1
202472_at	2008	mannose phosphate isomerase	MPI	0.000283545	0.0358658	1.09401	1.09401	0.0020892	1.15152	1.15152	0.0528369	1.08567	1.08567	0.0895291	1.07386	1.07386	0.785118	0.989025	-1.0111	0.112648	0.935884	-1.06851	7.40208	1
202477_s_at	2013	tubulin, gamma complex associated protein 2	TUBGCP2	0.00343226	0.300943	1.03364	1.03364	0.044147	1.06921	1.06921	0.00107311	1.12636	1.12636	0.000261093	1.14779	1.14779	0.0301479	1.07542	1.07542	0.013199	1.08843	1.08843	4.81372	1
202487_s_at	2023	H2A histone family, member V	H2AFV	0.0211853	0.175808	1.03197	1.03197	0.952529	0.998649	-1.00135	0.0225232	1.057	1.057	0.00780884	1.06853	1.06853	0.0160492	1.06074	1.06074	0.0961785	1.03992	1.03992	3.2587	1
202488_s_at	2024	FXYD domain containing ion transport regulator 3	FXYD3	0.00220009	0.0136843	1.2317	1.2317	0.000616791	1.36713	1.36713	0.000913516	1.34953	1.34953	0.000931582	1.34866	1.34866	0.00450493	1.27971	1.27971	4.03e-05	1.49695	1.49695	5.23262	1
202491_s_at	2027	inhibitor of kappa light polypeptide gene enhancer in B-cells, kinase complex-as	IKBKAP	8.87e-06	0.0685162	0.925632	-1.08034	0.0232254	0.906059	-1.10368	0.00012957	0.827241	-1.20884	3.79e-06	0.776657	-1.28757	0.00139679	0.861781	-1.16039	1.79e-06	0.765743	-1.30592	12.1989	1
202494_at	2030	peptidylprolyl isomerase E (cyclophilin E)	PPIE	0.00207677	0.511199	0.964872	-1.03641	0.385586	1.04856	1.04856	0.201384	1.07318	1.07318	0.0028556	1.19919	1.19919	0.502472	1.03718	1.03718	0.00480083	1.18475	1.18475	5.28821	1
202495_at	2031	tubulin folding cofactor C	TBCC	0.000242306	0.855813	1.00598	1.00598	0.603749	1.01722	1.01722	0.0944872	1.05847	1.05847	9.24e-05	1.17081	1.17081	0.0639522	1.06554	1.06554	0.00153218	1.12602	1.12602	7.58653	1
202501_at	2037	microtubule-associated protein, RP/EB family, member 2	MAPRE2	0.000106498	0.991462	1.00073	1.00073	0.0996657	1.12255	1.12255	0.0186253	0.842419	-1.18706	0.000712983	0.765341	-1.30661	0.0289316	0.854205	-1.17068	0.286684	0.929331	-1.07604	8.59806	1
202506_at	2042	sperm specific antigen 2	SSFA2	0.0124365	0.0830706	0.876639	-1.14072	0.00852579	0.810176	-1.2343	0.731431	0.975194	-1.02544	0.371568	0.936163	-1.06819	0.634118	0.965722	-1.0355	0.339779	1.07313	1.07313	3.68962	1
202511_s_at	2047	ATG5 autophagy related 5 homolog (S. cerevisiae)	ATG5	0.000290251	0.431234	0.966181	-1.035	0.360624	0.960722	-1.04088	0.0394227	0.909935	-1.09898	0.000333509	0.83112	-1.2032	0.124948	0.933713	-1.07099	0.000100739	0.812995	-1.23002	7.37489	1
202514_at	2050	discs, large homolog 1 (Drosophila)	DLG1	0.0072798	0.00639173	0.880283	-1.136	0.0016821	0.859116	-1.16399	0.0253054	0.903729	-1.10653	0.0269069	0.904833	-1.10518	0.000201299	0.827016	-1.20917	0.0750729	0.924381	-1.0818	4.14215	1
202516_s_at	2052	discs, large homolog 1 (Drosophila)	DLG1	0.0442772	0.532164	0.962877	-1.03855	0.00418222	0.825054	-1.21204	0.153534	0.915507	-1.09229	0.0290958	0.869451	-1.15015	0.116078	0.906875	-1.10269	0.530455	0.962723	-1.03872	2.69004	1
202518_at	2054	B-cell CLL/lymphoma 7B	BCL7B	0.00017608	0.502679	1.03163	1.03163	0.289372	0.951566	-1.0509	0.423098	0.963382	-1.03801	0.0368948	0.903025	-1.10739	0.228851	1.05826	1.05826	0.000425729	0.825092	-1.21199	7.96988	1
202519_at	2055	MLX interacting protein	MLXIP	0.0278502	0.368585	1.05498	1.05498	0.509665	1.03984	1.03984	0.257028	1.07025	1.07025	0.0114053	1.17598	1.17598	0.011621	1.1754	1.1754	0.00936122	1.18209	1.18209	3.0442	1
202521_at	2057	CCCTC-binding factor (zinc finger protein)	CTCF	1.47e-05	0.596978	0.982232	-1.01809	0.589364	0.981863	-1.01847	0.0977149	1.05968	1.05968	0.428858	0.973416	-1.02731	0.84004	1.00685	1.00685	2.71e-05	0.834889	-1.19776	11.3933	1
202525_at	2061	protease, serine, 8	PRSS8	3.02e-05	0.00272597	1.37404	1.37404	0.836857	1.01958	1.01958	0.35722	1.09157	1.09157	0.198602	0.883722	-1.13158	0.000525667	1.46734	1.46734	0.314797	0.908592	-1.1006	10.3119	1
202527_s_at	2063	SMAD family member 4	SMAD4	0.000610531	0.00995842	0.84015	-1.19026	0.000757565	0.784461	-1.27476	0.25145	0.930301	-1.07492	0.0839261	0.894696	-1.1177	0.0919339	0.897367	-1.11437	0.268303	1.07214	1.07214	6.54066	1
202531_at	2067	interferon regulatory factor 1	IRF1	6.09e-05	0.125522	1.10092	1.10092	0.0808066	1.11693	1.11693	0.00378998	1.21765	1.21765	2.7e-05	1.38446	1.38446	0.149829	1.09424	1.09424	2.46e-05	1.38786	1.38786	9.333	1
202539_s_at	2075	3-hydroxy-3-methylglutaryl-Coenzyme A reductase	HMGCR	2.12e-08	0.00296138	1.25731	1.25731	0.865458	1.01169	1.01169	0.030059	0.853759	-1.17129	0.000653969	0.761149	-1.3138	2.67e-05	1.44282	1.44282	0.0718036	0.879232	-1.13736	25.6799	1
202540_s_at	2076	3-hydroxy-3-methylglutaryl-Coenzyme A reductase	HMGCR	1.86e-09	0.00230646	1.24398	1.24398	0.438589	1.05068	1.05068	0.00138542	0.792911	-1.26118	0.000201082	0.752963	-1.32809	1.36e-05	1.42983	1.42983	0.0133307	0.84381	-1.1851	33.8552	1
202541_at	2077	small inducible cytokine subfamily E, member 1 (endothelial monocyte-activating)	SCYE1	0.00622096	0.043493	0.908214	-1.10106	0.953492	0.997365	-1.00264	0.00632563	0.87265	-1.14594	0.0431837	0.908071	-1.10124	0.0439486	0.908423	-1.10081	0.678055	1.01899	1.01899	4.27891	1
202542_s_at	2078	small inducible cytokine subfamily E, member 1 (endothelial monocyte-activating)	SCYE1	0.00166643	0.351981	0.969995	-1.03093	0.626508	1.01593	1.01593	0.0156777	0.919047	-1.08808	0.00320189	0.898498	-1.11297	0.00569967	0.905777	-1.10402	0.0115418	0.914949	-1.09296	5.50305	1
202543_s_at	2079	glia maturation factor, beta	GMFB	8.59e-09	0.118367	0.935485	-1.06896	0.000807713	0.851241	-1.17476	7.21e-07	0.748579	-1.33586	2.4e-08	0.696697	-1.43534	0.00289853	0.870576	-1.14866	7.22e-09	0.677763	-1.47544	28.4918	1
202544_at	2080	glia maturation factor, beta	GMFB	9.42e-06	0.762333	0.9878	-1.01235	0.771409	0.988278	-1.01186	0.0293772	0.910334	-1.0985	1.71e-05	0.798771	-1.25192	0.130203	0.938765	-1.06523	5.84e-05	0.81626	-1.2251	12.1	1
202545_at	2081	protein kinase C, delta	PRKCD	0.0254408	0.11431	1.16284	1.16284	0.0172441	1.26777	1.26777	0.000833311	1.43167	1.43167	0.00537241	1.33006	1.33006	0.0660645	1.19439	1.19439	0.0600736	1.19973	1.19973	3.11467	1
202551_s_at	2087	cysteine rich transmembrane BMP regulator 1 (chordin-like)	CRIM1	0.0345015	0.00184822	0.784562	-1.2746	0.127108	0.89789	-1.11372	0.621833	0.966668	-1.03448	0.208784	0.915869	-1.09186	0.0492715	0.867933	-1.15216	0.13915	0.901022	-1.10985	2.8792	1
202553_s_at	2089	SYF2 homolog, RNA splicing factor (S. cerevisiae)	SYF2	0.0460029	0.214666	1.09043	1.09043	0.149924	1.10645	1.10645	0.298383	1.07479	1.07479	0.0258874	1.17654	1.17654	0.011048	1.20826	1.20826	0.00385682	1.24697	1.24697	2.66132	1
202558_s_at	2094	stress 70 protein chaperone, microsome-associated, 60kDa	STCH	0.00628507	0.00712073	0.835307	-1.19716	0.000221227	0.763457	-1.30983	0.00465495	0.825952	-1.21072	0.00669725	0.833944	-1.19912	0.00555037	0.829796	-1.20511	0.177403	0.919484	-1.08757	4.26993	1
202560_s_at	2096	chromosome 1 open reading frame 77	C1orf77	6.82e-07	0.215932	0.9468	-1.05619	0.134257	0.935409	-1.06905	0.00983241	0.885105	-1.12981	2.3e-07	0.720823	-1.3873	0.215107	0.946704	-1.0563	1.46e-05	0.784125	-1.27531	16.9616	1
202561_at	2097	tankyrase, TRF1-interacting ankyrin-related ADP-ribose polymerase	TNKS	4.32e-05	0.0334724	0.864225	-1.15711	0.746059	0.979236	-1.0212	0.00615483	1.21611	1.21611	0.00819837	1.20625	1.20625	0.496291	1.04528	1.04528	0.00775254	1.20818	1.20818	9.80388	1
202562_s_at	2098	chromosome 14 open reading frame 1	C14orf1	9.26e-09	0.0429881	1.06361	1.06361	0.247477	0.966576	-1.03458	0.000948331	0.895388	-1.11683	3.95e-05	0.861051	-1.16137	0.00389056	1.09759	1.09759	2.82e-05	0.857438	-1.16626	28.2481	1
202564_x_at	2100	ADP-ribosylation factor-like 2	ARL2	0.0147527	0.0424401	1.09697	1.09697	0.173183	1.06217	1.06217	0.45527	1.03305	1.03305	0.342998	1.04235	1.04235	0.00716487	1.1364	1.1364	0.487446	0.970243	-1.03067	3.54946	1
202565_s_at	2101	supervillin	SVIL	5.13e-05	0.14869	0.93415	-1.07049	6.07e-06	0.759005	-1.31751	0.927682	0.995841	-1.00418	0.304792	0.953361	-1.04892	0.206039	0.942452	-1.06106	0.150523	0.934452	-1.07015	9.5657	1
202566_s_at	2102	supervillin	SVIL	0.00524894	0.0271813	0.867525	-1.1527	9.04e-05	0.747501	-1.33779	0.0445016	0.879995	-1.13637	0.0628276	0.889168	-1.12465	0.0306227	0.87048	-1.14879	0.148345	0.914256	-1.09379	4.42885	1
202569_s_at	2105	MAP/microtubule affinity-regulating kinase 3	MARK3	0.078719	0.114839	0.908266	-1.101	0.0169023	0.858906	-1.16427	0.0122406	0.851529	-1.17436	0.00533207	0.83328	-1.20008	0.00812527	0.842409	-1.18707	0.0208129	0.863769	-1.15772	2.26459	1
202571_s_at	2107	discs, large (Drosophila) homolog-associated protein 4	DLGAP4	0.0453149	0.00194575	1.28237	1.28237	0.0167799	1.19975	1.19975	0.0079648	1.22838	1.22838	0.137476	1.11403	1.11403	0.0509051	1.15598	1.15598	0.0131486	1.20916	1.20916	2.67263	1
202574_s_at	2110	casein kinase 1, gamma 2	CSNK1G2	0.190586	0.23697	1.06644	1.06644	0.293121	1.05862	1.05862	0.112675	1.09149	1.09149	0.00918359	1.16434	1.16434	0.0818079	1.10152	1.10152	0.317801	1.05555	1.05555	1.63039	1
202577_s_at	2113	DEAD (Asp-Glu-Ala-As) box polypeptide 19A	DDX19A	2.14e-06	0.000721485	0.819912	-1.21964	0.0316748	0.891381	-1.12186	2.96e-05	0.765474	-1.30638	0.00275965	0.843783	-1.18514	7.55e-08	0.663999	-1.50603	0.0376297	0.895095	-1.1172	14.6877	1
202578_s_at	2114	DEAD (Asp-Glu-Ala-As) box polypeptide 19A	DDX19A	2.02e-05	0.079332	0.914375	-1.09364	0.437056	1.03915	1.03915	0.00708358	0.86482	-1.15631	0.0707175	0.911712	-1.09684	8.99e-06	0.751441	-1.33078	0.343567	0.954113	-1.04809	10.9088	1
202579_x_at	2115	high mobility group nucleosomal binding domain 4	HMGN4	1.02e-05	0.934383	0.994928	-1.0051	0.896862	1.00804	1.00804	0.00681693	0.831954	-1.20199	8.61e-06	0.696886	-1.43496	0.334615	0.941481	-1.06216	0.00247059	0.809728	-1.23498	11.9691	1
202581_at	2117	heat shock 70kDa protein 1B	HSPA1B	0.0397885	0.118854	0.802601	-1.24595	0.121717	0.804044	-1.24371	0.00110429	0.598251	-1.67154	0.0130086	0.69219	-1.44469	0.089353	0.785882	-1.27246	0.0639082	0.767451	-1.30301	2.77071	1
202582_s_at	2118	RAN binding protein 9	RANBP9	0.00251106	0.142494	0.932427	-1.07247	0.00240707	0.852909	-1.17246	0.0265912	0.896101	-1.11595	0.0680335	0.915391	-1.09243	0.585953	0.974947	-1.0257	0.366049	1.0433	1.0433	5.10633	1
202589_at	2125	thymidylate synthetase	TYMS	0.000365549	0.516838	0.964141	-1.03719	0.618498	0.972396	-1.02839	0.115624	1.09529	1.09529	0.0308095	1.1372	1.1372	0.541092	1.03501	1.03501	0.000428781	1.26246	1.26246	7.10977	1
202591_s_at	2127	single-stranded DNA binding protein 1	SSBP1	0.0189551	0.187513	0.961211	-1.04035	0.290342	0.969004	-1.03199	0.00874182	0.919215	-1.08788	0.000964234	0.894002	-1.11857	0.0349955	0.936532	-1.06777	0.0631845	0.944567	-1.05869	3.3472	1
202594_at	2130	leptin receptor overlapping transcript-like 1	LEPROTL1	0.01873	0.754141	0.984686	-1.01555	0.903731	0.994064	-1.00597	0.641806	0.977305	-1.02322	0.0224153	0.886679	-1.1278	0.601405	0.974532	-1.02613	0.00716935	0.864568	-1.15665	3.35675	1
202601_s_at	2137	HIV-1 Tat specific factor 1	HTATSF1	0.0385068	0.3505	0.934457	-1.07014	0.0846275	0.879264	-1.13731	0.174433	0.904968	-1.10501	0.0302864	0.847603	-1.1798	0.173188	0.904693	-1.10535	0.00151196	0.770743	-1.29745	2.79553	1
202602_s_at	2138	HIV-1 Tat specific factor 1	HTATSF1	9.26e-05	0.118665	0.952453	-1.04992	0.0122768	0.921048	-1.08572	0.000125455	0.867964	-1.15212	4.68e-05	0.856914	-1.16698	0.000858513	0.889611	-1.12409	1.4e-05	0.843332	-1.18577	8.77831	1
202603_at	2139	Clone MO-30 mRNA sequence	---	0.00188335	0.00651697	0.900882	-1.11002	0.00936489	0.905903	-1.10387	0.0401302	0.927321	-1.07838	0.000380329	0.863688	-1.15783	0.00307942	0.890764	-1.12263	0.774757	0.990079	-1.01002	5.38309	1
202606_s_at	2142	tousled-like kinase 1	TLK1	0.00181568	0.00251025	0.862455	-1.15948	0.0177581	0.895226	-1.11704	0.00176998	0.856901	-1.167	3.11e-05	0.795242	-1.25748	0.000466975	0.836199	-1.19589	0.00953136	0.884411	-1.1307	5.41882	1
202613_at	2149	CTP synthase	CTPS	0.0267098	0.176979	0.910058	-1.09883	0.659992	0.970375	-1.03053	0.470695	0.951689	-1.05076	0.339546	0.936233	-1.06811	0.00393174	0.802961	-1.24539	0.0168473	0.83895	-1.19197	3.0767	1
202615_at	2151	Guanine nucleotide binding protein (G protein), q polypeptide	GNAQ	0.201566	0.0568941	0.925217	-1.08083	0.163488	0.945876	-1.05722	0.0465143	0.92162	-1.08505	0.139247	0.942488	-1.06102	0.00809287	0.893069	-1.11973	0.0673823	0.928308	-1.07723	1.59048	1
202618_s_at	2154	methyl CpG binding protein 2 (Rett syndrome)	MECP2	0.00761773	0.802857	0.987595	-1.01256	0.230555	1.06291	1.06291	0.151895	1.07627	1.07627	0.00282305	1.18281	1.18281	0.80234	1.01259	1.01259	0.0236633	1.12844	1.12844	4.10301	1
202619_s_at	2155	procollagen-lysine, 2-oxoglutarate 5-dioxygenase 2	PLOD2	3e-05	0.00710056	0.869312	-1.15034	0.00685856	0.868687	-1.15116	0.854523	1.00871	1.00871	0.0217969	1.12322	1.12322	0.00815884	0.871828	-1.14702	0.73245	0.983937	-1.01632	10.3228	1
202620_s_at	2156	procollagen-lysine, 2-oxoglutarate 5-dioxygenase 2	PLOD2	0.000379392	0.000166711	0.743187	-1.34556	0.00117247	0.784194	-1.27519	0.0457107	0.871986	-1.14681	0.289647	0.93246	-1.07243	0.000801152	0.776016	-1.28863	0.485267	0.955317	-1.04677	7.06759	1
202621_at	2157	interferon regulatory factor 3	IRF3	8.95e-05	0.0430126	1.0958	1.0958	2.06e-05	1.26375	1.26375	0.000142311	1.21939	1.21939	3.57e-05	1.25083	1.25083	0.0866163	1.07929	1.07929	0.000987333	1.17729	1.17729	8.82235	1
202622_s_at	2158	ataxin 2	ATXN2	6.54e-05	0.002324	1.17478	1.17478	0.0448463	1.10392	1.10392	2.47e-06	1.35	1.35	4.69e-05	1.26954	1.26954	0.000153187	1.2398	1.2398	0.000342037	1.22021	1.22021	9.23796	1
202623_at	2159	E2F-associated phosphoprotein	EAPP	0.0157722	0.248946	0.953473	-1.0488	0.00341767	0.875295	-1.14247	0.0482674	0.919064	-1.08806	0.617177	0.979834	-1.02058	0.542165	0.975426	-1.02519	0.882815	1.00601	1.00601	3.49514	1
202624_s_at	2160	calcineurin binding protein 1	CABIN1	0.0566351	0.0298447	1.11598	1.11598	0.00905973	1.14521	1.14521	0.00462259	1.16135	1.16135	0.0119621	1.1385	1.1385	0.00221903	1.17887	1.17887	0.0298171	1.11601	1.11601	2.50633	1
202625_at	2161	v-yes-1 Yamaguchi sarcoma viral related oncogene homolog	LYN	3.84e-09	0.284619	0.935747	-1.06866	5.14e-05	0.733703	-1.36295	0.00109552	0.79441	-1.2588	8.14e-06	0.698236	-1.43218	0.0260779	1.15621	1.15621	7.71e-08	0.60882	-1.64252	31.2148	1
202629_at	2165	amyloid beta precursor protein (cytoplasmic tail) binding protein 2	APPBP2	0.00262965	0.722535	0.989159	-1.01096	0.548902	0.981714	-1.01863	0.0964259	1.05422	1.05422	0.0173472	1.08168	1.08168	0.726754	1.01078	1.01078	0.0059429	1.09762	1.09762	5.0626	1
202630_at	2166	amyloid beta precursor protein (cytoplasmic tail) binding protein 2	APPBP2	0.00444735	0.886442	0.99028	-1.00982	0.522551	1.04493	1.04493	0.0652278	1.14081	1.14081	0.00802092	1.21996	1.21996	0.316545	1.07184	1.07184	0.00207132	1.26976	1.26976	4.57727	1
202636_at	2172	ring finger protein 103	RNF103	0.0234212	0.408405	0.961628	-1.0399	0.00834015	0.873183	-1.14523	0.327129	0.954523	-1.04764	0.464251	0.966018	-1.03518	0.510509	0.969432	-1.03153	0.346292	1.04571	1.04571	3.17951	1
202638_s_at	2174	intercellular adhesion molecule 1 (CD54), human rhinovirus receptor	ICAM1	0.0800583	0.10981	1.13332	1.13332	0.244504	1.09382	1.09382	0.832131	1.01619	1.01619	0.0067401	1.25355	1.25355	0.0962721	1.13943	1.13943	0.118643	1.12969	1.12969	2.25232	1
202641_at	2177	ADP-ribosylation factor-like 3	ARL3	0.00200579	0.760655	0.991423	-1.00865	0.347986	0.973549	-1.02717	0.0417339	1.06257	1.06257	0.0053483	1.09104	1.09104	0.114792	1.04706	1.04706	0.0481733	1.06046	1.06046	5.32187	1
202646_s_at	2182	cold shock domain containing E1, RNA-binding	CSDE1	0.0196199	0.578642	1.02168	1.02168	0.0424785	1.08581	1.08581	0.00659813	1.12203	1.12203	0.0179229	1.10293	1.10293	0.0294595	1.09317	1.09317	0.00278773	1.13823	1.13823	3.31969	1
202647_s_at	2183	neuroblastoma RAS viral (v-ras) oncogene homolog	NRAS	0.0193001	0.737163	0.985587	-1.01462	0.0161603	0.893995	-1.11857	0.0279587	0.903844	-1.10639	0.00809845	0.882134	-1.13361	0.00995447	0.885622	-1.12915	0.00996622	0.885642	-1.12912	3.3328	1
202648_at	2184	---	---	7.31e-05	0.00021815	1.32819	1.32819	1.97e-05	1.41894	1.41894	7.49e-06	1.45841	1.45841	2.79e-06	1.50085	1.50085	7.1e-06	1.46065	1.46065	5.25e-05	1.38078	1.38078	9.08849	1
202653_s_at	2189	membrane-associated ring finger (C3HC4) 7	2008-03-07	0.020266	0.0139216	0.873846	-1.14437	0.00595103	0.857328	-1.16642	0.00535316	0.855327	-1.16914	0.000347492	0.80636	-1.24014	0.00641368	0.858749	-1.16448	0.00510826	0.854446	-1.17035	3.2939	1
202654_x_at	2190	membrane-associated ring finger (C3HC4) 7	2008-03-07	0.00683642	0.101222	0.923357	-1.083	0.00023353	0.812572	-1.23066	0.00905064	0.874471	-1.14355	0.00149128	0.843069	-1.18614	0.0147816	0.883542	-1.13181	0.0425665	0.904359	-1.10575	4.1966	1
202655_at	2191	arginine-rich, mutated in early stage tumors	ARMET	0.00162228	0.905513	1.00625	1.00625	0.111774	0.917377	-1.09006	0.00172389	0.82909	-1.20614	0.00201118	0.831948	-1.202	0.382782	0.954795	-1.04735	0.0122687	0.867017	-1.15338	5.52956	1
202656_s_at	2192	SERTA domain containing 2	SERTAD2	0.00189437	0.462015	0.954917	-1.04721	0.638072	1.02982	1.02982	0.0308008	0.866815	-1.15365	0.00227587	0.806501	-1.23992	0.499716	0.958597	-1.04319	0.0065313	0.829674	-1.20529	5.3774	1
202657_s_at	2193	SERTA domain containing 2	SERTAD2	0.000129556	0.486	0.957698	-1.04417	0.568594	1.03593	1.03593	0.012976	0.846984	-1.18066	0.00019875	0.758418	-1.31853	0.0616961	0.886449	-1.1281	0.0011667	0.794232	-1.25908	8.34958	1
202658_at	2194	peroxisomal biogenesis factor 11B	PEX11B	0.00354371	0.850872	0.992474	-1.00758	0.0938391	0.932604	-1.07227	0.122824	0.938097	-1.06599	0.00264654	0.872777	-1.14577	0.526671	0.974767	-1.02589	0.00165185	0.865764	-1.15505	4.78426	1
202659_at	2195	proteasome (prosome, macropain) subunit, beta type, 10	PSMB10	0.0809652	0.155644	1.09914	1.09914	0.0171748	1.18115	1.18115	0.223287	1.08385	1.08385	0.00841007	1.20594	1.20594	0.389803	1.05793	1.05793	0.0313122	1.15992	1.15992	2.24413	1
202666_s_at	2202	actin-like 6A	ACTL6A	0.0338494	0.0178622	0.79402	-1.25941	0.00675555	0.763398	-1.30993	0.0087778	0.771402	-1.29634	0.0126827	0.782939	-1.27724	0.00791815	0.768232	-1.30169	0.371989	0.921617	-1.08505	2.8938	1
202670_at	2206	mitogen-activated protein kinase kinase 1	MAP2K1	0.000987958	0.305777	0.966023	-1.03517	0.0288528	0.925473	-1.08053	0.12013	0.948004	-1.05485	0.175752	0.954884	-1.04725	0.131511	0.949595	-1.05308	3.56e-05	0.840378	-1.18994	6.03114	1
202672_s_at	2208	activating transcription factor 3	ATF3	1.15e-07	0.274268	1.13741	1.13741	0.000760021	1.57516	1.57516	0.0834592	1.23204	1.23204	6.76e-08	2.58286	2.58286	0.266935	1.13974	1.13974	3.57e-06	2.06354	2.06354	21.0635	1
202677_at	2213	RAS p21 protein activator (GTPase activating protein) 1	RASA1	0.00449537	0.0585643	0.924199	-1.08202	0.915598	0.995791	-1.00423	0.0895118	0.932279	-1.07264	0.553055	0.97657	-1.02399	0.00114967	0.861641	-1.16058	0.994346	0.999718	-1.00028	4.56759	1
202679_at	2215	Niemann-Pick disease, type C1	NPC1	2.89e-05	0.0430776	1.12096	1.12096	0.563499	1.03154	1.03154	0.249129	0.939182	-1.06476	0.114027	0.916351	-1.09129	0.0010701	1.22379	1.22379	0.0777583	0.906392	-1.10328	10.3783	1
202681_at	2217	ubiquitin specific peptidase 4 (proto-oncogene)	USP4	0.000283911	0.863445	0.994415	-1.00562	0.966627	1.00136	1.00136	0.0188119	0.921102	-1.08566	0.00153971	0.888873	-1.12502	0.380942	0.971609	-1.02922	0.00043869	0.873644	-1.14463	7.40058	1
202682_s_at	2218	ubiquitin specific peptidase 4 (proto-oncogene)	USP4	0.00339155	0.149	0.939853	-1.064	0.0969871	0.930561	-1.07462	0.0576883	0.920143	-1.08679	0.00142089	0.85824	-1.16518	0.363388	0.962287	-1.03919	0.00038026	0.838458	-1.19267	4.82474	1
202684_s_at	2220	RNA (guanine-7-) methyltransferase	RNMT	0.0214882	0.392001	0.935908	-1.06848	0.358755	0.931354	-1.07371	0.0201817	0.826077	-1.21054	0.0028135	0.772805	-1.29399	0.324809	0.926423	-1.07942	0.68329	0.969144	-1.03184	3.24746	1
202687_s_at	2223	tumor necrosis factor (ligand) superfamily, member 10	TNFSF10	0.00582735	0.332495	1.12089	1.12089	0.000628279	1.59232	1.59232	0.0154878	1.35539	1.35539	0.00322433	1.46871	1.46871	0.0186701	1.34201	1.34201	0.00209382	1.5006	1.5006	4.33633	1
202688_at	2224	tumor necrosis factor (ligand) superfamily, member 10	TNFSF10	0.00208082	0.114381	1.19514	1.19514	0.000186142	1.63788	1.63788	0.00724599	1.38099	1.38099	0.0020605	1.46542	1.46542	0.00809266	1.37367	1.37367	0.000215968	1.62663	1.62663	5.28633	1
202689_at	2225	RNA binding motif protein 15B	RBM15B	0.000121705	0.247858	1.04963	1.04963	0.297227	1.04451	1.04451	0.00678773	1.13068	1.13068	6.88e-05	1.2256	1.2256	0.608928	1.02137	1.02137	0.000345914	1.19138	1.19138	8.42833	1
202690_s_at	2226	small nuclear ribonucleoprotein D1 polypeptide 16kDa	SNRPD1	0.00289511	0.016871	0.915279	-1.09256	0.0434983	0.929424	-1.07594	0.0688835	0.936797	-1.06747	0.00348997	0.893667	-1.11899	0.000411786	0.866226	-1.15443	0.000158525	0.854267	-1.17059	4.97205	1
202691_at	2227	small nuclear ribonucleoprotein D1 polypeptide 16kDa	SNRPD1	0.000392312	0.0812718	0.924403	-1.08178	0.925908	1.00404	1.00404	0.579498	0.976172	-1.02441	0.00413175	0.870585	-1.14865	0.0835107	0.924974	-1.08111	0.000134532	0.817406	-1.22338	7.02972	1
202692_s_at	2228	upstream binding transcription factor, RNA polymerase I	UBTF	0.0154219	0.447284	0.947867	-1.055	0.00470546	0.802812	-1.24562	0.0525547	0.867326	-1.15297	0.0395365	0.858894	-1.16429	0.00327631	0.794094	-1.2593	0.449606	0.94813	-1.05471	3.51337	1
202693_s_at	2229	serine/threonine kinase 17a	STK17A	4.01e-05	0.0511374	0.867889	-1.15222	0.103533	0.890032	-1.12355	0.808004	1.01696	1.01696	0.0704903	1.13939	1.13939	0.305088	0.930637	-1.07453	0.00145957	1.28638	1.28638	9.9082	1
202694_at	2230	serine/threonine kinase 17a	STK17A	0.0722149	0.152371	1.1335	1.1335	0.0264722	1.22358	1.22358	0.13962	1.13833	1.13833	0.00807181	1.2811	1.2811	0.721633	1.0309	1.0309	0.0727858	1.17293	1.17293	2.32751	1
202696_at	2232	oxidative-stress responsive 1	OXSR1	0.000238058	0.13671	0.953264	-1.04903	0.261611	1.03631	1.03631	0.961137	0.998478	-1.00152	0.742403	1.01034	1.01034	0.000773621	0.884947	-1.13001	0.266952	1.03588	1.03588	7.60746	1
202697_at	2233	nudix (nucleoside diphosphate linked moiety X)-type motif 21	NUDT21	0.0069116	0.405757	0.977528	-1.02299	0.000386814	0.892357	-1.12063	0.267761	0.969954	-1.03098	0.546186	0.983705	-1.01656	0.0738744	0.950776	-1.05177	0.146388	0.960367	-1.04127	4.1871	1
202698_x_at	2234	cytochrome c oxidase subunit IV isoform 1	COX4I1	0.00354986	0.0658818	1.03828	1.03828	0.0783919	1.03646	1.03646	0.0910959	1.03486	1.03486	8.24e-05	1.09967	1.09967	0.0106849	1.05586	1.05586	0.0050152	1.06274	1.06274	4.78267	1
202703_at	2239	dual specificity phosphatase 11 (RNA/RNP complex 1-interacting)	DUSP11	0.0175866	0.442768	0.97206	-1.02874	0.184968	1.05094	1.05094	0.716413	1.01342	1.01342	0.661736	1.0162	1.0162	0.388813	1.03239	1.03239	0.00611702	1.11729	1.11729	3.40725	1
202704_at	2240	transducer of ERBB2, 1	TOB1	0.105262	0.422395	0.93274	-1.07211	0.0550812	0.840987	-1.18908	0.0632916	0.846068	-1.18194	0.00735105	0.776015	-1.28863	0.406914	0.930514	-1.07467	0.150734	0.880717	-1.13544	2.05441	1
202705_at	2241	cyclin B2	CCNB2	0.00265202	0.475086	0.957075	-1.04485	0.0428963	0.877815	-1.13919	0.52408	1.03986	1.03986	0.0103043	0.843093	-1.18611	0.0675629	0.890044	-1.12354	0.00267073	0.813394	-1.22942	5.05459	1
202706_s_at	2242	uridine monophosphate synthetase (orotate phosphoribosyl transferase and orotidi	UMPS	0.0101882	0.0957408	0.945699	-1.05742	0.237962	0.961898	-1.03961	0.0610404	0.938581	-1.06544	0.0351307	0.930371	-1.07484	0.000312387	0.87038	-1.14892	0.00904386	0.911828	-1.0967	3.85575	1
202710_at	2246	blocked early in transport 1 homolog (S. cerevisiae)	BET1	0.000535624	0.025184	0.848174	-1.179	0.0236647	0.846478	-1.18137	0.000397223	0.749119	-1.3349	0.00393003	0.801089	-1.2483	0.00318634	0.796122	-1.25609	0.680685	1.02883	1.02883	6.68327	1
202713_s_at	2249	KIAA0391	KIAA0391	3.37e-06	0.577321	0.97085	-1.03002	0.439192	0.959624	-1.04208	0.0134947	0.868075	-1.15197	0.000175321	0.786677	-1.27117	0.00576292	0.850959	-1.17515	9.12e-07	0.694876	-1.4391	13.8535	1
202717_s_at	2253	cell division cycle 16 homolog (S. cerevisiae)	CDC16	7.93e-07	0.921051	0.99656	-1.00345	0.873792	0.994492	-1.00554	0.866606	1.00586	1.00586	0.00262594	0.888793	-1.12512	0.0881401	1.06348	1.06348	6.34e-06	0.812149	-1.2313	16.6488	1
202722_s_at	2258	glutamine-fructose-6-phosphate transaminase 1	GFPT1	0.000787265	0.83829	0.990571	-1.00952	0.0161538	0.886593	-1.12791	0.0148846	0.885066	-1.12986	0.00441817	0.863316	-1.15832	0.0340844	0.901021	-1.10985	0.295766	1.05042	1.05042	6.26865	1
202729_s_at	2265	latent transforming growth factor beta binding protein 1	LTBP1	0.00219636	0.911511	0.99305	-1.007	0.148536	0.911085	-1.09759	0.0564198	1.1337	1.1337	0.00626732	1.20832	1.20832	0.428115	1.0514	1.0514	0.868927	1.01041	1.01041	5.23426	1
202730_s_at	2266	programmed cell death 4 (neoplastic transformation inhibitor)	PDCD4	0.00076152	0.969055	0.998002	-1.002	0.000518219	0.810343	-1.23405	0.474015	0.963531	-1.03785	0.00271055	0.840183	-1.19022	0.486175	0.964521	-1.03678	0.0260921	0.884856	-1.13013	6.30385	1
202731_at	2267	programmed cell death 4 (neoplastic transformation inhibitor)	PDCD4	3.61e-05	0.569805	0.969923	-1.03101	5.34e-06	0.722903	-1.38331	0.0173687	0.871916	-1.1469	0.000774395	0.811215	-1.23272	0.236406	0.937527	-1.06664	0.0894239	0.909975	-1.09893	10.0577	1
202732_at	2268	protein kinase (cAMP-dependent, catalytic) inhibitor gamma	PKIG	4.96e-05	0.249635	0.924996	-1.08109	0.557085	0.961493	-1.04005	0.00437924	0.809632	-1.23513	9.74e-06	0.679975	-1.47064	0.0261983	0.853959	-1.17102	0.000440899	0.758692	-1.31806	9.61263	1
202735_at	2271	emopamil binding protein (sterol isomerase)	EBP	0.00585283	0.00857894	1.2092	1.2092	0.976893	0.99809	-1.00191	0.755995	1.02075	1.02075	0.951447	0.995989	-1.00403	0.0230799	1.17399	1.17399	0.598071	0.965683	-1.03554	4.33249	1
202741_at	2277	protein kinase, cAMP-dependent, catalytic, beta	PRKACB	0.00556717	0.0187604	0.875083	-1.14275	0.266852	0.942152	-1.0614	0.146927	0.924294	-1.08191	0.038324	0.89075	-1.12265	0.0478938	0.895883	-1.11622	0.000157588	0.784964	-1.27394	4.37666	1
202743_at	2279	phosphoinositide-3-kinase, regulatory subunit 3 (p55, gamma)	PIK3R3	0.0015252	0.334753	1.06444	1.06444	0.0101294	1.19649	1.19649	0.00879286	1.2013	1.2013	0.000558262	1.29557	1.29557	0.0239753	1.16688	1.16688	0.000145114	1.34373	1.34373	5.59072	1
202745_at	2281	ubiquitin specific peptidase 8	USP8	0.0528806	0.087958	0.929342	-1.07603	0.0112449	0.892201	-1.12082	0.00860834	0.88783	-1.12634	0.00947147	0.889385	-1.12437	0.152076	0.940988	-1.06271	0.359615	0.962423	-1.03904	2.55724	1
202749_at	2285	tryptophan rich basic protein	WRB	0.000408636	0.381718	0.951687	-1.05077	0.0729299	0.900506	-1.11049	0.00258085	0.826512	-1.2099	0.000130825	0.769988	-1.29872	0.28649	0.941174	-1.0625	0.000538507	0.7963	-1.25581	6.98377	1
202752_x_at	2288	solute carrier family 7 (cationic amino acid transporter, y+ system), member 8	SLC7A8	0.165835	0.22353	1.08805	1.08805	0.0783205	1.13275	1.13275	0.245924	1.08361	1.08361	0.353551	1.06588	1.06588	0.318901	1.07108	1.07108	0.00810801	1.2183	1.2183	1.72946	1
202754_at	2290	R3H domain containing 1	R3HDM1	0.0377135	0.257598	0.948312	-1.05451	0.665096	0.980188	-1.02021	0.14433	0.933145	-1.07164	0.302454	0.952937	-1.04939	0.00534123	0.867368	-1.15291	0.0133775	0.883752	-1.13154	2.81134	1
202763_at	2299	caspase 3, apoptosis-related cysteine peptidase	CASP3	0.000809777	0.346406	0.947291	-1.05564	0.193406	0.927211	-1.0785	0.000635556	0.79688	-1.25489	0.00110561	0.807554	-1.23831	0.000281313	0.781428	-1.27971	0.0185047	0.865902	-1.15487	6.23889	1
202768_at	2304	FBJ murine osteosarcoma viral oncogene homolog B	FOSB	0.00271183	0.041679	1.1428	1.1428	0.259461	1.07378	1.07378	0.0418465	1.14266	1.14266	0.000658327	1.28026	1.28026	0.110407	1.10788	1.10788	0.000299875	1.30695	1.30695	5.03354	1
202770_s_at	2306	cyclin G2	CCNG2	0.0205713	0.308663	1.09617	1.09617	0.179718	1.12998	1.12998	0.815772	0.979463	-1.02097	0.552919	0.948331	-1.05448	0.00896812	1.28968	1.28968	0.258829	1.10756	1.10756	3.28202	1
202772_at	2308	3-hydroxymethyl-3-methylglutaryl-Coenzyme A lyase (hydroxymethylglutaricaciduria	HMGCL	3.27e-09	0.273319	1.03318	1.03318	3.73e-06	1.20049	1.20049	8.04e-05	1.15364	1.15364	1.53e-08	1.30143	1.30143	0.215381	1.03777	1.03777	1.7e-08	1.29922	1.29922	31.7838	1
202774_s_at	2310	splicing factor, arginine/serine-rich 8 (suppressor-of-white-apricot homolog, Dr	SFRS8	0.000319597	0.802199	1.01324	1.01324	0.544566	1.03245	1.03245	0.0416857	1.11936	1.11936	0.00211055	1.20059	1.20059	0.291559	0.945421	-1.05773	0.00280156	1.19299	1.19299	7.26347	1
202779_s_at	2315	ubiquitin-conjugating enzyme E2S /// similar to Ubiquitin-conjugating enzyme E2S	LOC731049 /// UBE2S	8.08e-08	0.764221	1.01286	1.01286	0.0894955	0.92775	-1.07788	0.0376816	0.910707	-1.09805	6.37e-06	0.775223	-1.28995	0.28121	0.954527	-1.04764	1.39e-07	0.717205	-1.3943	21.9618	1
202785_at	2321	NADH dehydrogenase (ubiquinone) 1 alpha subcomplex, 7, 14.5kDa	NDUFA7	0.0109267	0.317444	1.04118	1.04118	0.743315	1.01315	1.01315	0.722165	1.01429	1.01429	0.0182413	1.10647	1.10647	0.0253205	1.09979	1.09979	0.00366019	1.13823	1.13823	3.79714	1
202786_at	2322	serine threonine kinase 39 (STE20/SPS1 homolog, yeast)	STK39	8.09e-05	0.237136	0.934582	-1.07	0.00358634	0.832659	-1.20097	0.000555074	0.796376	-1.25569	0.00413664	0.835544	-1.19682	0.00693215	0.846158	-1.18181	2.72e-06	0.698959	-1.4307	8.95495	1
202787_s_at	2323	mitogen-activated protein kinase-activated protein kinase 3	MAPKAPK3	0.00202426	0.000318774	1.22811	1.22811	0.0119308	1.13994	1.13994	0.109313	1.08261	1.08261	0.053402	1.1021	1.1021	0.0120137	1.13977	1.13977	0.984098	1.00096	1.00096	5.31298	1
202794_at	2330	inositol polyphosphate-1-phosphatase	INPP1	1.13e-06	0.284355	1.09331	1.09331	0.00296489	1.3155	1.3155	0.0298028	1.2089	1.2089	1.21e-05	1.59632	1.59632	0.144606	1.13102	1.13102	2.99e-07	1.84007	1.84007	15.9231	1
202801_at	2337	protein kinase, cAMP-dependent, catalytic, alpha	PRKACA	0.0230705	0.956885	0.996544	-1.00347	0.673776	1.02738	1.02738	0.216823	1.08398	1.08398	0.00534342	1.21841	1.21841	0.392511	1.05682	1.05682	0.0344007	1.15436	1.15436	3.19138	1
202806_at	2342	drebrin 1	DBN1	2.99e-05	0.63045	1.03317	1.03317	0.371037	0.940712	-1.06302	0.223864	0.919583	-1.08745	0.0406352	0.86399	-1.15742	0.539349	0.959148	-1.04259	9.2e-06	0.674713	-1.48211	10.3283	1
202808_at	2344	chromosome 10 open reading frame 26	C10orf26	4.18e-05	0.0324577	1.12433	1.12433	0.00112073	1.21384	1.21384	0.129123	1.08406	1.08406	0.0689655	0.906648	-1.10296	0.0904454	1.09495	1.09495	0.185611	0.932489	-1.0724	9.85258	1
202810_at	2346	developmentally regulated GTP binding protein 1	DRG1	0.0842549	0.0949315	0.96199	-1.03951	0.142417	0.966807	-1.03433	0.112714	0.96399	-1.03736	0.197318	0.970949	-1.02992	0.00266223	0.927015	-1.07873	0.317954	0.977612	-1.0229	2.2152	1
202815_s_at	2351	hexamethylene bis-acetamide inducible 1	HEXIM1	0.00304084	0.711465	1.03282	1.03282	0.512149	1.05912	1.05912	0.528817	1.05671	1.05671	0.00030483	1.45505	1.45505	0.187892	1.1245	1.1245	0.0672698	1.18119	1.18119	4.92612	1
202818_s_at	2354	transcription elongation factor B (SIII), polypeptide 3 (110kDa, elongin A)	TCEB3	0.000552446	0.94548	1.0042	1.0042	0.0956367	1.11166	1.11166	0.00282644	1.22865	1.22865	0.000261065	1.30705	1.30705	0.401595	1.05324	1.05324	0.00595219	1.20467	1.20467	6.64942	1
202819_s_at	2355	transcription elongation factor B (SIII), polypeptide 3 (110kDa, elongin A)	TCEB3	0.00133404	0.77874	1.01649	1.01649	0.354718	1.05592	1.05592	0.0796576	1.11187	1.11187	0.00474356	1.20012	1.20012	0.435712	0.955349	-1.04674	0.00340263	1.21017	1.21017	5.72465	1
202821_s_at	2357	LIM domain containing preferred translocation partner in lipoma	LPP	0.0389734	0.294765	0.925478	-1.08052	0.598188	0.962186	-1.0393	0.0398575	0.853645	-1.17145	0.070089	0.871324	-1.14768	0.0110169	0.817373	-1.22343	0.00674834	0.804566	-1.24291	2.7864	1
202828_s_at	2364	matrix metallopeptidase 14 (membrane-inserted)	MMP14	0.0165077	0.138886	1.09958	1.09958	0.071898	1.12416	1.12416	0.00393552	1.22221	1.22221	0.001395	1.25644	1.25644	0.00383091	1.22309	1.22309	0.00628034	1.20684	1.20684	3.45826	1
202829_s_at	2365	vesicle-associated membrane protein 7	VAMP7	0.0703599	0.70126	0.987658	-1.0125	0.110993	0.948179	-1.05465	0.00626364	0.907141	-1.10236	0.172586	0.955865	-1.04617	0.0863159	0.944058	-1.05926	0.542277	0.980411	-1.01998	2.34654	1
202837_at	2373	TRAF-type zinc finger domain containing 1	TRAFD1	0.0001707	0.0102541	1.13798	1.13798	7.12e-06	1.31523	1.31523	0.00124673	1.1868	1.1868	0.00129468	1.18593	1.18593	0.002358	1.17205	1.17205	1.23e-05	1.30053	1.30053	8.00777	1
202841_x_at	2377	opioid growth factor receptor	OGFR	0.0521823	0.0139194	1.14917	1.14917	0.0091288	1.16055	1.16055	0.00367721	1.18484	1.18484	0.00211684	1.19957	1.19957	0.00798856	1.16413	1.16413	0.0111228	1.15524	1.15524	2.56714	1
202846_s_at	2382	phosphatidylinositol glycan anchor biosynthesis, class C	PIGC	2.64e-06	0.531272	0.964269	-1.03706	0.205098	0.927927	-1.07767	0.00668008	0.841319	-1.18861	3.02e-06	0.693716	-1.44151	0.0897752	0.903189	-1.10719	8.06e-06	0.711854	-1.40478	14.3012	1
202848_s_at	2384	G protein-coupled receptor kinase 6	GRK6	0.000100582	0.593266	1.02598	1.02598	0.708871	0.982263	-1.01806	0.159234	0.933244	-1.07153	0.00247227	0.849166	-1.17763	0.815844	1.01121	1.01121	0.000263299	0.811498	-1.23229	8.67142	1
202850_at	2386	ATP-binding cassette, sub-family D (ALD), member 3	ABCD3	0.167502	0.0337757	0.898316	-1.11319	0.00619413	0.865951	-1.1548	0.0230876	0.890674	-1.12275	0.0749248	0.915396	-1.09242	0.0583749	0.90986	-1.09907	0.0455892	0.904553	-1.10552	1.72234	1
202860_at	2396	DENN/MADD domain containing 4B	DENND4B	0.0156713	0.493055	1.04858	1.04858	0.0383809	1.16253	1.16253	0.0195589	1.1882	1.1882	0.00240647	1.26599	1.26599	0.695426	1.02735	1.02735	0.0743031	1.13647	1.13647	3.50035	1
202861_at	2397	period homolog 1 (Drosophila)	PER1	0.00323002	0.00321272	1.23131	1.23131	0.0648156	1.12919	1.12919	0.069874	1.12646	1.12646	0.709636	0.97679	-1.02376	0.00238567	1.24123	1.24123	0.168494	1.0929	1.0929	4.86994	1
202863_at	2399	SP100 nuclear antigen	SP100	0.00329061	0.580434	1.04068	1.04068	0.987802	1.0011	1.0011	0.0599163	0.868029	-1.15204	0.00495031	0.799247	-1.25118	0.583556	0.961229	-1.04033	0.0171323	0.831526	-1.20261	4.8527	1
202864_s_at	2400	SP100 nuclear antigen	SP100	2.19e-05	0.259739	1.05951	1.05951	0.355463	1.04827	1.04827	0.00650117	0.859515	-1.16345	0.000224877	0.799569	-1.25067	0.788934	1.01361	1.01361	0.0899686	0.915026	-1.09286	10.7893	1
202870_s_at	2406	cell division cycle 20 homolog (S. cerevisiae)	CDC20	4.39e-07	0.0869749	0.942544	-1.06096	0.00135621	0.88492	-1.13005	0.0341701	0.927984	-1.0776	8.4e-05	0.850865	-1.17527	2.15e-05	0.8343	-1.19861	2.6e-08	0.7488	-1.33547	17.9088	1
202871_at	2407	TNF receptor-associated factor 4	TRAF4	0.0185286	0.226538	1.0603	1.0603	0.113091	1.08087	1.08087	0.0055499	1.15699	1.15699	0.0140018	1.13468	1.13468	0.0110811	1.14036	1.14036	0.00124273	1.19276	1.19276	3.3654	1
202875_s_at	2411	pre-B-cell leukemia homeobox 2	PBX2	0.00807112	0.451373	1.07296	1.07296	0.853658	0.983016	-1.01728	0.183487	0.881344	-1.13463	0.149233	0.871526	-1.14741	0.40517	0.925003	-1.08108	0.00325469	0.73618	-1.35836	4.05336	1
202877_s_at	2413	CD93 molecule	CD93	0.0416613	0.00239471	1.23228	1.23228	0.130661	1.0994	1.0994	0.277702	1.06939	1.06939	0.0607899	1.12689	1.12689	0.105147	1.10744	1.10744	0.00809325	1.19336	1.19336	2.73593	1
202880_s_at	2416	pleckstrin homology, Sec7 and coiled-coil domains 1(cytohesin 1)	PSCD1	0.00289532	0.393181	1.05227	1.05227	0.122256	0.910086	-1.0988	0.00689448	0.838762	-1.19223	0.028157	0.870948	-1.14817	0.698777	0.97734	-1.02319	0.0152654	0.856504	-1.16754	4.97198	1
202882_x_at	2418	nucleolar protein 7, 27kDa	NOL7	0.0173933	0.0849245	0.938143	-1.06594	0.803629	0.991163	-1.00892	0.0808916	0.93729	-1.06691	0.0148149	0.910336	-1.0985	0.0199883	0.91479	-1.09315	0.00257683	0.885803	-1.12892	3.41614	1
202887_s_at	2423	DNA-damage-inducible transcript 4	DDIT4	1.32e-07	1.41e-06	1.57876	1.57876	1.39e-08	1.85463	1.85463	0.00362931	1.24912	1.24912	0.0621315	1.14276	1.14276	2.35e-06	1.55329	1.55329	5.82e-05	1.40857	1.40857	20.7173	1
202897_at	2433	signal-regulatory protein alpha	SIRPA	0.0129016	0.993384	1.0007	1.0007	0.537441	1.05362	1.05362	0.302626	1.09206	1.09206	0.00128964	1.36524	1.36524	0.161256	1.12872	1.12872	0.170287	1.12569	1.12569	3.65932	1
202899_s_at	2435	splicing factor, arginine/serine-rich 3	SFRS3	3.05e-06	0.939792	0.996385	-1.00363	0.000809942	0.829823	-1.20508	0.00102112	0.833729	-1.19943	1.03e-05	0.758331	-1.31868	0.135969	0.92908	-1.07633	6.77e-06	0.751607	-1.33048	14.0328	1
202903_at	2440	LSM5 homolog, U6 small nuclear RNA associated (S. cerevisiae)	LSM5	0.213992	0.00753534	0.838734	-1.19227	0.188884	0.922664	-1.08382	0.0976783	0.902297	-1.10828	0.171437	0.919489	-1.08756	0.0865925	0.898844	-1.11254	0.0869923	0.898975	-1.11238	1.54782	1
202905_x_at	2442	nibrin	NBN	9.29e-05	0.0529333	0.883095	-1.13238	0.00578219	0.8297	-1.20526	0.00381931	0.820627	-1.21858	5.96e-05	0.73647	-1.35783	0.0307923	0.868991	-1.15076	4.12e-06	0.685079	-1.45968	8.77421	1
202906_s_at	2443	nibrin	NBN	1.31e-05	0.00624325	0.831026	-1.20333	0.000134913	0.751867	-1.33002	2.18e-05	0.716411	-1.39585	5.69e-07	0.646465	-1.54687	0.00062975	0.782564	-1.27785	2.45e-06	0.67445	-1.48269	11.5793	1
202907_s_at	2444	nibrin	NBN	1.83e-06	0.0187747	0.886738	-1.12773	0.0180481	0.885975	-1.1287	0.00022904	0.810109	-1.2344	1.27e-06	0.726037	-1.37734	0.0290275	0.89534	-1.11689	3.68e-07	0.705673	-1.41709	14.9867	1
202908_at	2445	Wolfram syndrome 1 (wolframin)	WFS1	0.0254999	0.650735	0.973414	-1.02731	0.0427712	0.880873	-1.13524	0.378902	0.948614	-1.05417	0.00454212	0.829166	-1.20603	0.44524	0.955373	-1.04671	0.0203394	0.862657	-1.15921	3.11286	1
202910_s_at	2447	CD97 molecule	CD97	0.0178331	0.117361	1.08959	1.08959	0.00129063	1.21664	1.21664	0.00261271	1.19742	1.19742	0.0180296	1.14462	1.14462	0.0444808	1.11899	1.11899	0.195358	1.07277	1.07277	3.39607	1
202911_at	2448	mutS homolog 6 (E. coli)	MSH6	0.00375739	0.227027	0.932102	-1.07284	0.0356483	0.880648	-1.13553	0.58864	0.969467	-1.03149	0.01364	0.858492	-1.16483	0.655039	0.974738	-1.02592	0.000600833	0.79496	-1.25792	4.7305	1
202913_at	2450	Rho guanine nucleotide exchange factor (GEF) 11	ARHGEF11	0.00212978	0.493986	1.03756	1.03756	0.40429	1.04612	1.04612	0.473908	0.962111	-1.03938	0.00977827	0.859758	-1.16312	0.767355	0.984256	-1.016	0.0136546	0.86667	-1.15384	5.26389	1
202915_s_at	2452	family with sequence similarity 20, member B	FAM20B	6.8e-05	0.0913101	0.92271	-1.08376	0.0797836	0.919707	-1.0873	0.00291216	0.857533	-1.16614	8.1e-06	0.763557	-1.30966	0.0222168	0.893682	-1.11897	4.13e-05	0.789145	-1.26719	9.18488	1
202916_s_at	2453	family with sequence similarity 20, member B	FAM20B	0.00051428	0.110471	0.921015	-1.08576	0.0722114	0.910729	-1.09802	0.00157334	0.835213	-1.1973	0.000300303	0.806541	-1.23986	0.0224851	0.885291	-1.12957	3.76e-05	0.771559	-1.29608	6.72794	1
202918_s_at	2455	MOB1, Mps One Binder kinase activator-like 3 (yeast)	MOBKL3	8.32e-05	0.00322098	0.924759	-1.08136	0.000791533	0.911791	-1.09674	0.000296897	0.902892	-1.10755	6.07e-06	0.867478	-1.15277	0.00568002	0.930143	-1.0751	0.346799	0.977724	-1.02278	8.91825	1
202919_at	2456	MOB1, Mps One Binder kinase activator-like 3 (yeast)	MOBKL3	0.000862993	0.727746	0.988669	-1.01146	0.223191	0.960236	-1.04141	0.197451	0.95788	-1.04397	9.75e-05	0.855139	-1.1694	0.107895	0.947122	-1.05583	0.00640148	0.906408	-1.10326	6.17198	1
202922_at	2459	glutamate-cysteine ligase, catalytic subunit	GCLC	0.0287954	0.526897	0.965439	-1.0358	0.747778	1.01797	1.01797	0.0557563	0.895005	-1.11731	0.00654068	0.847256	-1.18028	0.307942	0.944462	-1.0588	0.264745	0.939256	-1.06467	3.01832	1
202923_s_at	2460	glutamate-cysteine ligase, catalytic subunit	GCLC	6.12e-05	0.151576	0.960461	-1.04117	0.0213075	0.934635	-1.06994	0.00076024	0.898227	-1.1133	1.59e-06	0.834072	-1.19894	0.00867244	0.924301	-1.0819	0.00364524	0.914786	-1.09315	9.32648	1
202927_at	2464	protein (peptidylprolyl cis/trans isomerase) NIMA-interacting 1	PIN1	0.0882097	0.820852	1.01325	1.01325	0.344703	1.05707	1.05707	0.0580585	1.12221	1.12221	0.00892345	1.18071	1.18071	0.281277	1.06557	1.06557	0.261093	1.06858	1.06858	2.18194	1
202934_at	2471	hexokinase 2	HK2	0.00159769	0.945804	0.996608	-1.0034	0.410496	0.959351	-1.04237	0.0371368	0.895622	-1.11654	0.0599697	0.906254	-1.10344	0.000182294	0.797704	-1.2536	0.0725655	0.910668	-1.09809	5.54466	1
202935_s_at	2472	SRY (sex determining region Y)-box 9 (campomelic dysplasia, autosomal sex-revers	SOX9	1.66e-05	0.196277	1.19063	1.19063	0.207496	1.18533	1.18533	0.00734511	1.47607	1.47607	1.06e-06	2.46052	2.46052	0.0514206	1.31051	1.31051	0.000888166	1.66372	1.66372	11.2041	1
202936_s_at	2473	SRY (sex determining region Y)-box 9 (campomelic dysplasia, autosomal sex-revers	SOX9	0.000177354	0.0899151	1.17905	1.17905	0.616634	1.04812	1.04812	0.0550402	1.20722	1.20722	1.12e-05	1.70935	1.70935	0.0162671	1.27443	1.27443	0.00587227	1.32963	1.32963	7.96109	1
202937_x_at	2474	CGI-96 protein	CTA-126B4.3	0.00186375	0.193313	1.07897	1.07897	0.91493	0.99391	-1.00613	0.269663	0.937906	-1.06621	0.186286	0.92563	-1.08035	0.571522	0.968039	-1.03302	0.00180493	0.816238	-1.22513	5.39329	1
202944_at	2481	N-acetylgalactosaminidase, alpha-	NAGA	0.000764616	0.891117	1.00678	1.00678	0.00443307	0.855362	-1.1691	0.00204883	0.841504	-1.18835	0.321174	0.951639	-1.05082	0.0789969	0.913753	-1.09439	0.000788627	0.824869	-1.21231	6.29955	1
202946_s_at	2483	BTB (POZ) domain containing 3	BTBD3	1.64e-06	0.286124	0.923495	-1.08284	0.212625	0.910739	-1.09801	0.00579225	0.799074	-1.25145	5.9e-06	0.642417	-1.55662	0.935202	0.994039	-1.006	8.04e-06	0.649013	-1.5408	15.1969	1
202948_at	2485	interleukin 1 receptor, type I	IL1R1	0.000383921	0.898461	0.988953	-1.01117	0.153514	1.13601	1.13601	0.326937	0.917244	-1.09022	0.00152677	0.729574	-1.37066	0.897397	1.01129	1.01129	0.0214616	0.806973	-1.2392	7.05415	1
202949_s_at	2486	four and a half LIM domains 2	FHL2	0.00525995	0.187858	0.884776	-1.13023	0.602804	1.04862	1.04862	0.356901	0.918816	-1.08836	0.874261	0.985712	-1.0145	0.00860847	0.7699	-1.29887	0.20615	1.12447	1.12447	4.42699	1
202952_s_at	2489	ADAM metallopeptidase domain 12 (meltrin alpha)	ADAM12	0.0240347	0.0232377	1.19111	1.19111	0.00190747	1.28943	1.28943	0.0465844	1.16294	1.16294	0.308421	1.07721	1.07721	0.00907187	1.22825	1.22825	0.266992	1.08465	1.08465	3.15919	1
202954_at	2491	ubiquitin-conjugating enzyme E2C	UBE2C	4.73e-08	0.032088	0.91702	-1.09049	1.58e-05	0.808699	-1.23655	6.57e-05	0.828013	-1.20771	1.31e-07	0.741953	-1.34779	0.00163503	0.872136	-1.14661	4.26e-09	0.691147	-1.44687	23.3888	1
202961_s_at	2498	ATP synthase, H+ transporting, mitochondrial F0 complex, subunit F2	ATP5J2	0.00644414	0.892272	0.996581	-1.00343	0.801232	0.993649	-1.00639	0.207475	1.03307	1.03307	0.0359221	1.05778	1.05778	0.0258795	1.06194	1.06194	0.00637133	1.07905	1.07905	4.24808	1
202962_at	2499	kinesin family member 13B	KIF13B	0.0866176	0.352412	1.07307	1.07307	0.384371	1.0681	1.0681	0.262552	1.08915	1.08915	0.0420869	1.17453	1.17453	0.641574	1.03563	1.03563	0.00844329	1.24159	1.24159	2.19514	1
202968_s_at	2505	dual-specificity tyrosine-(Y)-phosphorylation regulated kinase 2	DYRK2	0.0054787	0.366695	1.03653	1.03653	0.000662894	1.16925	1.16925	0.00866868	1.11965	1.11965	0.0976722	1.06982	1.06982	0.664354	1.01725	1.01725	0.162304	1.05798	1.05798	4.39083	1
202975_s_at	2512	Rho-related BTB domain containing 3	RHOBTB3	0.106287	0.0854036	0.846819	-1.18089	0.00576514	0.75279	-1.32839	0.203101	0.886122	-1.12851	0.0403733	0.81758	-1.22312	0.184564	0.881381	-1.13458	0.0179408	0.789063	-1.26733	2.04744	1
202978_s_at	2515	CREB/ATF bZIP transcription factor	CREBZF	0.0307485	0.0424509	0.874387	-1.14366	0.0147011	0.847571	-1.17984	0.774575	0.982181	-1.01814	0.2997	0.936187	-1.06816	0.00593329	0.826438	-1.21001	0.191673	0.919714	-1.08729	2.96761	1
202979_s_at	2516	CREB/ATF bZIP transcription factor	CREBZF	0.00128228	0.0109886	0.85601	-1.16821	0.00558534	0.841796	-1.18794	0.248159	0.936146	-1.06821	0.536042	0.965675	-1.03554	0.000630466	0.798929	-1.25168	0.925065	0.99473	-1.0053	5.76455	1
202983_at	2520	helicase-like transcription factor	HLTF	2.37e-08	0.0018446	0.880377	-1.13588	7.31e-05	0.838073	-1.19321	1.32e-05	0.815884	-1.22566	8.59e-09	0.715662	-1.39731	0.00086341	0.870249	-1.1491	2.92e-09	0.699837	-1.4289	25.3503	1
202990_at	2527	phosphorylase, glycogen; liver (Hers disease, glycogen storage disease type VI)	PYGL	1.09e-08	0.364677	1.05336	1.05336	3.77e-07	1.51432	1.51432	0.284461	0.940226	-1.06357	0.00835907	0.848778	-1.17816	0.0869111	0.904033	-1.10615	0.115191	0.911836	-1.09669	27.7306	1
202991_at	2528	StAR-related lipid transfer (START) domain containing 3	STARD3	0.151381	0.0372843	1.11964	1.11964	0.00664085	1.16576	1.16576	0.0489372	1.11204	1.11204	0.0331516	1.12288	1.12288	0.0126326	1.14885	1.14885	0.042322	1.11612	1.11612	1.79443	1
202993_at	2530	ilvB (bacterial acetolactate synthase)-like	ILVBL	4.07e-07	0.955673	1.00327	1.00327	0.148008	0.916302	-1.09134	0.000944933	0.798501	-1.25235	1.95e-05	0.72425	-1.38074	0.0540715	0.887914	-1.12624	3.32e-07	0.648035	-1.54313	18.077	1
203002_at	2539	angiomotin like 2	AMOTL2	0.000521938	0.260075	0.958098	-1.04373	0.00061451	0.860832	-1.16167	0.804678	0.990788	-1.0093	0.56653	0.978707	-1.02176	0.279644	1.04189	1.04189	0.495715	1.02596	1.02596	6.71168	1
203011_at	2548	inositol(myo)-1(or 4)-monophosphatase 1	IMPA1	0.000199255	0.0618561	0.936046	-1.06832	0.37296	0.97001	-1.03092	0.000236349	0.861362	-1.16095	3.3e-05	0.83713	-1.19456	0.0689672	0.937802	-1.06632	0.0880652	0.941845	-1.06175	7.82001	1
203013_at	2550	ecdysoneless homolog (Drosophila)	ECD	0.012308	0.316398	0.965886	-1.03532	0.185125	0.954702	-1.04745	0.831891	1.00729	1.00729	0.953902	0.998025	-1.00198	0.00226929	0.888584	-1.12539	0.410053	0.971979	-1.02883	3.69821	1
203016_s_at	2553	synovial sarcoma, X breakpoint 2 interacting protein	SSX2IP	0.000975503	0.0825111	0.923393	-1.08296	0.00736912	0.878083	-1.13884	0.906888	0.994849	-1.00518	0.0338958	0.905475	-1.10439	0.0201569	0.895779	-1.11635	0.000110266	0.811342	-1.23253	6.04428	1
203017_s_at	2554	synovial sarcoma, X breakpoint 2 interacting protein	SSX2IP	0.0181388	0.123516	0.930206	-1.07503	0.0243977	0.896242	-1.11577	0.374439	0.959948	-1.04172	0.00222077	0.85404	-1.17091	0.131773	0.931737	-1.07326	0.00350187	0.861661	-1.16055	3.38243	1
203018_s_at	2555	synovial sarcoma, X breakpoint 2 interacting protein	SSX2IP	0.0312834	0.4667	0.971896	-1.02892	0.712211	0.985728	-1.01448	0.627672	0.981254	-1.0191	0.118111	0.939192	-1.06475	0.0699133	0.929075	-1.07634	0.00350722	0.880643	-1.13553	2.95433	1
203020_at	2557	RAB GTPase activating protein 1-like	RABGAP1L	0.0978128	0.0421819	0.871922	-1.14689	0.099831	0.896763	-1.11512	0.0153828	0.845945	-1.18211	0.00409603	0.814943	-1.22708	0.123119	0.903348	-1.10699	0.022659	0.855615	-1.16875	2.10726	1
203023_at	2560	hypothetical protein HSPC111	HSPC111	0.000194554	0.113514	0.898848	-1.11254	0.413032	0.94756	-1.05534	0.0361251	0.865242	-1.15575	0.000650034	0.771122	-1.29681	2.57e-05	0.70472	-1.419	0.00197257	0.795141	-1.25764	7.84881	1
203027_s_at	2564	mevalonate (diphospho) decarboxylase	MVD	1.56e-06	0.000125296	1.76282	1.76282	0.176469	1.18246	1.18246	0.970751	0.995569	-1.00445	0.979313	1.00315	1.00315	4.27e-06	2.10995	2.10995	0.674471	1.05231	1.05231	15.2893	1
203035_s_at	2572	protein inhibitor of activated STAT, 3	PIAS3	9.98e-07	0.25677	1.0581	1.0581	0.888236	1.00691	1.00691	0.0176601	0.882416	-1.13325	2.46e-05	0.7682	-1.30174	0.85568	0.991127	-1.00895	7.38e-05	0.786333	-1.27173	16.1772	1
203041_s_at	2578	lysosomal-associated membrane protein 2	LAMP2	0.000423707	0.34377	0.970141	-1.03078	0.958899	1.00163	1.00163	0.373721	1.02885	1.02885	0.0448456	1.06919	1.06919	0.0196797	1.08249	1.08249	0.000644539	1.13452	1.13452	6.9431	1
203044_at	2581	carbohydrate (chondroitin) synthase 1	CHSY1	0.036049	0.0284441	0.911812	-1.09672	0.0102958	0.895197	-1.11707	0.0171415	0.903373	-1.10696	0.0539632	0.923079	-1.08333	0.00560305	0.885761	-1.12897	0.000917327	0.859054	-1.16407	2.8457	1
203045_at	2582	ninjurin 1	NINJ1	1.8e-06	0.00474767	1.14217	1.14217	0.103715	1.07396	1.07396	0.000109867	1.22233	1.22233	5.74e-07	1.35149	1.35149	2.31e-06	1.31424	1.31424	6.09e-06	1.28972	1.28972	15.0124	1
203046_s_at	2583	timeless homolog (Drosophila)	TIMELESS	0.136795	0.439235	0.931818	-1.07317	0.179141	0.882875	-1.13266	0.0702025	0.842696	-1.18667	0.148364	0.874137	-1.14399	0.31689	0.91224	-1.0962	0.00713498	0.764832	-1.30748	1.86671	1
203047_at	2584	serine/threonine kinase 10	STK10	0.000447865	0.881823	1.01025	1.01025	0.404262	1.05941	1.05941	0.0121841	0.829725	-1.20522	0.00746838	0.817454	-1.22331	0.314362	0.932487	-1.0724	0.00240072	0.790397	-1.26519	6.88111	1
203048_s_at	2585	KIAA0372	KIAA0372	0.0277851	0.512462	0.971488	-1.02935	0.820708	0.990089	-1.01001	0.227719	0.947452	-1.05546	0.00898029	0.882044	-1.13373	0.532109	0.972798	-1.02796	0.0128014	0.888191	-1.12588	3.04601	1
203054_s_at	2591	T-cell leukemia translocation altered gene	TCTA	2.96e-05	0.222057	1.04515	1.04515	0.00292455	1.12602	1.12602	3.51e-05	1.20381	1.20381	3.61e-05	1.20326	1.20326	0.0705334	1.06923	1.06923	2.71e-05	1.20861	1.20861	10.3439	1
203058_s_at	2595	3'-phosphoadenosine 5'-phosphosulfate synthase 2	PAPSS2	0.00208391	0.715915	0.976864	-1.02368	0.337859	0.93963	-1.06425	0.895739	0.991619	-1.00845	0.0831214	1.12263	1.12263	0.36533	0.942951	-1.0605	0.00664027	1.21171	1.21171	5.28489	1
203059_s_at	2596	3'-phosphoadenosine 5'-phosphosulfate synthase 2	PAPSS2	0.000615454	0.435216	1.04632	1.04632	0.964197	0.997419	-1.00259	0.152068	1.08837	1.08837	0.0019368	1.22479	1.22479	0.281992	1.06489	1.06489	0.000328333	1.2789	1.2789	6.53197	1
203060_s_at	2597	3'-phosphoadenosine 5'-phosphosulfate synthase 2	PAPSS2	0.00223109	0.868137	1.01018	1.01018	0.736064	0.97963	-1.02079	0.675043	1.02595	1.02595	0.0495637	1.13413	1.13413	0.749978	0.980734	-1.01964	0.00155349	1.24659	1.24659	5.21919	1
203066_at	2603	B cell RAG associated protein	GALNAC4S-6ST	5.47e-05	0.731342	0.986524	-1.01366	0.0362305	0.916233	-1.09143	0.0276752	0.911611	-1.09696	3.2e-05	0.812311	-1.23106	0.658139	0.982649	-1.01766	0.000351094	0.845815	-1.18229	9.47909	1
203067_at	2604	pyruvate dehydrogenase complex, component X	PDHX	1.23e-06	0.0109438	0.935357	-1.06911	0.0713085	0.955632	-1.04643	0.413721	1.02009	1.02009	0.0136434	1.06656	1.06656	0.106789	0.96056	-1.04106	0.00035109	1.10782	1.10782	15.7566	1
203068_at	2605	kelch-like 21 (Drosophila)	KLHL21	3.43e-06	0.801065	1.01535	1.01535	0.235966	1.07562	1.07562	0.00618273	1.20028	1.20028	3.45e-05	1.37201	1.37201	0.864772	1.01035	1.01035	1.17e-05	1.4121	1.4121	13.8241	1
203071_at	2608	sema domain, immunoglobulin domain (Ig), short basic domain, secreted, (semaphor	SEMA3B	0.0190469	0.00599794	1.17281	1.17281	0.564512	1.03085	1.03085	0.0324709	1.1266	1.1266	0.00312762	1.19028	1.19028	0.0195548	1.14073	1.14073	0.0172681	1.14415	1.14415	3.34334	1
203075_at	2612	SMAD family member 2	SMAD2	0.00117292	0.856351	0.993092	-1.00696	0.897535	1.00494	1.00494	0.0718591	0.930675	-1.07449	0.0103722	0.898587	-1.11286	0.213106	0.952549	-1.04982	0.000499141	0.854919	-1.1697	5.85496	1
203076_s_at	2613	SMAD family member 2	SMAD2	0.0215447	0.866354	1.00661	1.00661	0.73371	0.986761	-1.01342	0.100584	0.935658	-1.06877	0.123594	0.939785	-1.06407	0.239295	0.954225	-1.04797	0.00397134	0.881864	-1.13396	3.24538	1
203077_s_at	2614	SMAD family member 2	SMAD2	0.000120065	0.0363822	0.894542	-1.11789	0.00197197	0.83797	-1.19336	5.73e-05	0.776954	-1.28708	3.27e-05	0.767513	-1.30291	0.000395733	0.809803	-1.23487	9.52e-06	0.746818	-1.33901	8.44548	1
203079_s_at	2616	cullin 2	CUL2	0.000196852	0.217791	0.948241	-1.05458	0.954039	0.997565	-1.00244	0.00848049	1.12967	1.12967	0.0048367	1.14146	1.14146	0.885647	0.993935	-1.0061	0.0094804	1.12732	1.12732	7.83464	1
203080_s_at	2617	bromodomain adjacent to zinc finger domain, 2B	BAZ2B	2.22e-05	0.565932	1.02714	1.02714	0.428988	1.03774	1.03774	0.324168	0.954679	-1.04747	0.000654988	0.831158	-1.20314	0.441468	1.03669	1.03669	0.000761882	0.833628	-1.19958	10.7691	1
203085_s_at	2622	transforming growth factor, beta 1	TGFB1	0.000238821	0.0163016	1.18159	1.18159	0.340559	1.06408	1.06408	0.00710887	1.21012	1.21012	0.116222	1.11011	1.11011	0.0258043	1.16556	1.16556	0.0401022	0.869647	-1.14989	7.60367	1
203086_at	2623	Kinesin heavy chain member 2A	KIF2A	0.120114	0.0904364	0.888241	-1.12582	0.0583117	0.87478	-1.14314	0.103949	0.892717	-1.12018	0.0122984	0.832509	-1.20119	0.0895896	0.887942	-1.1262	0.00511788	0.811084	-1.23292	1.95969	1
203087_s_at	2624	kinesin heavy chain member 2A	KIF2A	0.147581	0.131525	0.904856	-1.10515	0.162461	0.91191	-1.0966	0.177031	0.914873	-1.09305	0.064337	0.882951	-1.13257	0.103808	0.897303	-1.11445	0.00445213	0.815682	-1.22597	1.81255	1
203091_at	2628	far upstream element (FUSE) binding protein 1	FUBP1	0.00309878	0.996796	0.999838	-1.00016	0.440142	0.969148	-1.03183	0.637966	1.01919	1.01919	0.48148	0.971864	-1.02895	0.00164474	0.865312	-1.15565	0.521476	1.0263	1.0263	4.90851	1
203094_at	2631	MAD2L1 binding protein	MAD2L1BP	0.0361778	0.257298	1.04624	1.04624	0.120007	1.06499	1.06499	0.0369465	1.09053	1.09053	0.00394178	1.13461	1.13461	0.0250778	1.09843	1.09843	0.00355345	1.1366	1.1366	2.84298	1
203095_at	2632	mitochondrial translational initiation factor 2	MTIF2	0.000121301	0.055245	1.06596	1.06596	0.465717	1.02361	1.02361	0.813987	0.992547	-1.00751	0.00458435	0.904705	-1.10533	0.358235	1.02995	1.02995	0.018054	0.92236	-1.08418	8.43252	1
203099_s_at	2636	chromodomain protein, Y-like	CDYL	0.127786	0.08828	1.07142	1.07142	0.00518481	1.12837	1.12837	0.0184304	1.10382	1.10382	0.0226223	1.09976	1.09976	0.0329548	1.0922	1.0922	0.026224	1.09681	1.09681	1.91538	1
203102_s_at	2639	mannosyl (alpha-1,6-)-glycoprotein beta-1,2-N-acetylglucosaminyltransferase	MGAT2	0.012319	0.0807797	0.93119	-1.07389	0.00221166	0.872848	-1.14567	0.00045425	0.850186	-1.17621	0.0212787	0.907677	-1.10171	0.0634629	0.926662	-1.07914	0.00730475	0.890708	-1.1227	3.69746	1
203116_s_at	2653	ferrochelatase (protoporphyria)	FECH	0.00127252	0.189045	1.04943	1.04943	0.00292946	1.12769	1.12769	0.285708	0.961825	-1.03969	0.846027	1.007	1.007	0.449307	1.02776	1.02776	0.246707	0.95854	-1.04325	5.77226	1
203117_s_at	2654	PAN2 polyA specific ribonuclease subunit homolog (S. cerevisiae)	PAN2	0.0187026	0.697989	0.980278	-1.02012	0.508458	0.966506	-1.03465	0.275558	1.05836	1.05836	0.317064	0.949404	-1.05329	0.763335	0.984674	-1.01556	0.00977665	0.865471	-1.15544	3.35792	1
203119_at	2656	coiled-coil domain containing 86	CCDC86	0.000191936	0.888231	0.992546	-1.00751	0.0536145	1.11382	1.11382	0.120251	1.08905	1.08905	0.0502635	1.11572	1.11572	0.00563018	0.849593	-1.17703	0.742226	0.982624	-1.01768	7.86518	1
203124_s_at	2660	solute carrier family 11 (proton-coupled divalent metal ion transporters), membe	SLC11A2	0.0499693	0.567576	0.955189	-1.04691	0.434069	0.938973	-1.06499	0.365411	0.929552	-1.07579	0.00421179	0.775176	-1.29003	0.587113	0.957399	-1.0445	0.0757806	0.862667	-1.1592	2.59944	1
203127_s_at	2663	serine palmitoyltransferase, long chain base subunit 2	SPTLC2	0.000158413	0.113531	0.897604	-1.11408	0.0829587	0.887693	-1.12652	0.000370155	0.756527	-1.32183	5.3e-05	0.716209	-1.39624	0.0182607	0.845547	-1.18267	4.86e-05	0.714454	-1.39967	8.09946	1
203128_at	2664	serine palmitoyltransferase, long chain base subunit 2	SPTLC2	0.00238537	0.0427926	0.868743	-1.15109	0.463149	0.952513	-1.04985	0.127783	0.901823	-1.10887	0.00412766	0.810129	-1.23437	0.592028	0.965197	-1.03606	0.000407786	0.759323	-1.31696	5.1552	1
203132_at	2668	retinoblastoma 1 (including osteosarcoma)	RB1	0.0209612	0.0230908	0.830038	-1.20476	0.00875484	0.802576	-1.24599	0.381157	0.93445	-1.07015	0.77621	1.02205	1.02205	0.192654	0.902967	-1.10746	0.631475	0.963794	-1.03757	3.26713	1
203133_at	2669	Sec61 beta subunit	SEC61B	0.00214341	0.771156	0.994125	-1.00591	0.365876	1.01866	1.01866	0.0280635	1.04846	1.04846	0.00462492	1.06577	1.06577	0.232795	1.02489	1.02489	0.00149021	1.07628	1.07628	5.25774	1
203135_at	2671	TATA box binding protein	TBP	0.000379693	0.167702	0.942703	-1.06078	0.0421463	1.0936	1.0936	0.0529394	1.08849	1.08849	0.00200475	1.1576	1.1576	0.0746431	1.0806	1.0806	0.00404906	1.14314	1.14314	7.06669	1
203136_at	2672	Rab acceptor 1 (prenylated)	RABAC1	0.00207293	0.177217	1.06812	1.06812	0.0213399	1.12487	1.12487	0.0189445	1.12782	1.12782	0.000950424	1.20008	1.20008	0.00127379	1.193	1.193	0.000141016	1.24721	1.24721	5.29	1
203137_at	2673	Wilms tumor 1 associated protein	WTAP	0.000212042	0.00345357	0.794007	-1.25943	0.0418501	0.859599	-1.16333	3.8e-05	0.693559	-1.44184	0.000838512	0.761029	-1.31401	1.64e-05	0.675849	-1.47962	0.000143457	0.722005	-1.38503	7.7453	1
203142_s_at	2678	adaptor-related protein complex 3, beta 1 subunit	AP3B1	0.112255	0.580336	1.02447	1.02447	0.206393	1.05778	1.05778	0.290806	1.04778	1.04778	0.404329	1.03732	1.03732	0.749106	1.01405	1.01405	0.00862206	1.13343	1.13343	2.0082	1
203147_s_at	2683	tripartite motif-containing 14	TRIM14	5.83e-05	0.812717	1.01644	1.01644	0.968751	0.997309	-1.0027	0.00223694	0.78821	-1.2687	0.00419762	0.802986	-1.24535	0.0112714	0.82728	-1.20878	0.000103949	0.720755	-1.38743	9.39339	1
203148_s_at	2684	tripartite motif-containing 14	TRIM14	4.58e-08	0.588198	0.95904	-1.04271	0.367654	0.932348	-1.07256	0.00036386	0.722225	-1.38461	7.45e-06	0.63444	-1.57619	0.000556547	0.732272	-1.36561	2.28e-08	0.509571	-1.96243	23.4766	1
203150_at	2686	Rab9 effector protein with kelch motifs	RABEPK	0.00190209	0.430333	0.955329	-1.04676	0.101105	1.1025	1.1025	0.263148	0.93672	-1.06755	0.005654	0.838649	-1.19239	0.128599	0.91393	-1.09418	0.0677643	0.896156	-1.11588	5.37344	1
203152_at	2688	mitochondrial ribosomal protein L40	MRPL40	0.00409274	0.51075	1.02863	1.02863	0.412203	0.965314	-1.03593	0.11508	0.932914	-1.07191	0.0247397	0.902719	-1.10776	0.548304	0.974589	-1.02607	0.00234902	0.863481	-1.1581	4.65251	1
203155_at	2691	SET domain, bifurcated 1	SETDB1	0.00072633	0.132389	1.07515	1.07515	0.00526337	1.1556	1.1556	0.316196	1.04863	1.04863	0.598053	0.975558	-1.02505	0.655887	1.02111	1.02111	0.0490158	0.907726	-1.10165	6.35414	1
203156_at	2692	A kinase (PRKA) anchor protein 11	AKAP11	3.6e-05	0.00012569	0.851387	-1.17455	0.0153724	0.913958	-1.09414	0.0513912	0.93206	-1.07289	0.00114936	0.879256	-1.13733	0.000617135	0.871346	-1.14765	9.09e-07	0.789175	-1.26715	10.0629	1
203157_s_at	2693	glutaminase	GLS	1.43e-06	0.217411	1.10438	1.10438	0.0186842	1.22084	1.22084	0.0031952	1.29832	1.29832	4.36e-07	1.77115	1.77115	0.0537294	1.17326	1.17326	3.58e-06	1.63728	1.63728	15.456	1
203158_s_at	2694	glutaminase	GLS	7.52e-08	0.200157	1.14018	1.14018	0.0466545	1.23365	1.23365	0.00266872	1.40405	1.40405	5.29e-08	2.30074	2.30074	0.0147254	1.30257	1.30257	2.53e-07	2.12319	2.12319	22.1493	1
203159_at	2695	glutaminase	GLS	3.43e-08	0.823366	0.976907	-1.02364	0.0221289	1.29209	1.29209	0.00462415	1.39	1.39	6.43e-08	2.3599	2.3599	0.627221	1.05227	1.05227	4.3e-06	1.9051	1.9051	24.2834	1
203160_s_at	2696	ring finger protein 8	RNF8	1.26e-07	0.110538	0.92361	-1.08271	0.103948	0.922126	-1.08445	0.000578194	0.823367	-1.21453	1.12e-07	0.682687	-1.4648	0.195246	0.938216	-1.06585	8.34e-07	0.716174	-1.39631	20.8276	1
203165_s_at	2701	solute carrier family 33 (acetyl-CoA transporter), member 1	SLC33A1	0.015972	0.664502	0.962582	-1.03887	0.0125634	0.788561	-1.26813	0.0299869	0.816763	-1.22435	0.00258825	0.742269	-1.34722	0.393682	0.92726	-1.07845	0.0958531	0.859501	-1.16347	3.48494	1
203167_at	2703	TIMP metallopeptidase inhibitor 2	TIMP2	0.00312938	0.302429	1.06171	1.06171	0.356781	1.05482	1.05482	0.0109231	1.17201	1.17201	0.000401753	1.27106	1.27106	0.0407743	1.13172	1.13172	0.00252944	1.21555	1.21555	4.89936	1
203169_at	2705	RGP1 retrograde golgi transport homolog (S. cerevisiae)	RGP1	0.0352457	0.450821	1.03862	1.03862	0.00651575	1.16138	1.16138	0.525712	1.03233	1.03233	0.47795	1.03627	1.03627	0.0602508	1.1031	1.1031	0.911053	0.994442	-1.00559	2.8629	1
203173_s_at	2709	chromosome 16 open reading frame 62	C16orf62	0.00109029	0.163425	1.05506	1.05506	0.284541	0.960083	-1.04158	0.0800041	1.07071	1.07071	0.0032701	1.13166	1.13166	0.570641	1.02159	1.02159	0.00560516	1.12182	1.12182	5.92961	1
203174_s_at	2710	ADP-ribosylation factor related protein 1	ARFRP1	0.0221423	0.596956	0.963355	-1.03804	0.248902	0.920802	-1.08601	0.0403714	0.858731	-1.16451	0.0682101	0.87465	-1.14331	0.465032	0.949568	-1.05311	0.00185303	0.77954	-1.28281	3.22375	1
203180_at	2716	aldehyde dehydrogenase 1 family, member A3	ALDH1A3	3.95e-08	0.207757	1.12134	1.12134	1.53e-08	2.22516	2.22516	0.297557	1.09865	1.09865	0.0019792	1.3673	1.3673	0.970922	1.00325	1.00325	0.000276975	1.47248	1.47248	23.8895	1
203182_s_at	2718	SFRS protein kinase 2	SRPK2	0.0069695	0.0321648	0.919424	-1.08764	0.000337311	0.854363	-1.17046	0.0232382	0.914243	-1.0938	0.101035	0.939209	-1.06473	0.00175811	0.876689	-1.14066	0.00211413	0.879234	-1.13735	4.17986	1
203188_at	2724	UDP-GlcNAc:betaGal beta-1,3-N-acetylglucosaminyltransferase 1	B3GNT1	0.000184501	0.724191	1.018	1.018	0.00780391	0.862971	-1.15879	0.00828757	0.864126	-1.15724	0.00531777	0.855694	-1.16864	0.272931	1.05781	1.05781	0.0130713	0.873026	-1.14544	7.91305	1
203196_at	2732	ATP-binding cassette, sub-family C (CFTR/MRP), member 4	ABCC4	0.00278267	0.510141	0.961707	-1.03982	0.00545371	1.19887	1.19887	0.929759	0.994816	-1.00521	0.221276	0.929126	-1.07628	0.317801	0.94209	-1.06147	0.759461	1.01824	1.01824	5.00925	1
203200_s_at	2736	5-methyltetrahydrofolate-homocysteine methyltransferase reductase	MTRR	0.152319	0.228852	0.937123	-1.0671	0.0414374	0.892247	-1.12077	0.131435	0.921008	-1.08577	0.00691749	0.854299	-1.17055	0.241517	0.938807	-1.06518	0.20685	0.934027	-1.07063	1.79003	1
203205_at	2741	jumonji domain containing 2A	JMJD2A	0.0446428	0.264268	1.05727	1.05727	0.163549	1.07264	1.07264	0.69857	1.01923	1.01923	0.844663	0.990423	-1.00967	0.545295	1.03028	1.03028	0.0070967	1.15648	1.15648	2.68386	1
203207_s_at	2743	mitochondrial fission regulator 1	MTFR1	0.0290642	0.379086	0.968146	-1.0329	0.0987209	0.939579	-1.06431	0.0601764	0.930812	-1.07433	0.0107465	0.903722	-1.10653	0.0701473	0.933463	-1.07128	0.00148293	0.875939	-1.14163	3.01112	1
203211_s_at	2747	myotubularin related protein 2	MTMR2	7.78e-05	0.225102	0.935061	-1.06945	0.00796405	0.853769	-1.17128	0.00020684	0.784531	-1.27465	0.00143291	0.820196	-1.21922	5.91e-06	0.721208	-1.38656	0.000255979	0.788389	-1.26841	9.00642	1
203213_at	2749	cell division cycle 2, G1 to S and G2 to M	CDC2	0.000107187	0.0177223	0.8726	-1.146	0.000200694	0.787208	-1.27031	0.000969567	0.815704	-1.22594	6.34e-05	0.766801	-1.30412	0.00676562	0.852778	-1.17264	2.65e-06	0.711107	-1.40626	8.58981	1
203214_x_at	2750	cell division cycle 2, G1 to S and G2 to M	CDC2	0.000290501	0.0503161	0.880667	-1.1355	0.0030137	0.81393	-1.22861	0.0088818	0.837907	-1.19345	9.78e-05	0.744001	-1.34408	0.0327751	0.86941	-1.1502	1.32e-05	0.704986	-1.41847	7.37389	1
203216_s_at	2752	myosin VI	MYO6	0.0675152	0.0748201	0.904542	-1.10553	0.0516039	0.895388	-1.11683	0.0878345	0.908649	-1.10054	0.093597	0.910305	-1.09853	0.00150283	0.821886	-1.21671	0.16176	0.925378	-1.08064	2.37679	1
203218_at	2754	mitogen-activated protein kinase 9	MAPK9	0.0756653	0.820456	0.98793	-1.01222	0.17728	0.92881	-1.07665	0.704411	0.979882	-1.02053	0.632716	0.974696	-1.02596	0.781728	0.98528	-1.01494	0.00990449	0.860292	-1.1624	2.29342	1
203219_s_at	2755	adenine phosphoribosyltransferase	APRT	0.00395128	0.129334	1.06958	1.06958	0.193319	1.05891	1.05891	0.0232048	1.11019	1.11019	9.88e-05	1.22864	1.22864	0.0150881	1.11968	1.11968	0.0213579	1.11203	1.11203	4.68453	1
203223_at	2759	rabaptin, RAB GTPase binding effector protein 1	RABEP1	0.00183361	0.0645384	0.868046	-1.15201	0.000197531	0.719873	-1.38913	0.00364457	0.788115	-1.26885	0.0110097	0.81654	-1.22468	0.0229426	0.836767	-1.19508	0.000105193	0.705871	-1.41669	5.40921	1
203230_at	2766	dishevelled, dsh homolog 1 (Drosophila) /// similar to dishevelled 1 isoform a	DVL1 /// LOC642469	2.92e-06	0.450632	1.0411	1.0411	0.999295	1.00005	1.00005	0.482985	0.963269	-1.03813	0.00793329	0.856933	-1.16695	0.783889	1.01466	1.01466	5.24e-06	0.724775	-1.37974	14.1174	1
203231_s_at	2767	ataxin 1	ATXN1	0.000420013	0.229597	0.904574	-1.10549	0.351007	0.925628	-1.08035	0.00735238	0.785521	-1.27304	0.000138584	0.683812	-1.46239	0.000209996	0.693779	-1.44138	0.0105259	0.795805	-1.25659	6.95292	1
203232_s_at	2768	ataxin 1	ATXN1	0.00138853	0.0817083	0.852418	-1.17313	0.210858	0.893508	-1.11918	0.00255404	0.740683	-1.35011	0.000134302	0.663478	-1.50721	0.00062403	0.702655	-1.42317	0.0134804	0.789738	-1.26624	5.68443	1
203237_s_at	2773	Notch homolog 3 (Drosophila)	NOTCH3	0.167519	0.0223322	1.23729	1.23729	0.0471896	1.19943	1.19943	0.0062301	1.30057	1.30057	0.0554988	1.19105	1.19105	0.0671426	1.18111	1.18111	0.0982517	1.16081	1.16081	1.72227	1
203245_s_at	2781	FLJ35348	FLJ35348	0.0101005	0.564953	0.971731	-1.02909	0.695389	0.980722	-1.01966	0.0533992	0.904298	-1.10583	0.0056261	0.859006	-1.16414	0.015413	0.878282	-1.13859	0.00613591	0.86062	-1.16195	3.86301	1
203246_s_at	2782	tumor suppressor candidate 4	TUSC4	0.0015673	0.620677	0.972016	-1.02879	0.448401	0.957277	-1.04463	0.00933875	0.850106	-1.17632	0.00240246	0.821948	-1.21662	0.542429	0.965613	-1.03561	0.00126753	0.809272	-1.23568	5.56369	1
203247_s_at	2783	zinc finger protein 24	ZNF24	0.000363102	0.632633	0.980887	-1.01949	0.701718	0.984673	-1.01557	0.0877399	1.07397	1.07397	0.00107376	1.16395	1.16395	0.289238	1.04423	1.04423	0.00287303	1.1445	1.1445	7.11741	1
203250_at	2786	RNA binding motif protein 16	RBM16	0.000401877	0.0209465	0.876094	-1.14143	0.940084	0.995991	-1.00403	0.00693839	0.853171	-1.1721	0.000739042	0.810583	-1.23368	0.000155475	0.782508	-1.27794	0.0050163	0.846745	-1.18099	7.00255	1
203252_at	2787	CDK2-associated protein 2	CDK2AP2	0.00507837	0.164097	1.10923	1.10923	0.896631	1.00949	1.00949	0.0693868	1.14764	1.14764	0.000519595	1.34497	1.34497	0.020092	1.19874	1.19874	0.0395032	1.17127	1.17127	4.45827	1
203259_s_at	2794	HD domain containing 2	HDDC2	0.000212562	0.0212437	0.934405	-1.0702	0.1623	0.961386	-1.04017	0.00268726	0.911254	-1.09739	0.00926885	0.924825	-1.08129	2.71e-05	0.863477	-1.15811	5.04e-05	0.869907	-1.14955	7.74236	1
203265_s_at	2800	mitogen-activated protein kinase kinase 4	MAP2K4	0.00443386	0.760395	0.982361	-1.01796	0.748917	0.981493	-1.01886	0.339103	1.05799	1.05799	0.0232789	1.15191	1.15191	0.733551	0.980325	-1.02007	0.00755013	1.18653	1.18653	4.58001	1
203266_s_at	2801	mitogen-activated protein kinase kinase 4	MAP2K4	0.00238725	0.430088	0.965566	-1.03566	0.804289	1.01099	1.01099	0.333473	0.957794	-1.04407	0.0506835	1.09468	1.09468	0.955868	0.997565	-1.00244	0.00699257	1.13969	1.13969	5.15445	1
203269_at	2804	neutral sphingomyelinase (N-SMase) activation associated factor	NSMAF	0.00600284	0.000822095	0.872152	-1.14659	0.00125171	0.877631	-1.13943	0.000104474	0.845718	-1.18243	0.00334775	0.890685	-1.12273	0.00383969	0.892537	-1.1204	0.0040457	0.893246	-1.11951	4.31023	1
203270_at	2805	deoxythymidylate kinase (thymidylate kinase) /// similar to deoxythymidylate kin	DTYMK /// LOC727761	0.0249831	0.720698	0.977033	-1.02351	0.22897	0.923561	-1.08277	0.364672	0.942294	-1.06124	0.0841407	0.890061	-1.12352	0.428251	0.949506	-1.05318	0.00182669	0.794462	-1.25871	3.12887	1
203271_s_at	2806	unc-119 homolog (C. elegans)	UNC119	0.0352014	0.00820164	1.1661	1.1661	0.185618	1.07443	1.07443	0.0184709	1.14377	1.14377	0.181134	1.07526	1.07526	0.00580967	1.17549	1.17549	0.447104	1.04145	1.04145	2.86386	1
203272_s_at	2807	tumor suppressor candidate 2	TUSC2	0.00213982	0.596739	1.03175	1.03175	0.147298	1.09159	1.09159	0.00600614	1.19556	1.19556	0.000506325	1.27214	1.27214	0.130943	1.09588	1.09588	0.00210513	1.22776	1.22776	5.25936	1
203273_s_at	2808	tumor suppressor candidate 2	TUSC2	3.84e-05	0.543483	1.03382	1.03382	0.157147	1.0823	1.0823	0.0264518	1.13762	1.13762	0.000252753	1.26971	1.26971	0.780113	0.98489	-1.01534	6.52e-05	1.31032	1.31032	9.97075	1
203276_at	2811	lamin B1	LMNB1	0.036832	0.195822	0.893856	-1.11875	0.0053403	0.769532	-1.29949	0.277045	0.910561	-1.09822	0.041038	0.832663	-1.20097	0.0172271	0.804307	-1.24331	0.00465389	0.765641	-1.3061	2.82933	1
203277_at	2812	DNA fragmentation factor, 45kDa, alpha polypeptide	DFFA	0.000115342	0.406647	1.03835	1.03835	0.0650183	1.09055	1.09055	0.187557	0.941217	-1.06245	0.026457	0.899078	-1.11225	0.131668	0.932593	-1.07228	0.00190541	0.853324	-1.17189	8.49634	1
203278_s_at	2813	PHD finger protein 21A	PHF21A	1.13e-06	0.538299	1.02889	1.02889	0.626318	0.977755	-1.02275	0.358679	0.958163	-1.04366	0.00353947	0.860432	-1.16221	0.381485	1.04155	1.04155	2.75e-06	0.745831	-1.34079	15.9301	1
203282_at	2817	glucan (1,4-alpha-), branching enzyme 1 (glycogen branching enzyme, Andersen dis	GBE1	1.65e-06	0.290811	0.952297	-1.05009	0.0548192	0.912215	-1.09623	0.0232972	1.11701	1.11701	0.000136811	1.23591	1.23591	0.286967	1.05051	1.05051	0.000516981	1.20457	1.20457	15.1845	1
203283_s_at	2818	heparan sulfate 2-O-sulfotransferase 1	HS2ST1	0.0736505	0.0955868	0.884526	-1.13055	0.00931237	0.817224	-1.22365	0.0414155	0.858223	-1.1652	0.00555715	0.804171	-1.24352	0.0165232	0.832312	-1.20147	0.0061708	0.806784	-1.23949	2.31312	1
203284_s_at	2819	heparan sulfate 2-O-sulfotransferase 1	HS2ST1	0.0350239	0.0530632	0.878669	-1.13809	0.200464	0.920086	-1.08685	0.0595559	0.881912	-1.1339	0.00685579	0.827279	-1.20878	0.00456039	0.817976	-1.22253	0.00337843	0.811263	-1.23265	2.86772	1
203286_at	2821	ring finger protein 44	RNF44	0.00101574	0.306242	1.07456	1.07456	0.738671	0.977097	-1.02344	0.171643	0.907462	-1.10197	0.00516207	0.806531	-1.23988	0.413829	0.944445	-1.05882	0.00321213	0.795157	-1.25761	6.00248	1
203287_at	2822	ladinin 1	LAD1	1.09e-06	0.363572	1.05365	1.05365	0.0585875	1.11935	1.11935	0.0714586	0.898528	-1.11293	0.000161076	0.770792	-1.29737	0.0389928	0.883225	-1.13221	0.000112682	0.764145	-1.30865	15.9903	1
203288_at	2823	KIAA0355	KIAA0355	0.000117654	0.118047	1.13399	1.13399	0.0369003	1.18786	1.18786	0.000376413	1.38895	1.38895	4.45e-05	1.49115	1.49115	0.00160314	1.32416	1.32416	1.94e-05	1.53376	1.53376	8.47117	1
203292_s_at	2827	vacuolar protein sorting 11 homolog (S. cerevisiae)	VPS11	0.0022653	0.20997	1.04312	1.04312	0.187989	1.04543	1.04543	0.139866	0.951127	-1.05138	0.0027308	1.11782	1.11782	0.198551	1.04429	1.04429	0.245286	1.03979	1.03979	5.20459	1
203294_s_at	2829	lectin, mannose-binding, 1	LMAN1	0.0350555	0.132676	0.912716	-1.09563	0.00842238	0.843439	-1.18562	0.757193	0.981904	-1.01843	0.780682	0.983692	-1.01658	0.0720892	0.89526	-1.11699	0.928165	0.994695	-1.00533	2.86703	1
203297_s_at	2832	jumonji, AT rich interactive domain 2	JARID2	0.0544039	0.112758	1.11204	1.11204	0.00475036	1.22547	1.22547	0.108433	1.11358	1.11358	0.0160019	1.18348	1.18348	0.460336	1.04938	1.04938	0.31697	1.06792	1.06792	2.53614	1
203299_s_at	2834	adaptor-related protein complex 1, sigma 2 subunit /// similar to adaptor-relate	AP1S2 /// LOC653653	0.0117323	0.727681	0.973298	-1.02743	0.995843	1.0004	1.0004	0.341671	1.07751	1.07751	0.00635166	1.26313	1.26313	0.149122	1.12187	1.12187	0.0327979	1.19216	1.19216	3.7379	1
203302_at	2837	deoxycytidine kinase	DCK	4.2e-06	0.0396856	0.854035	-1.17091	0.0198792	0.834048	-1.19897	0.00749438	0.807934	-1.23773	9.33e-06	0.655751	-1.52497	0.433671	0.944319	-1.05896	1.49e-06	0.616947	-1.62088	13.4635	1
203304_at	2839	BMP and activin membrane-bound inhibitor homolog (Xenopus laevis)	BAMBI	0.000511734	0.0102945	1.15617	1.15617	0.00127064	1.21163	1.21163	0.000117672	1.27664	1.27664	0.000254532	1.25511	1.25511	0.421793	1.04292	1.04292	0.0206019	1.13747	1.13747	6.7334	1
203306_s_at	2841	solute carrier family 35 (CMP-sialic acid transporter), member A1	SLC35A1	0.102177	0.0476522	0.900539	-1.11045	0.0078634	0.863624	-1.15791	0.0825647	0.913254	-1.09499	0.0540867	0.903386	-1.10695	0.0099601	0.868176	-1.15184	0.26183	0.944282	-1.05901	2.07581	1
203307_at	2842	guanine nucleotide binding protein-like 1	GNL1	0.000888316	0.322198	1.05349	1.05349	0.529185	1.03342	1.03342	0.104107	0.916296	-1.09135	0.166102	0.92887	-1.07658	0.769561	0.98487	-1.01536	0.00138305	0.826555	-1.20984	6.14171	1
203311_s_at	2846	ADP-ribosylation factor 6	ARF6	0.0461696	0.2356	0.908423	-1.10081	0.00203288	0.756985	-1.32103	0.0697276	0.860269	-1.16243	0.0312943	0.833687	-1.19949	0.028885	0.831174	-1.20312	0.0104384	0.800949	-1.24852	2.65861	1
203312_x_at	2847	ADP-ribosylation factor 6	ARF6	0.0426007	0.0842026	0.924545	-1.08161	0.0115776	0.886933	-1.12748	0.0232992	0.89938	-1.11188	0.00171837	0.855418	-1.16902	0.0284913	0.903094	-1.10731	0.00411782	0.869519	-1.15006	2.71911	1
203314_at	2849	GTP binding protein 6 (putative)	GTPBP6	0.00479348	0.566853	1.0316	1.0316	0.472989	1.03986	1.03986	0.372107	0.952387	-1.04999	0.104891	0.913236	-1.09501	0.888606	0.992449	-1.00761	0.00463578	0.843441	-1.18562	4.50988	1
203317_at	2852	pleckstrin and Sec7 domain containing 4	PSD4	0.00127934	0.156085	1.11502	1.11502	0.047339	1.16896	1.16896	0.397166	1.066	1.066	0.279488	0.921165	-1.08558	0.00180131	1.30435	1.30435	0.858381	0.986736	-1.01344	5.76687	1
203327_at	2862	insulin-degrading enzyme	IDE	0.0090195	0.638697	1.01964	1.01964	0.466132	1.03077	1.03077	0.00845406	1.12653	1.12653	0.00495109	1.13748	1.13748	0.374159	1.03778	1.03778	0.00935135	1.12446	1.12446	3.95863	1
203330_s_at	2865	syntaxin 5	STX5	0.00325776	0.595058	1.04287	1.04287	0.873323	0.987529	-1.01263	0.24494	1.09756	1.09756	0.0434963	1.18233	1.18233	0.0289889	1.2006	1.2006	0.000835737	1.35677	1.35677	4.86201	1
203332_s_at	2867	inositol polyphosphate-5-phosphatase, 145kDa	INPP5D	8.7e-05	0.664667	1.04121	1.04121	0.00593744	1.3264	1.3264	0.00300308	1.36321	1.36321	0.000271015	1.49866	1.49866	0.0548356	1.20584	1.20584	1.82e-05	1.66962	1.66962	8.85892	1
203334_at	2869	DEAH (Asp-Glu-Ala-His) box polypeptide 8	DHX8	0.0045995	0.844748	1.00892	1.00892	0.348278	1.04394	1.04394	0.02181	1.1178	1.1178	0.000825267	1.19246	1.19246	0.193114	1.06215	1.06215	0.0137644	1.12851	1.12851	4.54697	1
203335_at	2870	phytanoyl-CoA 2-hydroxylase	PHYH	0.000212528	0.704795	0.983833	-1.01643	0.185458	1.05988	1.05988	0.725533	0.985013	-1.01521	0.00278966	1.1555	1.1555	0.0383128	1.09862	1.09862	0.000485818	1.19287	1.19287	7.74256	1
203336_s_at	2871	integrin beta 1 binding protein 1	ITGB1BP1	0.000212541	0.724833	1.01178	1.01178	0.122005	0.948401	-1.05441	0.246592	0.961598	-1.03994	0.024354	0.923209	-1.08318	0.364855	0.970039	-1.03089	4.5e-05	0.843592	-1.18541	7.74248	1
203337_x_at	2872	integrin beta 1 binding protein 1	ITGB1BP1	0.000165803	0.571841	0.97252	-1.02826	0.0444123	0.901238	-1.10958	0.0208978	0.885542	-1.12925	0.000604251	0.821138	-1.21782	0.0794155	0.9143	-1.09373	1.97e-05	0.764156	-1.30863	8.04342	1
203339_at	2874	solute carrier family 25 (mitochondrial carrier, Aralar), member 12	SLC25A12	7.37e-07	0.16242	0.887094	-1.12728	0.154413	0.884925	-1.13004	0.00235892	0.750156	-1.33306	1.22e-06	0.568858	-1.75791	0.00590129	0.775363	-1.28972	4.62e-07	0.547019	-1.82809	16.8015	1
203340_s_at	2875	solute carrier family 25 (mitochondrial carrier, Aralar), member 12	SLC25A12	1.15e-11	0.0887681	0.887094	-1.12728	0.000638597	0.762892	-1.3108	1.77e-07	0.593689	-1.68438	4.74e-11	0.426286	-2.34584	6.34e-05	0.71377	-1.40101	1.63e-11	0.404621	-2.47145	58.9447	1
203341_at	2876	CCAAT/enhancer binding protein zeta	CEBPZ	0.00166849	0.163084	0.935757	-1.06865	0.502675	0.969185	-1.0318	0.00803254	0.873743	-1.1445	0.00179532	0.8479	-1.17938	0.00201603	0.849845	-1.17669	0.000543816	0.828234	-1.20739	5.50183	1
203343_at	2878	UDP-glucose dehydrogenase	UGDH	0.0863545	0.133467	0.905017	-1.10495	0.00481115	0.816863	-1.2242	0.0363141	0.866602	-1.15393	0.0340907	0.864907	-1.15619	0.0254304	0.857193	-1.1666	0.298617	0.934176	-1.07046	2.19734	1
203344_s_at	2879	retinoblastoma binding protein 8	RBBP8	2.85e-07	0.00696564	0.857744	-1.16585	0.00718299	0.858342	-1.16504	3.24e-05	0.761887	-1.31253	7.3e-06	0.736381	-1.35799	0.00218873	0.835882	-1.19634	7.51e-09	0.615976	-1.62344	18.8763	1
203351_s_at	2886	origin recognition complex, subunit 4-like (yeast)	ORC4L	1.74e-05	0.0667861	0.940145	-1.06367	0.753417	1.01019	1.01019	0.0171851	1.08624	1.08624	0.0175097	1.08594	1.08594	0.135004	1.05084	1.05084	9.38e-05	1.16753	1.16753	11.1327	1
203352_at	2887	origin recognition complex, subunit 4-like (yeast)	ORC4L	0.148756	0.00501064	0.880971	-1.13511	0.0400855	0.915519	-1.09228	0.055895	0.921642	-1.08502	0.0620734	0.923625	-1.08269	0.0322604	0.911637	-1.09693	0.136231	0.939498	-1.0644	1.8069	1
203353_s_at	2888	methyl-CpG binding domain protein 1	MBD1	0.0184267	0.871126	0.995551	-1.00447	0.190854	1.03742	1.03742	0.140813	1.04249	1.04249	0.00357987	1.09367	1.09367	0.182934	1.03815	1.03815	0.0226137	1.06934	1.06934	3.36981	1
203358_s_at	2893	enhancer of zeste homolog 2 (Drosophila)	EZH2	0.00571052	0.0659262	0.90304	-1.10737	0.00076063	0.812243	-1.23116	0.00234196	0.83307	-1.20038	0.179485	0.929666	-1.07565	0.00923074	0.859798	-1.16306	0.00105031	0.818146	-1.22228	4.35419	1
203363_s_at	2898	KIAA0652	KIAA0652	0.0122754	0.424399	1.04618	1.04618	0.783201	0.984679	-1.01556	0.085791	1.10523	1.10523	0.0115435	1.16641	1.16641	0.0605506	1.11641	1.11641	0.00722865	1.18005	1.18005	3.70039	1
203364_s_at	2899	KIAA0652	KIAA0652	1.15e-05	0.0526603	1.10476	1.10476	0.0323096	1.1177	1.1177	0.00518866	1.16385	1.16385	1.79e-06	1.37926	1.37926	0.00138144	1.1966	1.1966	4.23e-06	1.35276	1.35276	11.7834	1
203365_s_at	2900	matrix metallopeptidase 15 (membrane-inserted)	MMP15	0.0767855	0.301392	1.07696	1.07696	0.0115325	1.21453	1.21453	0.106808	1.12527	1.12527	0.00920945	1.22317	1.22317	0.325583	1.07297	1.07297	0.0396164	1.16632	1.16632	2.28271	1
203367_at	2902	dual specificity phosphatase 14	DUSP14	0.000421916	0.91344	1.0047	1.0047	0.016445	1.11811	1.11811	0.242583	0.94996	-1.05268	0.00843677	0.882892	-1.13264	0.389768	1.03819	1.03819	0.631434	1.02099	1.02099	6.94785	1
203368_at	2903	cysteine-rich with EGF-like domains 1	CRELD1	0.0484952	0.694746	0.973122	-1.02762	0.327844	0.933666	-1.07105	0.00379587	0.799277	-1.25113	0.388118	0.941412	-1.06223	0.705246	0.974084	-1.02661	0.201111	0.913509	-1.09468	2.62181	1
203370_s_at	2905	PDZ and LIM domain 7 (enigma)	PDLIM7	0.00657643	0.919263	0.990698	-1.00939	0.184701	0.882431	-1.13323	0.0127714	0.779609	-1.28269	0.0446434	0.822791	-1.21538	0.149948	0.872571	-1.14604	0.000929954	0.702368	-1.42375	4.23035	1
203372_s_at	2907	suppressor of cytokine signaling 2	SOCS2	0.000162437	0.803663	1.02028	1.02028	0.289107	0.916878	-1.09066	0.114849	0.876888	-1.1404	8.26e-05	0.675637	-1.48009	0.276727	0.914745	-1.0932	0.00163795	0.748343	-1.33629	8.0686	1
203373_at	2908	suppressor of cytokine signaling 2	SOCS2	0.000171059	0.334488	1.05885	1.05885	0.243053	0.932809	-1.07203	0.024126	0.86842	-1.15152	0.000819778	0.796521	-1.25546	0.524406	0.96323	-1.03817	0.00117829	0.803708	-1.24423	8.00521	1
203381_s_at	2916	apolipoprotein E	APOE	0.0624307	0.174293	1.11575	1.11575	0.324893	1.08163	1.08163	0.166182	1.11821	1.11821	0.00352604	1.29312	1.29312	0.181492	1.11364	1.11364	0.0173676	1.22342	1.22342	2.43435	1
203382_s_at	2917	apolipoprotein E	APOE	0.00414199	0.0743579	1.1784	1.1784	0.00397058	1.32809	1.32809	0.000195828	1.4866	1.4866	0.000672952	1.41965	1.41965	0.00191547	1.3652	1.3652	0.0030428	1.34158	1.34158	4.64165	1
203385_at	2920	diacylglycerol kinase, alpha 80kDa	DGKA	0.00177868	0.834905	1.01633	1.01633	0.205404	0.904439	-1.10566	0.00676514	0.793156	-1.26079	0.633059	0.963479	-1.0379	0.00679033	0.793256	-1.26063	0.430718	1.06366	1.06366	5.43898	1
203387_s_at	2922	TBC1 domain family, member 4	TBC1D4	0.0105417	0.786033	1.01643	1.01643	0.979491	1.00154	1.00154	0.00554577	1.20217	1.20217	0.573515	1.03449	1.03449	0.395439	0.949847	-1.0528	0.714228	0.978235	-1.02225	3.82714	1
203388_at	2923	arrestin, beta 2	ARRB2	0.00112471	0.92432	0.994798	-1.00523	0.128324	0.917588	-1.08981	0.0230099	0.875037	-1.14281	0.00110116	0.81346	-1.22932	0.251625	0.938002	-1.0661	0.00061632	0.802581	-1.24598	5.89778	1
203390_s_at	2925	kinesin family member 3C	KIF3C	7.29e-05	0.000538428	1.26768	1.26768	0.38703	1.0523	1.0523	0.525081	1.03799	1.03799	0.721977	1.02102	1.02102	0.000321209	1.28393	1.28393	0.55098	0.965638	-1.03558	9.09269	1
203392_s_at	2927	C-terminal binding protein 1	CTBP1	0.0811603	0.24354	0.929955	-1.07532	0.0121754	0.846559	-1.18125	0.422465	0.951712	-1.05074	0.196359	0.9224	-1.08413	0.0947456	0.899425	-1.11182	0.00918466	0.840075	-1.19037	2.24238	1
203394_s_at	2929	hairy and enhancer of split 1, (Drosophila)	HES1	1.94e-06	0.00240191	1.24037	1.24037	1.61e-07	1.62553	1.62553	0.00216652	1.24381	1.24381	0.00451856	1.2194	1.2194	0.684787	1.02588	1.02588	0.0553486	1.13453	1.13453	14.8769	1
203395_s_at	2930	hairy and enhancer of split 1, (Drosophila)	HES1	4.41e-06	0.182867	1.09184	1.09184	7.62e-07	1.56749	1.56749	0.00754613	1.20829	1.20829	0.130193	1.10572	1.10572	0.909043	1.00739	1.00739	0.28746	1.07207	1.07207	13.377	1
203397_s_at	2932	UDP-N-acetyl-alpha-D-galactosamine:polypeptide N-acetylgalactosaminyltransferase	GALNT3	6.56e-05	0.25695	0.954422	-1.04775	0.871518	1.00657	1.00657	0.0152427	0.899352	-1.11191	1.8e-05	0.799784	-1.25034	0.0106291	0.893471	-1.11923	0.00284608	0.872943	-1.14555	9.23208	1
203403_s_at	2938	ring finger protein (C3H2C3 type) 6	RNF6	0.0107294	0.0566558	0.89015	-1.12341	0.121479	0.911164	-1.0975	0.00458597	0.832289	-1.20151	0.00168939	0.811807	-1.23182	0.0283245	0.872868	-1.14565	0.67413	0.975752	-1.02485	3.81237	1
203404_at	2939	armadillo repeat containing, X-linked 2	ARMCX2	0.0108986	0.705224	1.03222	1.03222	0.883566	1.01233	1.01233	0.0453407	0.838259	-1.19295	0.00879364	0.786688	-1.27115	0.51841	0.947118	-1.05584	0.074942	0.856189	-1.16797	3.79929	1
203405_at	2940	proteasome (prosome, macropain) assembly chaperone 1	PSMG1	0.000648048	0.0512856	0.882797	-1.13276	0.026582	0.865933	-1.15482	0.00214552	0.809173	-1.23583	9.77e-05	0.747174	-1.33838	0.00232145	0.81083	-1.2333	3.98e-05	0.729808	-1.37022	6.47627	1
203409_at	2944	damage-specific DNA binding protein 2, 48kDa	DDB2	9.1e-08	0.220604	1.09468	1.09468	0.0102992	1.2246	1.2246	2.6e-05	1.47429	1.47429	1.62e-07	1.75109	1.75109	3.78e-05	1.45703	1.45703	6.07e-08	1.81624	1.81624	21.6523	1
203410_at	2945	adaptor-related protein complex 3, mu 2 subunit	AP3M2	5.25e-05	0.435375	0.95972	-1.04197	0.00247202	0.836337	-1.19569	0.000162438	0.787389	-1.27002	1.12e-05	0.740967	-1.34959	0.0366628	0.89078	-1.12261	0.000330212	0.799868	-1.25021	9.53423	1
203411_s_at	2946	lamin A/C	LMNA	0.0175339	0.0514534	1.12048	1.12048	0.20549	1.07451	1.07451	0.125821	1.09169	1.09169	0.00437679	1.19288	1.19288	0.093244	1.10163	1.10163	0.000885266	1.23893	1.23893	3.40966	1
203414_at	2949	monocyte to macrophage differentiation-associated	MMD	0.000419249	0.00290301	0.835418	-1.19701	0.000803951	0.811306	-1.23258	0.241545	0.937997	-1.0661	0.000244561	0.789687	-1.26632	0.15016	0.923706	-1.0826	0.000157527	0.781812	-1.27908	6.95497	1
203415_at	2950	programmed cell death 6	PDCD6	0.000766055	0.163992	1.04748	1.04748	2.86e-05	1.18874	1.18874	0.00448218	1.10826	1.10826	0.00196527	1.12107	1.12107	0.00932789	1.09676	1.09676	0.000724912	1.13657	1.13657	6.29756	1
203418_at	2953	cyclin A2	CCNA2	3.76e-06	0.135807	0.893428	-1.11928	0.00221367	0.775425	-1.28962	0.000990488	0.756236	-1.32234	6.48e-06	0.644854	-1.55074	0.000756446	0.749937	-1.33345	2.74e-07	0.577845	-1.73057	13.6584	1
203420_at	2955	family with sequence similarity 8, member A1	FAM8A1	2.95e-06	0.151909	0.901655	-1.10907	0.0663589	0.873757	-1.14448	0.018633	1.19479	1.19479	0.000597804	1.32685	1.32685	0.265753	1.08282	1.08282	0.000662067	1.32284	1.32284	14.0979	1
203429_s_at	2964	chromosome 1 open reading frame 9	C1orf9	0.0337412	0.0355102	0.896096	-1.11595	0.00893737	0.868582	-1.1513	0.0045792	0.856155	-1.16801	0.000851431	0.826425	-1.21003	0.00960818	0.869955	-1.14948	0.0219769	0.886166	-1.12846	2.89625	1
203432_at	2967	thymopoietin	TMPO	0.00937683	0.0951542	0.919877	-1.0871	0.00308153	0.851782	-1.17401	0.0467907	0.903902	-1.10631	0.0111837	0.875245	-1.14254	0.0338984	0.897108	-1.11469	0.000243311	0.808662	-1.23661	3.92571	1
203438_at	2973	stanniocalcin 2	STC2	6.49e-06	0.181014	1.09838	1.09838	2.58e-05	1.44423	1.44423	0.000870129	1.30299	1.30299	0.00307945	1.25587	1.25587	0.153733	0.904488	-1.1056	0.0173149	1.19207	1.19207	12.7161	1
203439_s_at	2974	stanniocalcin 2	STC2	2.09e-07	0.428619	1.04366	1.04366	0.000116452	1.28709	1.28709	0.827975	1.01171	1.01171	0.0064322	0.85136	-1.17459	0.00542406	0.847976	-1.17928	0.00533958	0.847666	-1.17971	19.6025	1
203445_s_at	2980	CTD (carboxy-terminal domain, RNA polymerase II, polypeptide A) small phosphatas	CTDSP2	0.00755593	0.396777	1.0482	1.0482	0.844424	0.989251	-1.01087	0.039096	1.12752	1.12752	0.632805	1.02673	1.02673	0.0185962	1.14943	1.14943	0.00399423	1.19336	1.19336	4.11002	1
203446_s_at	2981	oculocerebrorenal syndrome of Lowe	OCRL	1.43e-07	0.661785	0.983165	-1.01712	0.0445025	0.921291	-1.08543	0.000662254	0.857329	-1.16641	9.02e-06	0.798025	-1.25309	0.0568312	0.925622	-1.08035	5.2e-08	0.724631	-1.38001	20.521	1
203448_s_at	2983	telomeric repeat binding factor (NIMA-interacting) 1	TERF1	0.0752264	0.0590395	0.897136	-1.11466	0.26422	0.939614	-1.06427	0.0232683	0.87527	-1.1425	0.00779561	0.851866	-1.17389	0.00852581	0.853715	-1.17135	0.151728	0.922369	-1.08416	2.29767	1
203449_s_at	2984	telomeric repeat binding factor (NIMA-interacting) 1	TERF1	0.038223	0.0765496	0.890561	-1.12289	0.0878623	0.894607	-1.11781	0.00691231	0.829585	-1.20542	0.00132333	0.793378	-1.26043	0.0139487	0.846015	-1.18201	0.0168724	0.850619	-1.17561	2.80115	1
203451_at	2986	LIM domain binding 1	LDB1	0.0860427	0.101204	1.08563	1.08563	0.00667637	1.15568	1.15568	0.0826369	1.09131	1.09131	0.0146365	1.13631	1.13631	0.405511	1.04147	1.04147	0.15447	1.07333	1.07333	2.19997	1
203452_at	2987	beta-1,3-glucuronyltransferase 3 (glucuronosyltransferase I)	B3GAT3	0.0324802	0.646685	0.9629	-1.03853	0.530768	0.949499	-1.05319	0.0714161	0.856705	-1.16726	0.016791	0.809001	-1.23609	0.442283	0.938305	-1.06575	0.00736429	0.78485	-1.27413	2.92546	1
203454_s_at	2989	ATX1 antioxidant protein 1 homolog (yeast)	ATOX1	0.00858126	0.065156	1.05006	1.05006	0.0837114	1.04662	1.04662	0.0203499	1.06511	1.06511	0.000378825	1.11267	1.11267	0.00210206	1.0924	1.0924	0.134668	1.0398	1.0398	4.00099	1
203456_at	2991	PRA1 domain family, member 2	PRAF2	0.0662654	0.227159	1.05183	1.05183	0.10765	1.0707	1.0707	0.524295	1.02663	1.02663	0.00306969	1.14629	1.14629	0.123867	1.06732	1.06732	0.0727317	1.07986	1.07986	2.3905	1
203457_at	2992	syntaxin 7	STX7	0.117194	0.0758534	0.901145	-1.1097	0.0284221	0.87694	-1.14033	0.377367	0.951048	-1.05147	0.155818	0.921279	-1.08545	0.254062	0.936802	-1.06746	0.00788635	0.848661	-1.17833	1.97731	1
203458_at	2993	sepiapterin reductase (7,8-dihydrobiopterin:NADP+ oxidoreductase)	SPR	0.00306647	0.513176	1.02139	1.02139	0.00519774	1.10484	1.10484	0.567939	0.98171	-1.01863	0.0101715	1.0944	1.0944	0.656352	1.01446	1.01446	0.0328859	1.07558	1.07558	4.91829	1
203463_s_at	2998	epsin 2	EPN2	0.00640757	0.954352	0.996428	-1.00358	0.89303	0.991627	-1.00844	0.278546	0.933547	-1.07118	0.00393133	0.817769	-1.22284	0.484491	0.956978	-1.04496	0.00857926	0.835353	-1.1971	4.25305	1
203466_at	3001	MpV17 mitochondrial inner membrane protein	MPV17	0.00361483	0.0356118	1.09114	1.09114	0.200894	1.05252	1.05252	0.0035043	1.13663	1.13663	0.000184126	1.19368	1.19368	0.00479165	1.13063	1.13063	0.00243531	1.1436	1.1436	4.76599	1
203467_at	3002	phosphomannomutase 1	PMM1	0.0123521	0.198396	1.03319	1.03319	0.799543	0.993704	-1.00634	0.484976	1.01762	1.01762	0.117082	1.04102	1.04102	0.0020661	1.09071	1.09071	0.597142	1.01327	1.01327	3.69525	1
203476_at	3011	trophoblast glycoprotein	TPBG	2.8e-05	0.858337	0.994028	-1.00601	0.0880516	0.942316	-1.06121	0.00198132	1.12503	1.12503	0.000418927	1.15012	1.15012	0.193206	1.04562	1.04562	0.108061	1.05732	1.05732	10.4231	1
203480_s_at	3015	OTU domain containing 4	OTUD4	0.00264096	0.00222659	0.848064	-1.17916	0.0139495	0.881029	-1.13504	0.00375264	0.857142	-1.16667	4.22e-05	0.782646	-1.27772	0.000495585	0.822761	-1.21542	0.00660404	0.86721	-1.15312	5.05854	1
203482_at	3017	chromosome 10 open reading frame 6	C10orf6	0.00440159	0.770482	0.982789	-1.01751	0.352691	0.945673	-1.05745	0.00412268	1.20934	1.20934	0.624441	1.02962	1.02962	0.100594	1.10634	1.10634	0.795482	1.01554	1.01554	4.58661	1
203490_at	3025	E74-like factor 4 (ets domain transcription factor)	ELF4	5.02e-05	0.112626	1.08815	1.08815	0.00210947	1.19679	1.19679	0.439411	1.04098	1.04098	0.140407	0.924823	-1.08129	0.833712	1.01089	1.01089	0.0152536	0.873648	-1.14463	9.59695	1
203491_s_at	3026	centrosomal protein 57kDa	CEP57	0.138344	0.0630824	0.832225	-1.2016	0.00952411	0.76524	-1.30678	0.361996	0.916626	-1.09096	0.362792	0.916761	-1.0908	0.0951309	0.84919	-1.17759	0.0522843	0.824844	-1.21235	1.85866	1
203493_s_at	3028	centrosomal protein 57kDa	CEP57	0.0696497	0.0656439	0.837155	-1.19452	0.006639	0.758525	-1.31835	0.0365898	0.815088	-1.22686	0.0879099	0.848953	-1.17792	0.357085	0.917561	-1.08985	0.589466	0.951179	-1.05133	2.35397	1
203495_at	3030	leucine rich repeat containing 14	LRRC14	0.00693304	0.202496	1.10417	1.10417	0.139437	1.12271	1.12271	0.00640661	1.25723	1.25723	0.000284193	1.39091	1.39091	0.0194684	1.21051	1.21051	0.010346	1.23715	1.23715	4.18441	1
203499_at	3034	EPH receptor A2	EPHA2	0.00011109	0.834454	1.02226	1.02226	0.487199	0.929042	-1.07638	0.0461522	1.24739	1.24739	0.00111774	1.48484	1.48484	0.423085	1.08876	1.08876	0.000383443	1.55721	1.55721	8.54414	1
203502_at	3037	2,3-bisphosphoglycerate mutase	BPGM	0.000685698	0.968668	1.00381	1.00381	0.789391	0.974448	-1.02622	0.0153831	0.776203	-1.28832	0.000952536	0.690682	-1.44784	0.260175	0.895113	-1.11718	0.00209494	0.713405	-1.40173	6.41563	1
203504_s_at	3039	ATP-binding cassette, sub-family A (ABC1), member 1	ABCA1	6.8e-05	0.891779	1.01194	1.01194	0.140052	1.14152	1.14152	0.00164719	1.3677	1.3677	0.00095873	1.39533	1.39533	0.456441	1.0676	1.0676	5.52e-05	1.55099	1.55099	9.18473	1
203505_at	3040	ATP-binding cassette, sub-family A (ABC1), member 1	ABCA1	0.000787777	0.378469	0.911344	-1.09728	0.231673	1.13558	1.13558	0.486999	1.07572	1.07572	0.0561077	1.23246	1.23246	0.156503	0.859203	-1.16387	0.0041572	1.39565	1.39565	6.26796	1
203510_at	3045	met proto-oncogene (hepatocyte growth factor receptor)	MET	0.090044	0.377163	0.956238	-1.04577	0.541574	0.969699	-1.03125	0.723317	0.982368	-1.01795	0.107181	0.919826	-1.08716	0.00912738	0.866752	-1.15373	0.0987944	0.917799	-1.08956	2.16704	1
203513_at	3048	spastic paraplegia 11 (autosomal recessive)	SPG11	0.0227888	0.0369	1.09042	1.09042	0.00326823	1.13799	1.13799	0.155805	1.05876	1.05876	0.577262	1.02218	1.02218	0.463996	1.02932	1.02932	0.788578	1.01058	1.01058	3.20105	1
203514_at	3049	mitogen-activated protein kinase kinase kinase 3	MAP3K3	0.000431911	0.149151	1.07536	1.07536	0.111983	1.08384	1.08384	0.00338598	1.17463	1.17463	0.00187969	1.18921	1.18921	6.55e-05	1.27526	1.27526	0.00017663	1.24902	1.24902	6.92163	1
203517_at	3052	metaxin 2	MTX2	0.00282764	0.245766	0.957345	-1.04456	0.697464	1.01448	1.01448	0.407935	0.969654	-1.0313	0.0460553	0.925391	-1.08062	0.267453	0.959267	-1.04246	0.000569874	0.86148	-1.16079	4.99418	1
203520_s_at	3055	zinc finger protein 318	ZNF318	0.02256	0.444725	0.957995	-1.04385	0.0910753	0.906909	-1.10265	0.0980294	0.908894	-1.10024	0.0257056	0.875775	-1.14185	0.321621	0.945597	-1.05753	0.00122173	0.81289	-1.23018	3.20901	1
203521_s_at	3056	zinc finger protein 318	ZNF318	0.000105364	0.0194788	0.840036	-1.19042	0.0108394	0.82469	-1.21258	0.0152992	0.833621	-1.19959	0.000298587	0.741091	-1.34936	0.457819	0.949376	-1.05332	9.22e-06	0.667527	-1.49807	8.61177	1
203525_s_at	3060	adenomatous polyposis coli	APC	0.00476806	0.106746	0.900608	-1.11036	0.276983	0.933076	-1.07172	0.016189	0.849796	-1.17675	0.000253643	0.759591	-1.3165	0.0165251	0.850296	-1.17606	0.00314934	0.812238	-1.23117	4.51465	1
203529_at	3064	protein phosphatase 6, catalytic subunit	PPP6C	2.96e-06	0.209888	0.968819	-1.03218	0.352518	0.976994	-1.02355	0.0570216	1.05062	1.05062	4.34e-05	1.1356	1.1356	0.968025	1.00099	1.00099	0.00136375	1.09513	1.09513	14.0905	1
203534_at	3069	LSM1 homolog, U6 small nuclear RNA associated (S. cerevisiae)	LSM1	0.0012756	0.602547	1.02283	1.02283	0.313643	1.04508	1.04508	0.0350111	1.10129	1.10129	0.00216206	1.16193	1.16193	0.713181	1.01603	1.01603	0.000638241	1.18817	1.18817	5.76982	1
203537_at	3072	phosphoribosyl pyrophosphate synthetase-associated protein 2	PRPSAP2	9.65e-05	0.535824	0.978918	-1.02154	0.536632	1.02149	1.02149	0.101811	1.05972	1.05972	0.00257385	1.12349	1.12349	0.113767	1.05753	1.05753	7.44e-05	1.18288	1.18288	8.72508	1
203540_at	3075	glial fibrillary acidic protein	GFAP	0.0146381	0.0216336	1.20471	1.20471	0.0739206	1.1514	1.1514	0.0219101	1.20417	1.20417	0.000618327	1.35412	1.35412	0.0594659	1.16112	1.16112	0.00144671	1.31776	1.31776	3.55582	1
203544_s_at	3079	signal transducing adaptor molecule (SH3 domain and ITAM motif) 1	STAM	0.121973	0.0144439	0.890331	-1.12318	0.0247579	0.900064	-1.11103	0.00798719	0.880056	-1.13629	0.00904074	0.882173	-1.13356	0.0532582	0.914762	-1.09318	0.019521	0.895719	-1.11642	1.94869	1
203550_s_at	3085	chromosome 1 open reading frame 2	C1orf2	1.06e-07	0.0132766	1.15453	1.15453	0.241215	1.06596	1.06596	0.673881	0.977665	-1.02284	0.00185701	0.827339	-1.20869	0.162192	1.07978	1.07978	1.14e-05	0.735982	-1.35873	21.2563	1
203551_s_at	3086	COX11 homolog, cytochrome c oxidase assembly protein (yeast)	COX11	0.0095886	0.0133249	1.14156	1.14156	0.0326252	1.11845	1.11845	0.00283604	1.18036	1.18036	0.000360031	1.23246	1.23246	0.0127774	1.14262	1.14262	0.000755949	1.21354	1.21354	3.90683	1
203552_at	3087	mitogen-activated protein kinase kinase kinase kinase 5	MAP4K5	0.00966593	0.00551165	0.833503	-1.19976	0.0157741	0.856887	-1.16701	0.078008	0.896944	-1.1149	0.00817534	0.84208	-1.18754	0.00498604	0.831354	-1.20286	0.831608	0.987466	-1.01269	3.90005	1
203556_at	3091	zinc fingers and homeoboxes 2	ZHX2	1.13e-05	0.0066623	1.14776	1.14776	0.0759385	1.08896	1.08896	0.000143542	1.23756	1.23756	3.36e-07	1.40464	1.40464	0.000438604	1.21085	1.21085	0.000126334	1.24067	1.24067	11.8061	1
203563_at	3098	actin filament associated protein 1	AFAP1	0.138394	0.480768	0.959655	-1.04204	0.048421	0.886494	-1.12804	0.130951	0.913683	-1.09447	0.00979779	0.849072	-1.17776	0.04785	0.886193	-1.12842	0.128547	0.913134	-1.09513	1.8584	1
203564_at	3099	Fanconi anemia, complementation group G	FANCG	0.00647974	0.680588	0.967232	-1.03388	0.0614693	0.85383	-1.17119	0.045981	0.843914	-1.18495	0.00882387	0.793411	-1.26038	0.727176	0.972175	-1.02862	0.00181813	0.750847	-1.33183	4.24327	1
203565_s_at	3100	menage a trois homolog 1, cyclin H assembly factor (Xenopus laevis)	MNAT1	0.0773373	0.641257	0.979872	-1.02054	0.58259	0.976275	-1.0243	0.197413	0.944307	-1.05898	0.0403538	0.91008	-1.0988	0.133998	0.935076	-1.06943	0.00925333	0.883568	-1.13178	2.27749	1
203567_s_at	3102	tripartite motif-containing 38	TRIM38	0.000143059	0.723692	1.02729	1.02729	0.307506	1.0818	1.0818	0.29563	0.922527	-1.08398	0.0218919	0.829742	-1.20519	0.126306	1.12726	1.12726	0.00205047	0.766528	-1.30458	8.22565	1
203570_at	3105	lysyl oxidase-like 1	LOXL1	6.61e-05	0.949624	0.996637	-1.00337	0.0271	0.881979	-1.13381	0.589249	0.971516	-1.02932	0.247673	1.06472	1.06472	0.00136459	0.822259	-1.21616	0.0520805	1.11491	1.11491	9.22302	1
203575_at	3110	casein kinase 2, alpha prime polypeptide	CSNK2A2	0.001875	0.27823	1.08634	1.08634	0.0316571	1.18727	1.18727	0.00556621	1.25959	1.25959	8.63e-05	1.43927	1.43927	0.019294	1.20812	1.20812	0.00192142	1.30366	1.30366	5.38742	1
203576_at	3111	branched chain aminotransferase 2, mitochondrial	BCAT2	0.00601284	0.315446	0.957515	-1.04437	0.00542058	0.876818	-1.14049	0.0102709	0.887402	-1.12689	0.813089	0.989949	-1.01015	0.0611797	0.919763	-1.08724	0.00235677	0.863498	-1.15808	4.30876	1
203577_at	3112	general transcription factor IIH, polypeptide 4, 52kDa	GTF2H4	0.00212984	0.480285	1.06051	1.06051	0.71011	1.03127	1.03127	0.751355	1.02659	1.02659	0.0393046	0.835171	-1.19736	0.50541	1.05696	1.05696	0.00745644	0.784172	-1.27523	5.26386	1
203578_s_at	3113	solute carrier family 7 (cationic amino acid transporter, y+ system), member 6	SLC7A6	0.000376758	0.226717	0.91898	-1.08816	0.00887867	0.821709	-1.21698	0.00417985	0.803371	-1.24476	0.000367099	0.748402	-1.33618	0.00211662	0.787453	-1.26992	2.03e-05	0.687299	-1.45497	7.07548	1
203579_s_at	3114	solute carrier family 7 (cationic amino acid transporter, y+ system), member 6	SLC7A6	0.0116639	0.897523	0.988928	-1.0112	0.754234	0.973272	-1.02746	0.300416	0.913255	-1.09498	0.00497864	0.763897	-1.30908	0.431695	0.933795	-1.0709	0.0105616	0.786027	-1.27222	3.74275	1
203580_s_at	3115	solute carrier family 7 (cationic amino acid transporter, y+ system), member 6	SLC7A6	0.000490065	0.309337	0.937485	-1.06668	0.0435659	0.87517	-1.14264	0.0148201	0.847871	-1.17942	0.000178894	0.752889	-1.32822	0.041452	0.873841	-1.14437	7.36e-05	0.735221	-1.36014	6.78113	1
203584_at	3119	tetratricopeptide repeat domain 35	TTC35	3.42e-06	0.0133587	0.873889	-1.14431	0.00275705	0.844073	-1.18473	7.88e-07	0.704861	-1.41872	3.72e-07	0.692036	-1.44501	2.64e-05	0.764009	-1.30888	6.45e-05	0.77903	-1.28365	13.8285	1
203588_s_at	3123	transcription factor Dp-2 (E2F dimerization partner 2)	TFDP2	0.00408573	0.478202	1.03873	1.03873	0.1322	0.920787	-1.08603	0.081467	0.908039	-1.10127	0.00147294	0.823929	-1.2137	0.0430543	0.892622	-1.12029	0.116852	0.917433	-1.09	4.65407	1
203590_at	3125	dynein, cytoplasmic 1, light intermediate chain 2	DYNC1LI2	0.000135185	0.0738108	0.930574	-1.07461	0.477247	0.972753	-1.02801	0.472822	1.0283	1.0283	0.0234627	1.09807	1.09807	0.143884	0.943638	-1.05973	0.00705681	1.12127	1.12127	8.29627	1
203594_at	3129	RNA terminal phosphate cyclase domain 1	RTCD1	0.000393753	0.0381306	0.907874	-1.10147	0.00038528	0.830818	-1.20363	0.000104359	0.810761	-1.23341	0.000136352	0.814847	-1.22722	0.000265842	0.825091	-1.21199	3.34e-05	0.793413	-1.26038	7.02558	1
203595_s_at	3130	interferon-induced protein with tetratricopeptide repeats 5	IFIT5	0.00353505	0.5996	0.963054	-1.03836	0.192599	0.909229	-1.09983	0.00452454	0.798013	-1.25311	0.00190648	0.77716	-1.28674	0.749726	0.977434	-1.02309	0.0134811	0.825933	-1.21075	4.78651	1
203597_s_at	3132	WW domain binding protein 4 (formin binding protein 21)	WBP4	0.000158917	0.914996	0.99288	-1.00717	0.151002	1.10374	1.10374	0.00787865	1.2155	1.2155	0.000111124	1.37267	1.37267	0.104888	1.11884	1.11884	0.000487604	1.31625	1.31625	8.09554	1
203598_s_at	3133	WW domain binding protein 4 (formin binding protein 21)	WBP4	3e-05	0.457638	0.951197	-1.05131	0.582991	0.963806	-1.03755	0.0340814	1.16215	1.16215	0.000282443	1.33647	1.33647	0.702428	1.02593	1.02593	0.00107034	1.28708	1.28708	10.3242	1
203599_s_at	3134	WW domain binding protein 4 (formin binding protein 21)	WBP4	0.0315429	0.295045	1.0663	1.0663	0.233769	1.07606	1.07606	0.0263193	1.15397	1.15397	0.00692855	1.19681	1.19681	0.00582376	1.20232	1.20232	0.00923684	1.18768	1.18768	2.94797	1
203601_s_at	3136	zinc finger and BTB domain containing 17	ZBTB17	0.0236628	0.103871	1.0862	1.0862	0.56251	1.02899	1.02899	0.272785	1.05625	1.05625	0.00826566	1.15282	1.15282	0.0143075	1.13903	1.13903	0.0054085	1.16339	1.16339	3.17144	1
203602_s_at	3137	zinc finger and BTB domain containing 17	ZBTB17	0.00881246	0.0678188	1.09795	1.09795	0.0100125	1.14761	1.14761	0.0317694	1.11822	1.11822	0.000160753	1.25133	1.25133	0.0429774	1.11027	1.11027	0.00520856	1.16387	1.16387	3.97836	1
203606_at	3141	NADH dehydrogenase (ubiquinone) Fe-S protein 6, 13kDa (NADH-coenzyme Q reductase	NDUFS6	0.0448616	0.0476563	1.08273	1.08273	0.06311	1.07694	1.07694	0.0564386	1.07926	1.07926	0.000750871	1.1614	1.1614	0.0367699	1.08795	1.08795	0.071099	1.07445	1.07445	2.68019	1
203607_at	3142	inositol polyphosphate-5-phosphatase F	INPP5F	5.99e-05	0.270185	0.949139	-1.05359	0.0423154	0.904986	-1.10499	0.0276561	0.896437	-1.11553	0.00025517	0.815386	-1.22641	0.763752	0.986073	-1.01412	2.24e-05	0.776599	-1.28767	9.35546	1
203611_at	3146	telomeric repeat binding factor 2	TERF2	0.00306822	0.80216	0.98539	-1.01483	0.416787	1.04924	1.04924	0.0345579	1.1405	1.1405	0.000848932	1.25508	1.25508	0.388124	1.05247	1.05247	0.0335679	1.14143	1.14143	4.91775	1
203612_at	3147	bystin-like	BYSL	0.000456278	0.663529	0.978955	-1.0215	0.0178039	1.13244	1.13244	0.866181	1.00826	1.00826	0.157707	1.07326	1.07326	0.00823124	0.868266	-1.15172	0.822301	0.989099	-1.01102	6.86038	1
203620_s_at	3155	FCH and double SH3 domains 2	FCHSD2	8.3e-06	0.00387676	0.858158	-1.16529	0.211905	0.941368	-1.06228	0.0357016	1.11129	1.11129	0.00444049	1.16205	1.16205	0.453527	0.964817	-1.03647	0.056997	1.09926	1.09926	12.3058	1
203622_s_at	3157	partner of NOB1 homolog (S. cerevisiae)	PNO1	3.41e-05	0.037338	0.924789	-1.08133	0.587664	1.01951	1.01951	0.200786	0.954681	-1.04747	0.0024044	0.885389	-1.12945	0.000527238	0.86541	-1.15552	4.48e-05	0.833746	-1.19941	10.1411	1
203624_at	3159	splicing factor, arginine/serine-rich 17A	SFRS17A	2.65e-05	0.885594	1.00556	1.00556	0.242482	0.955236	-1.04686	0.121933	1.06334	1.06334	0.00091151	1.15937	1.15937	0.0632768	0.927955	-1.07764	0.00977308	1.1147	1.1147	10.5047	1
203625_x_at	3160	S-phase kinase-associated protein 2 (p45)	SKP2	4.06e-07	0.0147876	0.798451	-1.25242	0.00148332	0.733054	-1.36416	2.51e-05	0.63185	-1.58265	4.66e-07	0.540156	-1.85132	0.000557624	0.707593	-1.41324	2.43e-08	0.474488	-2.10753	18.082	1
203626_s_at	3161	S-phase kinase-associated protein 2 (p45)	SKP2	0.0012001	0.148245	0.845354	-1.18294	0.00270101	0.682308	-1.46561	0.0199271	0.753825	-1.32657	0.00118532	0.6558	-1.52485	0.0118713	0.734035	-1.36233	3.81e-05	0.555805	-1.79919	5.83165	1
203629_s_at	3164	component of oligomeric golgi complex 5	COG5	0.000959317	0.00553676	0.810133	-1.23437	0.0218573	0.844999	-1.18343	0.165988	0.907209	-1.10228	0.20775	0.915592	-1.09219	0.000204657	0.735835	-1.359	0.996715	0.999718	-1.00028	6.06163	1
203630_s_at	3165	component of oligomeric golgi complex 5	COG5	0.000116302	0.472487	0.969603	-1.03135	0.0365731	0.909879	-1.09905	0.763985	1.01291	1.01291	0.249908	1.05122	1.05122	0.00178373	0.85916	-1.16393	0.0815243	1.08039	1.08039	8.48583	1
203633_at	3168	carnitine palmitoyltransferase 1A (liver)	CPT1A	0.000169699	0.168239	1.05363	1.05363	0.095947	1.06592	1.06592	0.0418368	1.0827	1.0827	0.69736	1.01452	1.01452	0.118826	1.06135	1.06135	0.00409211	0.888315	-1.12573	8.01496	1
203636_at	3171	midline 1 (Opitz/BBB syndrome)	MID1	0.147159	0.0243967	0.818238	-1.22214	0.0318431	0.826851	-1.20941	0.147328	0.883199	-1.13225	0.101053	0.867937	-1.15216	0.00714121	0.781262	-1.27998	0.0336685	0.828687	-1.20673	1.8146	1
203637_s_at	3172	midline 1 (Opitz/BBB syndrome)	MID1	0.0628871	0.0760586	0.826845	-1.20942	0.0220173	0.77698	-1.28703	0.0649657	0.819985	-1.21953	0.00779978	0.740465	-1.3505	0.0405009	0.80042	-1.24934	0.662171	0.95593	-1.0461	2.42898	1
203638_s_at	3173	fibroblast growth factor receptor 2 (bacteria-expressed kinase, keratinocyte gro	FGFR2	0.00185528	0.410193	0.945944	-1.05715	0.00012965	0.731864	-1.36637	0.391549	0.943784	-1.05956	0.0730006	0.882478	-1.13317	0.516729	0.957329	-1.04457	0.255334	0.925551	-1.08044	5.39774	1
203639_s_at	3174	fibroblast growth factor receptor 2 (bacteria-expressed kinase, keratinocyte gro	FGFR2	0.000585072	0.735766	0.973307	-1.02743	0.00037671	0.713643	-1.40126	0.594795	0.958164	-1.04366	0.00490004	0.778786	-1.28405	0.934061	1.00665	1.00665	0.280268	0.915998	-1.09171	6.58687	1
203642_s_at	3177	COBL-like 1	COBLL1	0.00549174	0.0257077	0.897248	-1.11452	0.0543895	0.912157	-1.0963	0.0191569	0.891689	-1.12147	0.979446	0.998827	-1.00117	0.0052785	0.868662	-1.1512	0.924107	1.00435	1.00435	4.38873	1
203646_at	3181	ferredoxin 1	FDX1	0.172794	0.0199956	0.884871	-1.13011	0.027074	0.891005	-1.12233	0.0993235	0.919777	-1.08722	0.0496188	0.903835	-1.1064	0.0712686	0.911954	-1.09655	0.00838643	0.86807	-1.15198	1.70019	1
203647_s_at	3182	ferredoxin 1	FDX1	0.0350744	0.642955	0.985424	-1.01479	0.0332468	0.931147	-1.07394	0.103447	0.948164	-1.05467	0.148257	0.95417	-1.04803	0.579613	0.982586	-1.01772	0.00390993	0.903269	-1.10709	2.86662	1
203648_at	3183	TatD DNase domain containing 2	TATDN2	0.0214158	0.996659	0.999833	-1.00017	0.00631986	1.12757	1.12757	0.381178	1.03588	1.03588	0.529339	1.02552	1.02552	0.800161	0.989953	-1.01015	0.0788857	1.07561	1.07561	3.25013	1
203653_s_at	3188	coilin	COIL	0.00515003	0.252803	0.938765	-1.06523	0.0841187	0.907063	-1.10246	0.431005	0.957787	-1.04407	0.00801482	0.853841	-1.17118	0.131446	0.919062	-1.08807	0.000341847	0.793568	-1.26013	4.44578	1
203654_s_at	3189	coilin	COIL	1.38e-05	0.866977	0.992474	-1.00758	0.2031	0.943094	-1.06034	0.049297	0.911018	-1.09767	8.04e-06	0.767177	-1.30348	0.139307	0.933743	-1.07096	0.000115336	0.808454	-1.23693	11.4917	1
203659_s_at	3194	tripartite motif-containing 13	TRIM13	3.08e-05	0.666903	0.97789	-1.02261	0.808506	0.98751	-1.01265	0.00357487	0.844589	-1.18401	7.56e-05	0.77587	-1.28888	0.384844	0.955546	-1.04652	0.000207998	0.793405	-1.26039	10.2864	1
203660_s_at	3195	pericentrin (kendrin)	PCNT	0.0209272	0.319748	1.07701	1.07701	0.773474	1.02144	1.02144	0.0160585	1.2107	1.2107	0.00297619	1.27857	1.27857	0.194708	1.10247	1.10247	0.314444	1.07791	1.07791	3.26841	1
203661_s_at	3196	tropomodulin 1	TMOD1	0.0109199	0.730491	0.971679	-1.02915	0.111193	0.871917	-1.1469	0.48189	0.942766	-1.06071	0.147361	0.883409	-1.13198	0.746441	1.02733	1.02733	0.00241111	0.751658	-1.33039	3.79766	1
203665_at	3200	heme oxygenase (decycling) 1	HMOX1	0.00076448	0.00679056	1.39381	1.39381	0.147498	1.18029	1.18029	0.248026	0.877306	-1.13985	0.627979	0.947299	-1.05563	0.254903	1.13763	1.13763	0.120214	0.836471	-1.1955	6.29974	1
203666_at	3201	chemokine (C-X-C motif) ligand 12 (stromal cell-derived factor 1)	CXCL12	6.37e-11	0.721238	0.975314	-1.02531	0.00026291	0.736845	-1.35714	1.61e-06	1.58844	1.58844	2.29e-07	1.69679	1.69679	0.967917	0.997191	-1.00282	3.36e-06	1.55093	1.55093	49.0587	1
203674_at	3209	helicase with zinc finger	HELZ	3.72e-06	0.491804	0.958591	-1.0432	0.0720552	1.12153	1.12153	0.00179852	1.24266	1.24266	5.71e-06	1.44616	1.44616	0.127471	1.10079	1.10079	0.000136892	1.32834	1.32834	13.6809	1
203675_at	3210	nucleobindin 2	NUCB2	0.0057849	0.183302	0.916387	-1.09124	0.000265989	0.755975	-1.32279	0.0029899	0.807368	-1.23859	0.00715031	0.827171	-1.20894	0.00588958	0.822681	-1.21554	0.0557985	0.879296	-1.13727	4.34278	1
203678_at	3213	myotubularin related protein 15	MTMR15	0.0304243	0.920224	1.00721	1.00721	0.840325	0.985638	-1.01457	0.745476	0.976944	-1.0236	0.206749	0.911669	-1.09689	0.873605	1.01149	1.01149	0.00755762	0.810149	-1.23434	2.97579	1
203680_at	3215	protein kinase, cAMP-dependent, regulatory, type II, beta	PRKAR2B	0.00398305	0.065777	0.930826	-1.07431	7.24e-05	0.832512	-1.20118	0.0108686	0.901766	-1.10893	0.024769	0.914483	-1.09351	0.0187325	0.910084	-1.0988	0.00207559	0.87791	-1.13907	4.67723	1
203681_at	3216	isovaleryl Coenzyme A dehydrogenase	IVD	0.064041	0.0704736	1.10877	1.10877	0.127629	1.08968	1.08968	0.0209043	1.14509	1.14509	0.277275	1.06221	1.06221	0.00352869	1.19558	1.19558	0.0181304	1.1492	1.1492	2.4156	1
203682_s_at	3217	isovaleryl Coenzyme A dehydrogenase	IVD	0.173891	0.0915393	1.09089	1.09089	0.0247308	1.12657	1.12657	0.00885763	1.15294	1.15294	0.0307469	1.12084	1.12084	0.0417095	1.11271	1.11271	0.0222253	1.12935	1.12935	1.69568	1
203690_at	3225	tubulin, gamma complex associated protein 3	TUBGCP3	0.00439594	0.0715808	0.845086	-1.18331	0.00344181	0.745718	-1.34099	0.00513257	0.75734	-1.32041	7.51e-05	0.64474	-1.55101	0.0154356	0.791167	-1.26395	0.00735278	0.768065	-1.30197	4.58777	1
203694_s_at	3229	DEAH (Asp-Glu-Ala-His) box polypeptide 16	DHX16	1.1e-06	0.0838621	1.05222	1.05222	0.0169531	1.0756	1.0756	0.000233942	1.13327	1.13327	9.71e-07	1.21436	1.21436	0.945214	0.998055	-1.00195	2.72e-05	1.16334	1.16334	15.9789	1
203702_s_at	3237	tubulin tyrosine ligase-like family, member 4	TTLL4	4.08e-06	0.399906	1.04815	1.04815	0.516864	0.964563	-1.03674	0.00231406	0.82633	-1.21017	0.000183752	0.778688	-1.28421	0.477743	0.961213	-1.04035	2.98e-05	0.745703	-1.34102	13.5162	1
203706_s_at	3241	frizzled homolog 7 (Drosophila)	FZD7	0.000288024	0.0707528	0.91894	-1.08821	0.769518	1.01324	1.01324	0.0181786	0.892323	-1.12067	0.00162463	0.851064	-1.175	0.0514859	0.912349	-1.09607	0.000106729	0.808165	-1.23737	7.38384	1
203710_at	3245	inositol 1,4,5-triphosphate receptor, type 1	ITPR1	7.41e-08	0.226366	0.912401	-1.09601	2.23e-06	1.61723	1.61723	0.613583	1.03839	1.03839	0.444051	1.05902	1.05902	0.00162609	0.765361	-1.30657	0.476935	1.05468	1.05468	22.1871	1
203711_s_at	3246	3-hydroxyisobutyryl-Coenzyme A hydrolase	HIBCH	0.0084833	0.0281561	0.871754	-1.14711	0.0404074	0.880642	-1.13554	0.0120919	0.852117	-1.17355	0.000886501	0.797527	-1.25388	0.00218123	0.815615	-1.22607	0.000376667	0.780773	-1.28078	4.01078	1
203712_at	3247	KIAA0020	KIAA0020	9.32e-06	0.599822	0.974752	-1.0259	0.230031	1.06118	1.06118	0.0220285	0.887728	-1.12647	0.0496024	0.904613	-1.10545	5.9e-05	0.784265	-1.27508	0.000260476	0.808755	-1.23647	12.117	1
203713_s_at	3248	lethal giant larvae homolog 2 (Drosophila)	LLGL2	0.00127855	0.642986	1.01994	1.01994	0.0575296	0.918926	-1.08823	0.417268	0.965843	-1.03536	0.661073	1.01885	1.01885	0.197701	1.0575	1.0575	0.00494161	0.875882	-1.14171	5.76749	1
203714_s_at	3249	tubulin folding cofactor E	TBCE	1.18e-05	0.11018	1.06398	1.06398	0.257669	0.957696	-1.04417	0.657677	0.983451	-1.01683	0.0050316	0.88969	-1.12399	0.747187	1.0122	1.0122	7.42e-05	0.831729	-1.20231	11.7418	1
203715_at	3250	tubulin folding cofactor E	TBCE	0.0064418	0.403522	0.943425	-1.05997	0.0205216	0.842242	-1.18731	0.156683	0.904455	-1.10564	0.0066456	0.81333	-1.22951	0.685168	0.972318	-1.02847	0.00147293	0.777745	-1.28577	4.2484	1
203721_s_at	3256	UTP18, small subunit (SSU) processome component, homolog (yeast)	UTP18	0.000819793	0.00777241	0.918802	-1.08837	0.0176779	0.928662	-1.07682	0.0375047	0.938205	-1.06587	0.0002491	0.880534	-1.13567	7.57e-05	0.867674	-1.15251	0.000129995	0.873512	-1.1448	6.22593	1
203723_at	3258	inositol 1,4,5-trisphosphate 3-kinase B	ITPKB	3.63e-07	0.0866599	1.13691	1.13691	0.000281217	1.36723	1.36723	0.653099	0.968029	-1.03303	0.280879	0.924108	-1.08212	0.083698	1.13841	1.13841	0.000210342	0.724945	-1.37941	18.3315	1
203725_at	3260	growth arrest and DNA-damage-inducible, alpha	GADD45A	1.42e-06	0.969566	0.992872	-1.00718	0.00625136	1.76067	1.76067	0.00561974	1.77607	1.77607	6.83e-05	2.5252	2.5252	0.993553	0.998486	-1.00152	2.8e-06	3.2949	3.2949	15.4798	1
203726_s_at	3261	laminin, alpha 3	LAMA3	0.00218816	0.00466293	1.22119	1.22119	4.48e-05	1.38478	1.38478	0.00165672	1.25608	1.25608	0.00161865	1.25686	1.25686	0.0560599	1.13575	1.13575	0.0163253	1.17887	1.17887	5.23785	1
203728_at	3263	BCL2-antagonist/killer 1	BAK1	0.043026	0.063519	1.11905	1.11905	0.00958225	1.17823	1.17823	0.147671	1.09006	1.09006	0.907731	0.993302	-1.00674	0.646006	1.02706	1.02706	0.120914	1.09719	1.09719	2.71162	1
203729_at	3264	epithelial membrane protein 3	EMP3	0.00105456	0.338161	1.10391	1.10391	0.169425	1.15443	1.15443	0.00325193	1.4002	1.4002	0.000578657	1.5089	1.5089	0.00337628	1.3979	1.3979	0.00032582	1.54672	1.54672	5.96383	1
203732_at	3267	thyroid hormone receptor interactor 4	TRIP4	0.0132234	0.0584836	1.07347	1.07347	0.0137755	1.10008	1.10008	0.00107969	1.14434	1.14434	0.00239316	1.13059	1.13059	0.00262837	1.12897	1.12897	0.00117271	1.14291	1.14291	3.63905	1
203736_s_at	3271	PTPRF interacting protein, binding protein 1 (liprin beta 1)	PPFIBP1	0.00493287	0.757028	0.976729	-1.02383	0.151335	0.894049	-1.11851	0.00791572	0.801348	-1.2479	0.00526843	0.790573	-1.26491	0.00288543	0.775122	-1.29012	0.00445166	0.786196	-1.27195	4.48422	1
203738_at	3273	chromosome 5 open reading frame 22	C5orf22	0.000173462	0.00843491	0.880569	-1.13563	0.0332174	0.905231	-1.10469	0.00193387	0.856204	-1.16795	2.29e-06	0.752467	-1.32896	0.00216417	0.858014	-1.16548	0.000508467	0.835127	-1.19742	7.98816	1
203740_at	3275	M-phase phosphoprotein 6	MPHOSPH6	4.42e-06	0.163332	0.94685	-1.05613	0.272599	0.958319	-1.04349	0.00759534	0.894022	-1.11854	2.44e-05	0.813973	-1.22854	0.0305941	0.915935	-1.09178	1.05e-06	0.770613	-1.29767	13.3734	1
203742_s_at	3277	thymine-DNA glycosylase /// similar to G/T mismatch-specific thymine DNA glycosy	LOC645233 /// LOC732360 /// TDG	0.0122142	0.209746	0.949905	-1.05274	0.828211	1.00876	1.00876	0.0236193	0.907414	-1.10203	0.00369518	0.877831	-1.13917	0.0937823	0.932604	-1.07227	0.0271135	0.90977	-1.09918	3.70453	1
203743_s_at	3278	thymine-DNA glycosylase	TDG	2.28e-05	0.143905	0.943196	-1.06023	0.257593	0.956183	-1.04582	0.00342125	0.880185	-1.13612	1.53e-06	0.772196	-1.29501	0.00330558	0.879679	-1.13678	0.000562414	0.854298	-1.17055	10.7265	1
203744_at	3279	high-mobility group box 3	HMGB3	0.121186	0.0452056	0.91338	-1.09483	0.0115169	0.888721	-1.12521	0.0455045	0.913507	-1.09468	0.049583	0.915168	-1.0927	0.00706313	0.880496	-1.13572	0.178363	0.942558	-1.06094	1.95332	1
203745_at	3280	holocytochrome c synthase (cytochrome c heme-lyase)	HCCS	0.000863965	0.0890042	0.904746	-1.10528	0.567177	0.967944	-1.03312	0.0578238	0.893421	-1.11929	0.511969	1.0381	1.0381	0.0013211	0.811494	-1.23229	0.461916	1.0429	1.0429	6.1708	1
203749_s_at	3284	retinoic acid receptor, alpha	RARA	0.0311753	0.091127	0.9303	-1.07492	0.00440077	0.877538	-1.13955	0.577555	0.977217	-1.02331	0.765455	0.987766	-1.01239	0.0868203	0.929319	-1.07606	0.0374893	0.913287	-1.09495	2.95699	1
203752_s_at	3287	jun D proto-oncogene	JUND	1.49e-06	0.0382592	1.15263	1.15263	0.536729	0.96055	-1.04107	0.216032	0.921453	-1.08524	0.000905785	0.779426	-1.283	0.00706642	1.21183	1.21183	0.00390813	0.811539	-1.23223	15.3808	1
203755_at	3290	BUB1 budding uninhibited by benzimidazoles 1 homolog beta (yeast)	BUB1B	3.13e-09	0.0443288	0.902637	-1.10787	0.00126527	0.836158	-1.19595	0.013517	0.878712	-1.13803	1.42e-07	0.685901	-1.45794	0.000192886	0.804622	-1.24282	3.71e-10	0.582178	-1.71769	31.9461	1
203762_s_at	3297	dynein, cytoplasmic 2, light intermediate chain 1	DYNC2LI1	3.07e-06	0.640436	1.04013	1.04013	0.306946	0.916698	-1.09087	0.00142843	0.735895	-1.35889	3.09e-06	0.588423	-1.69946	0.143516	0.881339	-1.13464	0.000432527	0.705327	-1.41778	14.0241	1
203763_at	3298	dynein, cytoplasmic 2, light intermediate chain 1	DYNC2LI1	0.000143225	0.97196	0.996143	-1.00387	0.098581	0.828513	-1.20698	0.00627998	0.717846	-1.39306	0.00045576	0.634766	-1.57538	0.807253	1.02721	1.02721	0.00101262	0.658746	-1.51804	8.22421	1
203764_at	3299	discs, large homolog 7 (Drosophila)	DLG7	0.00323348	0.0835863	0.890875	-1.12249	0.0321876	0.864081	-1.1573	0.0714937	0.886241	-1.12836	0.010768	0.836589	-1.19533	0.00686281	0.825955	-1.21072	5.82e-05	0.724819	-1.37965	4.86895	1
203768_s_at	3303	steroid sulfatase (microsomal), isozyme S	STS	0.000664824	0.591347	0.953604	-1.04865	0.912797	0.99039	-1.0097	0.179317	1.12881	1.12881	0.00094698	1.40101	1.40101	0.827924	0.981008	-1.01936	0.0202405	1.2456	1.2456	6.44878	1
203771_s_at	3306	biliverdin reductase A	BLVRA	0.0323089	0.0772071	1.08098	1.08098	0.647481	1.01959	1.01959	0.010527	1.1252	1.1252	0.00904246	1.12842	1.12842	0.0105173	1.12522	1.12522	0.129456	1.06833	1.06833	2.92952	1
203773_x_at	3308	biliverdin reductase A	BLVRA	0.00414093	0.00568688	1.08965	1.08965	0.414866	1.02335	1.02335	0.00382728	1.09491	1.09491	0.0005753	1.11995	1.11995	0.00317314	1.09739	1.09739	0.0637471	1.05592	1.05592	4.64188	1
203774_at	3309	5-methyltetrahydrofolate-homocysteine methyltransferase	MTR	0.00991311	0.069067	0.859861	-1.16298	0.189209	0.898692	-1.11273	0.0101302	0.799998	-1.25	0.00215925	0.758414	-1.31854	0.000930678	0.737171	-1.35654	0.00383085	0.773385	-1.29302	3.87877	1
203779_s_at	3314	myelin protein zero-like 2	MPZL2	0.00349576	0.401272	0.934315	-1.0703	0.94401	1.00565	1.00565	0.0125747	0.804767	-1.2426	0.00583324	0.783141	-1.27691	0.00270022	0.762535	-1.31141	0.287261	0.917032	-1.09047	4.79681	1
203780_at	3315	myelin protein zero-like 2	MPZL2	0.000147125	0.915972	1.01069	1.01069	0.715227	1.03751	1.03751	0.0215042	0.780214	-1.2817	0.000124757	0.623846	-1.60296	0.0207098	0.778847	-1.28395	0.545677	0.940663	-1.06308	8.19084	1
203782_s_at	3317	polymerase (RNA) mitochondrial (DNA directed)	POLRMT	0.00147708	0.775712	1.02452	1.02452	0.995952	1.00043	1.00043	0.0344659	0.82664	-1.20972	0.00507751	0.767982	-1.30211	0.385688	0.928296	-1.07724	0.00269526	0.750388	-1.33264	5.62263	1
203784_s_at	3319	DEAD (Asp-Glu-Ala-Asp) box polypeptide 28	DDX28	0.00294387	0.213565	1.09163	1.09163	0.00382702	1.25005	1.25005	0.00690511	1.2281	1.2281	0.000100509	1.39092	1.39092	0.0364974	1.16528	1.16528	0.00626996	1.23169	1.23169	4.95641	1
203785_s_at	3320	DEAD (Asp-Glu-Ala-Asp) box polypeptide 28	DDX28	1.04e-06	0.979282	0.998639	-1.00136	0.01944	1.14069	1.14069	0.000467142	1.24143	1.24143	1.13e-06	1.42713	1.42713	0.851263	1.00989	1.00989	0.000331446	1.25091	1.25091	16.0947	1
203789_s_at	3324	sema domain, immunoglobulin domain (Ig), short basic domain, secreted, (semaphor	SEMA3C	0.0339935	0.0447779	0.8794	-1.13714	0.00202446	0.808246	-1.23725	0.133799	0.910459	-1.09835	0.364364	0.945806	-1.0573	0.0264777	0.866047	-1.15467	0.353517	0.944578	-1.05867	2.89055	1
203799_at	3334	CD302 molecule	CD302	0.000929304	0.25385	0.936208	-1.06814	0.234024	1.07128	1.07128	0.195616	0.92763	-1.07802	0.00141471	0.812502	-1.23077	0.286255	0.940379	-1.0634	0.0115022	0.855477	-1.16894	6.09466	1
203801_at	3336	mitochondrial ribosomal protein S14	MRPS14	0.0216091	0.0984861	0.913648	-1.09451	0.0204457	0.877042	-1.1402	0.0024625	0.834929	-1.19771	0.0745953	0.906624	-1.10299	0.00135852	0.823857	-1.2138	0.00623918	0.852791	-1.17262	3.24302	1
203802_x_at	3337	NOL1/NOP2/Sun domain family, member 5	NSUN5	0.00948434	0.966633	0.997657	-1.00235	0.770804	1.01649	1.01649	0.235243	0.934484	-1.07011	0.0228516	0.872395	-1.14627	0.136284	0.917644	-1.08975	0.00539049	0.841333	-1.18859	3.91607	1
203804_s_at	3339	cisplatin resistance-associated overexpressed protein	CROP	0.0147139	0.0448975	0.865519	-1.15538	0.0454818	0.865894	-1.15488	0.0234996	0.847441	-1.18002	0.116068	0.895042	-1.11727	0.00165618	0.782524	-1.27792	0.868889	0.988777	-1.01135	3.55161	1
203805_s_at	3340	Fanconi anemia, complementation group A	FANCA	0.0510538	0.892944	1.01133	1.01133	0.271276	0.910688	-1.09807	0.360104	0.92547	-1.08053	0.0751446	0.856215	-1.16793	0.573452	0.953773	-1.04847	0.00853551	0.785716	-1.27272	2.58342	1
203808_at	3343	---	---	0.070709	0.0223588	1.21865	1.21865	0.193678	1.11341	1.11341	0.0189376	1.22623	1.22623	0.00267273	1.3148	1.3148	0.0631777	1.17015	1.17015	0.0819932	1.15751	1.15751	2.34292	1
203814_s_at	3349	NAD(P)H dehydrogenase, quinone 2	NQO2	5.24e-05	0.0853972	1.10974	1.10974	0.959496	1.00296	1.00296	0.00203576	0.81552	-1.22621	0.0141958	0.856783	-1.16716	0.543592	0.965069	-1.0362	0.00291692	0.822852	-1.21529	9.53798	1
203817_at	3352	guanylate cyclase 1, soluble, beta 3	GUCY1B3	1.78e-06	0.798172	0.978764	-1.0217	0.000414875	1.41911	1.41911	0.629144	0.960189	-1.04146	0.00410024	0.764601	-1.30787	0.545948	0.950391	-1.0522	0.00262639	0.752429	-1.32903	15.0431	1
203818_s_at	3353	splicing factor 3a, subunit 3, 60kDa	SF3A3	1.39e-06	0.253442	0.949679	-1.05299	0.00770078	1.13891	1.13891	0.00058093	1.19629	1.19629	8.93e-05	1.2393	1.2393	0.0937957	1.08031	1.08031	5.4e-06	1.30909	1.30909	15.5164	1
203823_at	3358	regulator of G-protein signaling 3	RGS3	0.000727057	0.244359	1.08031	1.08031	0.279895	0.930972	-1.07415	0.0729779	0.885251	-1.12962	0.0458285	0.87185	-1.14699	0.419179	0.948265	-1.05456	0.000637078	0.770794	-1.29736	6.35307	1
203827_at	3362	WD repeat domain, phosphoinositide interacting 1	WIPI1	0.000138058	0.232916	1.11735	1.11735	0.358066	0.918643	-1.08856	0.0380636	0.818453	-1.22182	0.00702676	0.762701	-1.31113	0.41167	1.07857	1.07857	0.0412989	1.21741	1.21741	8.26999	1
203829_at	3364	elongation protein 4 homolog (S. cerevisiae)	ELP4	2.1e-05	0.424293	1.03249	1.03249	0.875122	0.993781	-1.00626	6.76e-05	1.21684	1.21684	0.000334057	1.18443	1.18443	0.0146438	1.11041	1.11041	0.00026404	1.18911	1.18911	10.8492	1
203830_at	3365	chromosome 17 open reading frame 75	C17orf75	1.21e-07	0.0615133	0.844885	-1.18359	0.0053431	0.76657	-1.30451	3.98e-06	0.586301	-1.70561	2.46e-07	0.522999	-1.91205	0.000475412	0.701449	-1.42562	3.03e-08	0.476405	-2.09905	20.9353	1
203836_s_at	3371	mitogen-activated protein kinase kinase kinase 5	MAP3K5	0.00179002	0.55988	0.961882	-1.03963	0.124286	0.900175	-1.1109	0.0923171	0.890578	-1.12287	0.00264681	0.798619	-1.25216	0.0313923	0.859244	-1.16381	0.000175702	0.739981	-1.35139	5.43275	1
203837_at	3372	mitogen-activated protein kinase kinase kinase 5 /// hypothetical protein LOC729	LOC729144 /// MAP3K5	8.53e-05	0.166487	0.914071	-1.09401	0.0430156	0.873534	-1.14477	0.00120804	0.789936	-1.26592	7.81e-06	0.688459	-1.45252	0.00139993	0.793069	-1.26092	9.45e-05	0.73771	-1.35555	8.88568	1
203840_at	3375	basic leucine zipper nuclear factor 1 (JEM-1)	BLZF1	0.0505259	0.178989	0.900991	-1.10989	0.0361292	0.845213	-1.18313	0.0023063	0.770062	-1.2986	0.0103011	0.808964	-1.23615	0.0759987	0.869281	-1.15038	0.164761	0.89767	-1.114	2.59117	1
203845_at	3380	p300/CBP-associated factor	PCAF	0.00115329	0.571429	0.961525	-1.04001	0.635611	0.967723	-1.03335	0.727401	1.0244	1.0244	0.00394039	1.24873	1.24873	0.433319	1.05604	1.05604	0.00655089	1.22985	1.22985	5.87216	1
203847_s_at	3382	A kinase (PRKA) anchor protein 8	AKAP8	0.0142123	0.826501	0.991381	-1.00869	0.91701	0.995895	-1.00412	0.846528	0.992386	-1.00767	0.580309	0.978328	-1.02215	0.00230284	0.872774	-1.14577	0.799242	0.990004	-1.0101	3.57992	1
203849_s_at	3384	kinesin family member 1A	KIF1A	0.073835	0.329675	0.918698	-1.0885	0.104932	0.865758	-1.15506	0.729283	0.970652	-1.03024	0.466277	0.938908	-1.06507	0.818008	0.980406	-1.01999	0.00872564	0.781387	-1.27978	2.31129	1
203851_at	3386	insulin-like growth factor binding protein 6	IGFBP6	0.0313655	0.329214	1.06639	1.06639	0.350615	1.06335	1.06335	0.344498	1.06421	1.06421	0.00220055	1.25311	1.25311	0.530076	1.04192	1.04192	0.0445792	1.14768	1.14768	2.95231	1
203852_s_at	3387	survival of motor neuron 1, telomeric /// survival of motor neuron 2, centromeri	SMN1 /// SMN2	0.0912743	0.0382265	0.798209	-1.2528	0.0104068	0.750367	-1.33268	0.0289868	0.787433	-1.26995	0.0311269	0.790171	-1.26555	0.0054397	0.728664	-1.37237	0.189884	0.871235	-1.1478	2.15723	1
203853_s_at	3388	GRB2-associated binding protein 2	GAB2	5.79e-05	0.845519	0.992281	-1.00778	0.000790944	0.856361	-1.16773	0.152876	0.943333	-1.06007	0.095275	0.933571	-1.07116	0.975043	0.998757	-1.00124	4.66e-05	0.816321	-1.22501	9.40133	1
203858_s_at	3393	COX10 homolog, cytochrome c oxidase assembly protein, heme A: farnesyltransferas	COX10	0.00304635	0.583062	0.981019	-1.01935	0.0192953	1.09133	1.09133	0.327272	1.03509	1.03509	0.0129064	1.09829	1.09829	0.887561	1.00493	1.00493	0.00691223	1.10893	1.10893	4.92443	1
203867_s_at	3402	notchless homolog 1 (Drosophila)	NLE1	1.51e-05	0.851947	1.01006	1.01006	0.268925	1.06204	1.06204	0.173968	0.928093	-1.07748	0.000412158	0.799446	-1.25087	0.058759	0.899337	-1.11193	0.000144286	0.780615	-1.28104	11.3543	1
203869_at	3404	ubiquitin specific peptidase 46	USP46	4.6e-05	0.0899493	0.918532	-1.08869	0.365824	0.956831	-1.04512	0.000832897	0.829185	-1.206	4.34e-06	0.7428	-1.34626	0.00842283	0.869912	-1.14954	0.000600741	0.823678	-1.21407	9.71654	1
203870_at	3405	ubiquitin specific peptidase 46	USP46	0.0176993	0.122179	0.899896	-1.11124	0.102853	0.894309	-1.11818	0.00332807	0.804371	-1.24321	0.002369	0.796661	-1.25524	0.0871135	0.889082	-1.12476	0.0026927	0.799551	-1.2507	3.40212	1
203873_at	3408	SWI/SNF related, matrix associated, actin dependent regulator of chromatin, subf	SMARCA1	0.12621	0.0652851	1.13671	1.13671	0.115305	1.11423	1.11423	0.00731697	1.21667	1.21667	0.202058	1.09052	1.09052	0.398072	1.05837	1.05837	0.0392178	1.15598	1.15598	1.92425	1
203885_at	3420	RAB21, member RAS oncogene family	RAB21	0.000991681	0.0214303	0.936998	-1.06724	0.602637	0.986302	-1.01389	0.987938	1.0004	1.0004	0.304666	1.02785	1.02785	0.00798617	0.926057	-1.07985	0.268034	1.03015	1.03015	6.02725	1
203887_s_at	3422	thrombomodulin	THBD	7.92e-06	0.222822	1.2056	1.2056	1.48e-05	2.32468	2.32468	0.000103462	2.04767	2.04767	7.7e-06	2.4291	2.4291	0.0154386	1.48217	1.48217	1.14e-05	2.36638	2.36638	12.3844	1
203888_at	3423	thrombomodulin	THBD	5.81e-05	0.061866	1.29707	1.29707	5.07e-05	1.964	1.964	4.4e-05	1.97994	1.97994	1.6e-05	2.10004	2.10004	0.00682592	1.48675	1.48675	3.22e-05	2.01589	2.01589	9.39678	1
203892_at	3427	WAP four-disulfide core domain 2	WFDC2	0.107731	0.134643	1.09191	1.09191	0.00753322	1.18248	1.18248	0.0226129	1.14949	1.14949	0.0439986	1.12889	1.12889	0.0125587	1.16725	1.16725	0.0139759	1.16404	1.16404	2.03774	1
203895_at	3430	phospholipase C, beta 4	PLCB4	0.0349641	0.158371	0.902214	-1.10839	0.00116697	0.76668	-1.30433	0.0225983	0.840709	-1.18947	0.0945984	0.884058	-1.13115	0.00959621	0.817818	-1.22277	0.0377019	0.855306	-1.16917	2.86902	1
203896_s_at	3431	phospholipase C, beta 4	PLCB4	0.0291975	0.17237	0.907869	-1.10148	0.00769611	0.816826	-1.22425	0.00819812	0.818401	-1.2219	0.0924058	0.886294	-1.12829	0.00452063	0.803821	-1.24406	0.356454	0.937567	-1.06659	3.00758	1
203906_at	3441	IQ motif and Sec7 domain 1	IQSEC1	0.000307206	0.656559	1.02658	1.02658	0.721553	1.02123	1.02123	0.20675	0.926963	-1.07879	0.00359012	0.82555	-1.21131	0.528857	0.963434	-1.03795	0.000703748	0.792566	-1.26172	7.30909	1
203907_s_at	3442	IQ motif and Sec7 domain 1	IQSEC1	0.00220972	0.203941	0.916675	-1.0909	0.772265	0.980753	-1.01962	0.535964	0.959138	-1.0426	0.00615385	0.816412	-1.22487	0.634587	0.968533	-1.03249	0.000770796	0.769208	-1.30004	5.22843	1
203918_at	3453	protocadherin 1	PCDH1	0.000270493	0.450741	1.05583	1.05583	0.794936	1.01878	1.01878	0.995503	1.0004	1.0004	0.00267801	0.785115	-1.2737	0.458381	1.05485	1.05485	0.00588103	0.804408	-1.24315	7.4571	1
203919_at	3454	transcription elongation factor A (SII), 2	TCEA2	0.0530294	0.721558	1.01651	1.01651	0.134049	1.07332	1.07332	0.166216	1.06726	1.06726	0.00692942	1.14607	1.14607	0.106669	1.07955	1.07955	0.877323	1.00711	1.00711	2.55515	1
203920_at	3455	nuclear receptor subfamily 1, group H, member 3	NR1H3	0.000132627	0.00779211	1.1927	1.1927	0.00119997	1.25201	1.25201	8.7e-05	1.33891	1.33891	8e-06	1.42598	1.42598	0.000106088	1.33209	1.33209	1.17e-05	1.41134	1.41134	8.32018	1
203921_at	3456	carbohydrate (N-acetylglucosamine-6-O) sulfotransferase 2	CHST2	0.00716654	0.830192	1.0096	1.0096	0.00115119	1.18121	1.18121	0.0628219	1.09045	1.09045	0.0554735	1.0935	1.0935	0.0071378	1.14075	1.14075	0.0186867	1.11907	1.11907	4.15571	1
203927_at	3462	nuclear factor of kappa light polypeptide gene enhancer in B-cells inhibitor, ep	NFKBIE	0.000145222	0.442175	1.04072	1.04072	0.47408	1.03784	1.03784	0.360752	1.04877	1.04877	0.000933753	1.21829	1.21829	0.0495553	1.11228	1.11228	4.19e-05	1.30409	1.30409	8.207	1
203928_x_at	3463	microtubule-associated protein tau	MAPT	0.00704442	0.525762	1.02918	1.02918	0.878527	1.00692	1.00692	0.906118	1.00533	1.00533	0.187629	0.941041	-1.06265	0.733084	1.01552	1.01552	0.00519388	0.869608	-1.14994	4.17059	1
203929_s_at	3464	microtubule-associated protein tau	MAPT	7.56e-06	0.558748	0.970796	-1.03008	0.608627	0.974404	-1.02627	0.000765957	0.820732	-1.21843	0.000188052	0.796497	-1.2555	0.0794697	0.912012	-1.09648	5.66e-06	0.737371	-1.35617	12.4602	1
203930_s_at	3465	microtubule-associated protein tau	MAPT	0.00914068	0.56819	0.950963	-1.05157	0.886797	1.01257	1.01257	0.0126787	0.788813	-1.26773	0.00696439	0.770632	-1.29764	0.389564	0.926626	-1.07918	0.0268022	0.812949	-1.23009	3.94731	1
203931_s_at	3466	mitochondrial ribosomal protein L12	MRPL12	0.000121081	0.651701	1.03241	1.03241	0.490715	1.05008	1.05008	0.144222	0.899626	-1.11157	0.00560502	0.805753	-1.24107	0.605618	0.964145	-1.03719	0.000293794	0.737565	-1.35581	8.43482	1
203936_s_at	3471	matrix metallopeptidase 9 (gelatinase B, 92kDa gelatinase, 92kDa type IV collage	MMP9	0.019319	0.00650438	1.16946	1.16946	0.066403	1.10525	1.10525	0.0068	1.16827	1.16827	0.00299198	1.19015	1.19015	0.183322	1.07362	1.07362	0.00215952	1.19883	1.19883	3.33202	1
203938_s_at	3473	TATA box binding protein (TBP)-associated factor, RNA polymerase I, C, 110kDa	TAF1C	0.00636076	0.0717538	1.11506	1.11506	0.0670088	1.11733	1.11733	0.0080189	1.18369	1.18369	0.000376824	1.27685	1.27685	0.543996	1.03599	1.03599	0.0602731	1.12082	1.12082	4.25946	1
203947_at	3482	cleavage stimulation factor, 3' pre-RNA, subunit 3, 77kDa	CSTF3	1.25e-05	0.364846	1.05866	1.05866	0.140987	1.09882	1.09882	4.7e-05	1.3738	1.3738	3.22e-05	1.38794	1.38794	0.000260955	1.31259	1.31259	3.12e-05	1.38908	1.38908	11.647	1
203950_s_at	3485	chloride channel 6	CLCN6	0.00798386	0.00799081	1.24003	1.24003	0.393114	1.06582	1.06582	0.262405	1.08787	1.08787	0.811701	1.01779	1.01779	0.00693055	1.24578	1.24578	0.827434	0.983999	-1.01626	4.06267	1
203955_at	3490	KIAA0649	KIAA0649	0.0149133	0.34725	1.08597	1.08597	0.315298	1.09226	1.09226	0.0136992	1.26056	1.26056	0.00491465	1.31105	1.31105	0.0482422	1.19753	1.19753	0.97577	0.997369	-1.00264	3.54064	1
203957_at	3492	E2F transcription factor 6	E2F6	0.000972135	0.147984	0.941853	-1.06174	0.0107263	0.894037	-1.11852	0.0022538	0.869934	-1.14951	0.0162128	0.900767	-1.11016	0.035332	0.914062	-1.09402	0.295112	1.04373	1.04373	6.04786	1
203963_at	3498	carbonic anhydrase XII	CA12	0.00154907	0.776278	1.0173	1.0173	0.020581	0.860913	-1.16156	0.340974	0.943559	-1.05982	0.954545	1.00344	1.00344	0.935929	1.00486	1.00486	0.00138426	0.801747	-1.24728	5.57529	1
203964_at	3499	N-myc (and STAT) interactor	NMI	2.84e-05	0.732242	0.981525	-1.01882	0.0213116	0.874356	-1.1437	0.000111795	0.773071	-1.29354	1.45e-05	0.736649	-1.3575	0.0212881	0.874332	-1.14373	0.000258445	0.788198	-1.26872	10.404	1
203965_at	3500	ubiquitin specific peptidase 20	USP20	0.107074	0.032418	1.17501	1.17501	0.00606789	1.24015	1.24015	0.0486083	1.15873	1.15873	0.00781298	1.23042	1.23042	0.0194128	1.1952	1.1952	0.0871032	1.13452	1.13452	2.04214	1
203970_s_at	3505	peroxisomal biogenesis factor 3	PEX3	8.54e-07	0.0114951	0.811027	-1.23301	0.00232153	0.769104	-1.30021	0.00497308	0.78855	-1.26815	1.06e-07	0.545489	-1.83322	0.00807917	0.801405	-1.24781	5.27e-07	0.5799	-1.72444	16.4949	1
203972_s_at	3507	peroxisomal biogenesis factor 3	PEX3	4.71e-09	0.101956	0.91025	-1.0986	0.08333	0.904844	-1.10516	0.000211071	0.780589	-1.28108	1.51e-08	0.607064	-1.64727	0.0141398	0.86289	-1.1589	8.76e-09	0.596875	-1.67539	30.5014	1
203973_s_at	3508	CCAAT/enhancer binding protein (C/EBP), delta	CEBPD	0.000437332	0.99447	0.999673	-1.00033	0.000568625	1.21036	1.21036	0.748041	0.984916	-1.01532	0.0192545	1.12614	1.12614	0.728369	0.983698	-1.01657	0.0898272	1.08675	1.08675	6.90768	1
203974_at	3509	haloacid dehalogenase-like hydrolase domain containing 1A	HDHD1A	0.00125522	0.451245	1.02414	1.02414	0.0933296	1.05622	1.05622	0.000397847	1.14079	1.14079	0.00543477	1.10157	1.10157	0.13578	1.04943	1.04943	0.000544439	1.13605	1.13605	5.78611	1
203987_at	3522	frizzled homolog 6 (Drosophila)	FZD6	1.16e-06	0.000456877	0.828964	-1.20632	0.00016501	0.812898	-1.23017	0.0547712	0.912609	-1.09576	0.526737	0.971534	-1.0293	0.0194175	0.892315	-1.12068	0.00717962	1.14361	1.14361	15.8721	1
203988_s_at	3523	fucosyltransferase 8 (alpha (1,6) fucosyltransferase)	FUT8	0.000152723	0.192418	0.925795	-1.08015	1.47e-05	0.722828	-1.38345	0.55681	0.96642	-1.03475	0.599599	0.96997	-1.03096	0.234892	0.932391	-1.07251	0.176447	0.92303	-1.08339	8.1446	1
203992_s_at	3527	ubiquitously transcribed tetratricopeptide repeat, X chromosome	UTX	0.0126696	0.742922	0.984656	-1.01558	0.922263	1.00461	1.00461	0.458181	1.0358	1.0358	0.00531801	1.15645	1.15645	0.291421	1.05168	1.05168	0.0368372	1.10961	1.10961	3.67428	1
203997_at	3532	protein tyrosine phosphatase, non-receptor type 3	PTPN3	0.0400173	0.642692	0.976462	-1.02411	0.186789	0.933211	-1.07157	0.0427124	0.896335	-1.11565	0.00291237	0.842501	-1.18694	0.239081	0.940484	-1.06328	0.0541712	0.901732	-1.10898	2.76637	1
204001_at	3536	small nuclear RNA activating complex, polypeptide 3, 50kDa	SNAPC3	0.00223009	0.0111339	0.869431	-1.15018	0.692221	0.980109	-1.02029	0.529695	0.96851	-1.03251	0.00208669	0.837975	-1.19335	0.0139392	0.873887	-1.14431	0.924552	1.00481	1.00481	5.21962	1
204004_at	3539	PRKC, apoptosis, WT1, regulator	PAWR	2.39e-06	0.0169246	0.915599	-1.09218	0.525959	1.02208	1.02208	0.173548	0.953363	-1.04892	0.000857816	0.875903	-1.14168	1.84e-06	0.798842	-1.25181	0.464265	0.975065	-1.02557	14.4842	1
204005_s_at	3540	PRKC, apoptosis, WT1, regulator	PAWR	0.000596149	0.00607426	0.859402	-1.1636	0.0036202	0.849817	-1.17672	0.00137632	0.832456	-1.20126	7.26e-05	0.782078	-1.27865	8.54e-05	0.784811	-1.27419	0.146449	0.928088	-1.07748	6.5665	1
204017_at	3552	KDEL (Lys-Asp-Glu-Leu) endoplasmic reticulum protein retention receptor 3	KDELR3	2.2e-05	0.776835	1.00941	1.00941	0.0236287	0.923218	-1.08317	2.23e-05	0.835978	-1.1962	0.00082008	0.879583	-1.1369	0.1432	0.951519	-1.05095	0.8156	0.992323	-1.00774	10.7781	1
204018_x_at	3553	hemoglobin, alpha 1 /// hemoglobin, alpha 2	HBA1 /// HBA2	0.00485242	0.0270189	1.13897	1.13897	0.0959081	1.09997	1.09997	0.171856	1.08034	1.08034	0.000431191	1.25802	1.25802	0.13328	1.08909	1.08909	0.00104488	1.23231	1.23231	4.49893	1
204023_at	3558	replication factor C (activator 1) 4, 37kDa	RFC4	2.83e-05	0.311245	0.938092	-1.06599	0.000547431	0.776738	-1.28744	0.00787022	0.833912	-1.19917	2.59e-05	0.716117	-1.39642	0.0786109	0.89224	-1.12077	1.12e-05	0.699812	-1.42896	10.4071	1
204026_s_at	3561	ZW10 interactor	ZWINT	0.143116	0.200314	0.913082	-1.09519	0.052509	0.86803	-1.15203	0.0386354	0.858999	-1.16415	0.0386793	0.859032	-1.1641	0.0941381	0.886332	-1.12825	0.00564946	0.808305	-1.23716	1.83447	1
204027_s_at	3562	methyltransferase like 1	METTL1	0.000244422	0.852504	0.989605	-1.0105	0.621693	1.0282	1.0282	0.351634	0.948464	-1.05434	0.00787752	0.848915	-1.17797	0.00718128	0.846977	-1.18067	0.000401996	0.790406	-1.26517	7.57625	1
204028_s_at	3563	RAB GTPase activating protein 1	RABGAP1	0.0140693	0.16488	1.07032	1.07032	0.0803213	1.09072	1.09072	0.000551786	1.21342	1.21342	0.00570879	1.15707	1.15707	0.00927832	1.14534	1.14534	0.0151194	1.13344	1.13344	3.58819	1
204034_at	3569	ethylmalonic encephalopathy 1	ETHE1	0.00893232	0.0187073	1.09109	1.09109	0.00292999	1.12229	1.12229	0.0103424	1.10121	1.10121	0.000227052	1.16504	1.16504	0.0018293	1.1301	1.1301	0.00129877	1.13578	1.13578	3.96687	1
204042_at	3577	WAS protein family, member 3	WASF3	2.69e-07	0.0755295	0.910832	-1.0979	0.0882547	0.914582	-1.0934	0.00368219	0.848928	-1.17796	3.14e-06	0.727535	-1.3745	0.0303739	0.890385	-1.12311	5e-08	0.656561	-1.52309	19.015	1
204045_at	3580	transcription elongation factor A (SII)-like 1	TCEAL1	2.37e-05	0.671888	1.02289	1.02289	0.0161613	0.870832	-1.14833	0.000488036	0.803448	-1.24464	1.63e-05	0.743314	-1.34533	0.0477377	0.894894	-1.11745	0.00124839	0.820633	-1.21857	10.6703	1
204048_s_at	3583	phosphatase and actin regulator 2	PHACTR2	0.000778155	0.0021394	0.880979	-1.1351	0.00213317	0.880939	-1.13515	0.00534477	0.893705	-1.11894	0.00022945	0.851173	-1.17485	2.51e-05	0.82221	-1.21623	5.98e-05	0.833557	-1.19968	6.28096	1
204049_s_at	3584	phosphatase and actin regulator 2	PHACTR2	0.0231064	0.404933	0.945429	-1.05772	0.0148428	0.83876	-1.19224	0.0169354	0.842126	-1.18747	0.00532118	0.81369	-1.22897	0.00272366	0.798152	-1.25289	0.0574993	0.87553	-1.14217	3.19015	1
204050_s_at	3585	clathrin, light chain (Lca)	CLTA	0.0262412	0.109913	1.07175	1.07175	0.366456	1.03902	1.03902	0.9602	1.0021	1.0021	0.0126504	1.12013	1.12013	0.271982	1.0479	1.0479	0.00743845	1.13127	1.13127	3.09049	1
204053_x_at	3588	phosphatase and tensin homolog (mutated in multiple advanced cancers 1)	PTEN	0.0113062	0.114322	0.934641	-1.06993	0.0803875	0.927376	-1.07831	0.0322278	0.910076	-1.09881	0.268298	0.954457	-1.04772	0.00457681	0.877501	-1.1396	0.576736	1.0235	1.0235	3.76866	1
204056_s_at	3591	mevalonate kinase (mevalonic aciduria)	MVK	7.04e-07	0.000583786	1.36209	1.36209	0.594539	1.04182	1.04182	0.424309	0.940089	-1.06373	0.281278	0.919545	-1.08749	2.86e-05	1.50357	1.50357	0.160337	0.895437	-1.11677	16.8961	1
204058_at	3593	malic enzyme 1, NADP(+)-dependent, cytosolic	ME1	0.00993399	0.70399	1.03035	1.03035	0.902936	1.00963	1.00963	0.00697044	0.791966	-1.26268	0.0283553	0.832499	-1.2012	0.299729	0.920732	-1.08609	0.161059	0.893236	-1.11953	3.877	1
204059_s_at	3594	malic enzyme 1, NADP(+)-dependent, cytosolic	ME1	1.86e-05	0.00114893	1.17798	1.17798	0.174517	1.06274	1.06274	0.0230497	0.899082	-1.11225	0.121679	0.932527	-1.07236	0.709846	1.01644	1.01644	0.0875392	0.925296	-1.08074	11.0345	1
204060_s_at	3595	protein kinase, X-linked /// protein kinase, Y-linked	PRKX /// PRKY	0.000736394	0.234605	1.11397	1.11397	0.00171324	1.37528	1.37528	0.00197194	1.36797	1.36797	0.000144308	1.50991	1.50991	0.0175317	1.25611	1.25611	0.000154352	1.50606	1.50606	6.33949	1
204061_at	3596	protein kinase, X-linked	PRKX	0.00123799	0.960114	1.00434	1.00434	0.0239665	1.23245	1.23245	0.311235	1.09295	1.09295	0.00188945	1.35791	1.35791	0.21417	1.11601	1.11601	0.000639651	1.41294	1.41294	5.8001	1
204062_s_at	3597	unc-51-like kinase 2 (C. elegans)	ULK2	0.0482699	0.810741	0.985615	-1.0146	0.0825623	0.896612	-1.11531	0.347897	0.944217	-1.05908	0.00553825	0.830599	-1.20395	0.242123	0.930553	-1.07463	0.0412774	0.877882	-1.13911	2.62529	1
204064_at	3599	THO complex 1	THOC1	0.000458094	0.642084	0.975988	-1.0246	0.508289	0.965905	-1.0353	0.0895942	0.912213	-1.09624	0.000566206	0.809946	-1.23465	0.00295627	0.840113	-1.19032	0.000578637	0.810333	-1.23406	6.85596	1
204065_at	3600	carbohydrate sulfotransferase 10	CHST10	0.00309294	0.208654	0.888134	-1.12596	0.679039	0.962384	-1.03909	0.0121492	0.777419	-1.28631	0.00420294	0.74461	-1.34298	0.455849	0.932917	-1.07191	0.00112101	0.706779	-1.41487	4.91027	1
204067_at	3602	sulfite oxidase	SUOX	3.66e-07	0.385356	1.06984	1.06984	0.231991	0.910491	-1.09831	0.000257462	0.713904	-1.40075	6.16e-06	0.629978	-1.58736	0.924798	0.992755	-1.0073	4.65e-05	0.674814	-1.48189	18.3149	1
204069_at	3604	Meis homeobox 1	MEIS1	1.02e-05	0.00189969	0.822576	-1.21569	0.953446	0.996775	-1.00324	0.00133404	0.815773	-1.22583	0.000124675	0.771712	-1.29582	3.98e-06	0.709715	-1.40902	0.0480365	0.891285	-1.12198	11.979	1
204074_s_at	3609	KIAA0562	KIAA0562	0.00328259	0.821537	0.985563	-1.01465	0.353732	1.06227	1.06227	0.0568159	1.13727	1.13727	0.000762814	1.287	1.287	0.260141	1.07653	1.07653	0.0201465	1.17426	1.17426	4.85497	1
204079_at	3614	tyrosylprotein sulfotransferase 2	TPST2	1.28e-07	0.659798	0.98195	-1.01838	0.31533	1.04288	1.04288	0.00477066	1.13813	1.13813	4.2e-06	1.29017	1.29017	0.822428	1.00931	1.00931	1.38e-06	1.3179	1.3179	20.788	1
204080_at	3615	target of EGR1, member 1 (nuclear)	TOE1	0.0017963	0.745354	1.01599	1.01599	0.306222	0.950666	-1.05189	0.0864175	0.916778	-1.09078	0.00505517	0.859243	-1.16382	0.0630069	0.909506	-1.0995	0.000786068	0.826595	-1.20978	5.42932	1
204082_at	3617	pre-B-cell leukemia homeobox 3	PBX3	8.4e-05	0.52656	0.977942	-1.02256	0.411584	1.02945	1.02945	0.000740543	1.14759	1.14759	0.00392647	1.1194	1.1194	0.201709	0.955343	-1.04674	0.466357	1.02603	1.02603	8.90603	1
204084_s_at	3619	ceroid-lipofuscinosis, neuronal 5	CLN5	5.68e-07	0.0039383	0.842759	-1.18658	0.00363788	0.841229	-1.18874	0.000218531	0.789529	-1.26658	6.95e-07	0.688663	-1.45209	0.0423524	0.892375	-1.1206	6.23e-08	0.645782	-1.54851	17.35	1
204085_s_at	3620	ceroid-lipofuscinosis, neuronal 5	CLN5	0.00144419	0.872681	1.01492	1.01492	0.457032	1.07165	1.07165	0.632232	0.956624	-1.04534	0.0340341	0.812525	-1.23073	0.236847	1.11769	1.11769	0.00721928	0.761165	-1.31378	5.6451	1
204087_s_at	3622	solute carrier family 5 (sodium-dependent vitamin transporter), member 6	SLC5A6	1.97e-05	0.108274	1.08237	1.08237	0.0299037	1.11635	1.11635	0.255411	0.946368	-1.05667	0.0490798	0.906066	-1.10367	0.0788671	0.916509	-1.0911	0.00122531	0.83767	-1.19379	10.9421	1
204088_at	3623	purinergic receptor P2X, ligand-gated ion channel, 4	P2RX4	0.00103725	0.156388	0.931621	-1.0734	0.00160387	0.839129	-1.19171	0.71765	1.0178	1.0178	0.196394	1.06639	1.06639	0.599951	0.974695	-1.02596	0.988759	1.00069	1.00069	5.98087	1
204089_x_at	3624	mitogen-activated protein kinase kinase kinase 4	MAP3K4	0.000229415	0.0964714	0.936515	-1.06779	0.699551	1.01483	1.01483	0.0115359	1.11023	1.11023	0.00508321	1.12559	1.12559	0.877094	1.00591	1.00591	0.0168194	1.10306	1.10306	7.65134	1
204092_s_at	3627	aurora kinase A	AURKA	3.57e-07	3.24e-05	0.877734	-1.1393	0.00128121	0.912464	-1.09593	0.0320272	0.945158	-1.05802	1.39e-05	0.869675	-1.14986	7.56e-06	0.863849	-1.15761	1.08e-08	0.796726	-1.25514	18.3711	1
204093_at	3628	cyclin H	CCNH	8.04e-07	0.043275	0.939541	-1.06435	0.293944	0.969331	-1.03164	0.000216629	0.877942	-1.13903	6.05e-06	0.838795	-1.19219	0.33484	0.971843	-1.02897	8.3e-07	0.816442	-1.22483	16.6189	1
204094_s_at	3629	TSC22 domain family, member 2	TSC22D2	0.00205505	0.0421693	0.893758	-1.11887	0.0303906	0.886418	-1.12814	0.033239	0.8884	-1.12562	0.00678409	0.855386	-1.16906	0.00272632	0.837898	-1.19346	0.467773	1.03905	1.03905	5.29837	1
204095_s_at	3630	elongation factor RNA polymerase II	ELL	0.000368898	0.778761	0.980221	-1.02018	0.124437	1.11909	1.11909	0.0112667	1.21633	1.21633	0.000874258	1.31535	1.31535	0.0083839	1.22773	1.22773	0.000365219	1.35025	1.35025	7.09941	1
204097_s_at	3632	RNA binding motif protein, X-linked 2	RBMX2	0.00451871	0.842164	1.00941	1.00941	0.977394	1.00133	1.00133	0.0269914	0.895069	-1.11723	0.0185781	0.887799	-1.12638	0.8817	0.993024	-1.00703	0.00920268	0.874686	-1.14327	4.56292	1
204105_s_at	3640	neuronal cell adhesion molecule	NRCAM	3.19e-06	0.636322	1.01415	1.01415	0.00367856	0.908293	-1.10097	0.348398	0.972297	-1.02849	0.000953005	0.892947	-1.11989	1.68e-05	0.848375	-1.17872	3.05e-05	0.854965	-1.16964	13.9539	1
204107_at	3642	nuclear transcription factor Y, alpha	NFYA	1.31e-05	0.458474	0.960189	-1.04146	0.0151728	0.866996	-1.15341	0.000508954	0.8006	-1.24906	8.4e-06	0.727022	-1.37548	0.000534642	0.801506	-1.24765	9.63e-06	0.729432	-1.37093	11.5703	1
204108_at	3643	nuclear transcription factor Y, alpha	NFYA	1.01e-06	0.0808397	0.914603	-1.09337	0.0235156	0.887777	-1.12641	0.0028516	0.847912	-1.17937	2.16e-07	0.688659	-1.4521	0.000124322	0.794327	-1.25893	1.22e-06	0.717794	-1.39316	16.1624	1
204109_s_at	3644	nuclear transcription factor Y, alpha	NFYA	0.000196308	0.334897	0.94708	-1.05588	0.00577696	0.843651	-1.18532	0.00681269	0.847045	-1.18057	0.000207126	0.779654	-1.28262	0.0152037	0.864084	-1.1573	1.64e-05	0.733528	-1.36328	7.83798	1
204115_at	3650	guanine nucleotide binding protein (G protein), gamma 11	GNG11	0.187225	0.208913	1.05538	1.05538	0.00618493	1.13543	1.13543	0.10413	1.07324	1.07324	0.122895	1.06915	1.06915	0.0702853	1.08262	1.08262	0.118238	1.07011	1.07011	1.64307	1
204117_at	3652	prolyl endopeptidase	PREP	0.00149581	0.761988	0.981253	-1.01911	0.726257	1.02213	1.02213	0.0148702	0.848513	-1.17853	0.0075017	0.832508	-1.20119	0.325602	0.939773	-1.06409	0.00212708	0.804698	-1.2427	5.61007	1
204119_s_at	3654	adenosine kinase	ADK	0.0155627	0.116358	1.03172	1.03172	0.534267	1.01211	1.01211	0.0470257	1.04109	1.04109	0.00435974	1.06305	1.06305	0.0363479	1.04361	1.04361	0.00190729	1.07033	1.07033	3.50599	1
204121_at	3656	growth arrest and DNA-damage-inducible, gamma	GADD45G	0.00873568	0.462234	1.06011	1.06011	0.00599638	1.27039	1.27039	0.0110348	1.24372	1.24372	0.00915332	1.2519	1.2519	0.152529	1.12279	1.12279	0.00124878	1.33957	1.33957	3.9858	1
204125_at	3660	NADH dehydrogenase (ubiquinone) 1 alpha subcomplex, assembly factor 1	NDUFAF1	9.3e-05	0.928636	1.00415	1.00415	0.0797835	0.919265	-1.08783	0.0167978	0.887818	-1.12636	0.0003383	0.821426	-1.2174	0.740404	1.01544	1.01544	0.000637104	0.831632	-1.20245	8.77328	1
204127_at	3662	replication factor C (activator 1) 3, 38kDa	RFC3	0.00225045	0.065165	0.889273	-1.12451	0.00363594	0.82035	-1.21899	0.00750871	0.83625	-1.19581	0.00123942	0.79774	-1.25354	0.00922578	0.840891	-1.18921	4.26e-05	0.731051	-1.36789	5.2109	1
204128_s_at	3663	replication factor C (activator 1) 3, 38kDa	RFC3	0.02094	0.234267	0.903974	-1.10623	0.0198899	0.811964	-1.23158	0.138475	0.880715	-1.13544	0.0139671	0.801128	-1.24824	0.0767023	0.857581	-1.16607	0.000777634	0.722001	-1.38504	3.26793	1
204131_s_at	3666	forkhead box O3	FOXO3	0.0215125	0.0920914	1.12241	1.12241	0.693145	0.974209	-1.02647	0.954624	1.00377	1.00377	0.685055	1.02722	1.02722	0.00730321	1.21517	1.21517	0.340158	1.06585	1.06585	3.24656	1
204133_at	3668	RRP9, small subunit (SSU) processome component, homolog (yeast)	RRP9	0.000217499	0.34608	0.941723	-1.06188	0.552484	1.03831	1.03831	0.0296005	0.864357	-1.15693	0.00348223	0.813783	-1.22883	0.010742	0.839424	-1.19129	0.000195976	0.75356	-1.32703	7.7149	1
204135_at	3670	filamin A interacting protein 1-like	FILIP1L	0.0052153	0.812813	0.963813	-1.03755	0.0359501	0.707909	-1.41261	0.0650062	0.740866	-1.34977	0.000513076	0.529846	-1.88734	0.152773	0.795869	-1.25649	0.0135975	0.659899	-1.51538	4.43457	1
204137_at	3672	G protein-coupled receptor 137B	GPR137B	0.00437141	0.604253	0.976197	-1.02438	0.277275	1.05242	1.05242	0.248923	0.947124	-1.05583	0.00284387	0.855972	-1.16826	0.7411	0.984791	-1.01544	0.150441	0.933882	-1.0708	4.59282	1
204140_at	3675	tyrosylprotein sulfotransferase 1	TPST1	0.000391946	0.244967	0.957999	-1.04384	0.0111215	0.904655	-1.10539	0.00529283	0.893992	-1.11858	0.000215537	0.850936	-1.17518	0.881375	0.994601	-1.00543	0.825845	0.992046	-1.00802	7.03077	1
204141_at	3676	tubulin, beta 2A	TUBB2A	0.000261583	0.422059	1.04812	1.04812	0.29631	0.94037	-1.06341	0.0196674	0.864693	-1.15648	0.322254	0.943472	-1.05991	0.319105	1.06033	1.06033	0.000771903	0.79688	-1.25489	7.49635	1
204146_at	3681	RAD51 associated protein 1	RAD51AP1	0.0147299	0.164565	0.892681	-1.12022	0.00418235	0.775468	-1.28954	0.00923519	0.797157	-1.25446	0.00396083	0.774018	-1.29196	0.0934501	0.870577	-1.14866	0.00124919	0.744233	-1.34367	3.55072	1
204159_at	3694	cyclin-dependent kinase inhibitor 2C (p18, inhibits CDK4)	CDKN2C	0.00219977	0.0529025	0.807869	-1.23782	0.000489786	0.649974	-1.53852	0.000352592	0.640567	-1.56112	0.000339237	0.63947	-1.5638	0.00310195	0.705674	-1.41709	0.000348309	0.640219	-1.56196	5.23277	1
204160_s_at	3695	ectonucleotide pyrophosphatase/phosphodiesterase 4 (putative function)	ENPP4	1.07e-08	0.184832	0.891633	-1.12154	0.00523588	0.769768	-1.29909	3.64e-05	0.643523	-1.55395	3.12e-09	0.433534	-2.30662	0.00745127	0.77987	-1.28227	1.51e-07	0.518429	-1.92891	27.7705	1
204162_at	3697	NDC80 homolog, kinetochore complex component (S. cerevisiae)	NDC80	0.00165188	0.092041	0.845864	-1.18222	0.0109999	0.767137	-1.30355	0.00352555	0.731428	-1.36719	0.000885132	0.691363	-1.44642	0.00550125	0.745037	-1.34222	4.1e-05	0.609986	-1.63938	5.5117	1
204169_at	3704	IMP (inosine monophosphate) dehydrogenase 1	IMPDH1	0.0297916	0.00690621	1.17001	1.17001	0.0897608	1.09745	1.09745	0.30295	1.05669	1.05669	0.0202666	1.14055	1.14055	0.0217071	1.13864	1.13864	0.806845	1.013	1.013	2.99201	1
204170_s_at	3705	CDC28 protein kinase regulatory subunit 2	CKS2	0.0282566	0.190673	0.900824	-1.1101	0.0294338	0.834562	-1.19823	0.0135761	0.811628	-1.23209	0.0020855	0.761487	-1.31322	0.0271966	0.832136	-1.20173	0.00273134	0.768367	-1.30146	3.03296	1
204172_at	3707	coproporphyrinogen oxidase	CPOX	4.8e-09	0.00417244	0.816235	-1.22514	2.45e-05	0.709977	-1.4085	3.05e-08	0.578601	-1.72831	3.03e-09	0.532761	-1.87701	6.38e-05	0.728994	-1.37175	1.54e-09	0.519183	-1.9261	30.4393	1
204173_at	3708	myosin, light chain 6B, alkali, smooth muscle and non-muscle	MYL6B	0.067343	0.233001	1.06415	1.06415	0.0442126	1.11466	1.11466	0.0211967	1.13476	1.13476	0.00775151	1.16138	1.16138	0.166943	1.0752	1.0752	0.00693738	1.16428	1.16428	2.37866	1
204175_at	3710	zinc finger protein 593	ZNF593	4e-05	0.648107	1.02331	1.02331	0.0137453	1.14377	1.14377	0.102578	0.918434	-1.08881	0.039909	0.89646	-1.1155	0.0719766	0.909844	-1.09909	0.0023039	0.840629	-1.18959	9.91154	1
204176_at	3711	kelch-like 20 (Drosophila)	KLHL20	0.0280396	0.470333	0.944854	-1.05836	0.0906078	0.871924	-1.14689	0.00781741	0.796262	-1.25587	0.00491892	0.783783	-1.27586	0.0226249	0.826621	-1.20974	0.322132	0.92473	-1.0814	3.03894	1
204178_s_at	3713	RNA binding motif protein 14	RBM14	2.57e-07	0.886611	1.00653	1.00653	7.91e-05	0.800367	-1.24943	0.00125866	0.8444	-1.18427	0.000103315	0.804545	-1.24294	0.799868	1.01165	1.01165	1.36e-06	0.736638	-1.35752	19.1145	1
204180_s_at	3715	zinc finger and BTB domain containing 43	ZBTB43	0.00167589	0.409261	0.94749	-1.05542	0.809122	1.01579	1.01579	0.199506	1.08862	1.08862	0.00645711	1.2148	1.2148	0.565065	0.963254	-1.03815	0.0150126	1.18562	1.18562	5.49747	1
204181_s_at	3716	zinc finger and BTB domain containing 43	ZBTB43	0.00016588	0.76801	0.985206	-1.01502	0.719015	1.01835	1.01835	0.0977273	1.09045	1.09045	0.000590352	1.22521	1.22521	0.869252	1.00835	1.00835	0.000788991	1.21766	1.21766	8.04285	1
204186_s_at	3721	peptidylprolyl isomerase D (cyclophilin D)	PPID	0.0949969	0.105251	0.899578	-1.11163	0.11107	0.901241	-1.10958	0.00315296	0.811196	-1.23275	0.015498	0.84786	-1.17944	0.0813928	0.891844	-1.12127	0.0559541	0.881115	-1.13493	2.12834	1
204188_s_at	3723	retinoic acid receptor, gamma	RARG	3.84e-06	0.115123	1.11524	1.11524	0.531435	0.958709	-1.04307	0.584961	1.03744	1.03744	0.00595324	0.815707	-1.22593	0.0419726	1.15474	1.15474	0.000265659	0.746444	-1.33969	13.6239	1
204189_at	3724	retinoic acid receptor, gamma	RARG	0.000368561	0.147373	1.07806	1.07806	0.922854	1.0049	1.0049	0.43596	1.04044	1.04044	0.177424	0.932657	-1.07221	0.0518487	1.10862	1.10862	0.0067772	0.860223	-1.16249	7.10045	1
204195_s_at	3730	PBX/knotted 1 homeobox 1	PKNOX1	8.78e-07	0.2033	1.06559	1.06559	0.000498895	0.818481	-1.22178	0.232314	0.942238	-1.0613	0.00522967	0.859538	-1.16342	0.0450782	1.10877	1.10877	0.000167065	0.800152	-1.24976	16.439	1
204200_s_at	3735	platelet-derived growth factor beta polypeptide (simian sarcoma viral (v-sis) on	PDGFB	0.0315166	0.103849	1.10888	1.10888	0.759439	1.01901	1.01901	0.127483	1.10124	1.10124	0.00769845	1.19681	1.19681	0.0163604	1.17229	1.17229	0.0129374	1.17997	1.17997	2.94861	1
204201_s_at	3736	protein tyrosine phosphatase, non-receptor type 13 (APO-1/CD95 (Fas)-associated	PTPN13	0.0328536	0.0725564	0.855745	-1.16857	0.0808959	0.859775	-1.1631	0.0172771	0.807883	-1.2378	0.00644616	0.778848	-1.28395	0.0010946	0.731123	-1.36776	0.0927423	0.864944	-1.15614	2.91669	1
204203_at	3738	CCAAT/enhancer binding protein (C/EBP), gamma	CEBPG	0.000204567	0.0971763	1.09905	1.09905	0.143755	0.920741	-1.08608	0.0192919	0.87101	-1.14809	0.0317915	0.882257	-1.13346	0.16674	0.925079	-1.08099	0.000757916	0.806263	-1.24029	7.78835	1
204210_s_at	3745	phosphate cytidylyltransferase 1, choline, alpha	PCYT1A	0.0144721	0.739941	0.969926	-1.03101	0.150341	0.873108	-1.14533	0.0569362	0.83252	-1.20117	0.0295823	0.808511	-1.23684	0.134316	0.867988	-1.15209	0.00103017	0.706039	-1.41635	3.56512	1
204218_at	3753	chromosome 11 open reading frame 51	C11orf51	0.029822	0.596607	1.02362	1.02362	0.663356	1.01936	1.01936	0.106702	1.07609	1.07609	0.00307641	1.15731	1.15731	0.153226	1.06657	1.06657	0.0409806	1.09948	1.09948	2.99122	1
204224_s_at	3759	GTP cyclohydrolase 1 (dopa-responsive dystonia)	GCH1	0.000609833	0.445024	0.961743	-1.03978	0.782062	1.01414	1.01414	0.0619475	0.905745	-1.10406	0.00451168	1.17367	1.17367	0.562131	0.970918	-1.02995	0.1723	1.07344	1.07344	6.5419	1
204226_at	3761	staufen, RNA binding protein, homolog 2 (Drosophila)	STAU2	0.00931218	0.953875	1.00476	1.00476	0.800692	0.979491	-1.02094	0.741199	0.973239	-1.0275	0.0563199	0.848659	-1.17833	0.354333	0.926071	-1.07983	0.00231158	0.753799	-1.32661	3.93156	1
204228_at	3763	peptidylprolyl isomerase H (cyclophilin H)	PPIH	0.0462783	0.265695	1.04155	1.04155	0.417286	1.02988	1.02988	0.998769	0.999944	-1.00006	0.00435706	1.12103	1.12103	0.28648	1.0397	1.0397	0.140312	1.05611	1.05611	2.65685	1
204233_s_at	3768	choline kinase alpha	CHKA	0.00228519	0.601937	1.03367	1.03367	0.900434	0.992113	-1.00795	0.00212121	1.24653	1.24653	0.153241	1.09721	1.09721	0.0279208	1.15967	1.15967	0.00329568	1.23175	1.23175	5.19622	1
204234_s_at	3769	zinc finger protein 195	ZNF195	2.1e-05	0.830421	1.00655	1.00655	0.27251	1.03456	1.03456	0.000561164	0.88395	-1.13129	0.017517	0.924987	-1.0811	0.000270586	0.87568	-1.14197	0.230519	0.963446	-1.03794	10.8479	1
204237_at	3772	GULP, engulfment adaptor PTB domain containing 1	GULP1	0.00295411	0.294432	0.921765	-1.08487	0.000516989	0.731533	-1.36699	0.71	0.971864	-1.02895	0.646595	0.965392	-1.03585	0.864608	0.987017	-1.01315	0.93618	0.993884	-1.00615	4.95316	1
204239_s_at	3774	neuronatin	NNAT	0.0543269	0.00318767	1.2072	1.2072	0.266788	1.06632	1.06632	0.033138	1.13726	1.13726	0.0134162	1.16468	1.16468	0.189404	1.07936	1.07936	0.048927	1.12509	1.12509	2.53719	1
204244_s_at	3779	DBF4 homolog (S. cerevisiae)	DBF4	9.39e-07	0.0279314	0.884494	-1.13059	0.00072868	0.813556	-1.22917	1.35e-05	0.743773	-1.3445	4.33e-07	0.683952	-1.46209	0.000299554	0.797694	-1.25361	1.03e-07	0.658666	-1.51822	16.3002	1
204246_s_at	3781	dynactin 3 (p22)	DCTN3	0.000530565	0.161806	1.0339	1.0339	0.459886	1.01744	1.01744	0.153934	1.03459	1.03459	0.000263199	1.10676	1.10676	0.000455971	1.1008	1.1008	0.00228956	1.08346	1.08346	6.69368	1
204248_at	3783	guanine nucleotide binding protein (G protein), alpha 11 (Gq class)	GNA11	0.000561727	0.214424	0.93436	-1.07025	0.000959222	0.814833	-1.22725	0.111532	0.915622	-1.09215	0.102208	1.09493	1.09493	0.223839	0.935694	-1.06873	0.539978	0.967523	-1.03357	6.63122	1
204251_s_at	3786	centrosomal protein 164kDa	CEP164	0.0449313	0.0124854	1.19542	1.19542	0.0250035	1.17066	1.17066	0.114675	1.11322	1.11322	0.147238	1.10302	1.10302	0.00434841	1.23249	1.23249	0.004017	1.23527	1.23527	2.67902	1
204252_at	3787	cyclin-dependent kinase 2	CDK2	0.0717141	0.580222	0.961729	-1.03979	0.139591	0.898714	-1.1127	0.862961	0.987937	-1.01221	0.338622	0.934217	-1.07042	0.702079	0.973425	-1.0273	0.00832562	0.816114	-1.22532	2.33259	1
204256_at	3791	ELOVL family member 6, elongation of long chain fatty acids (FEN1/Elo2, SUR4/Elo	ELOVL6	1.54e-09	0.0885938	1.13151	1.13151	0.859298	1.01247	1.01247	5.12e-05	0.70189	-1.42473	2.48e-06	0.638663	-1.56577	0.769312	1.02073	1.02073	1.76e-07	0.584184	-1.71179	34.583	1
204257_at	3792	fatty acid desaturase 3	FADS3	8.54e-05	0.000275411	1.12032	1.12032	0.0835646	1.04814	1.04814	0.00130298	1.10125	1.10125	0.000146882	1.12816	1.12816	5.43e-06	1.17149	1.17149	0.0413856	1.05789	1.05789	8.88354	1
204258_at	3793	chromodomain helicase DNA binding protein 1	CHD1	0.0480871	0.0130909	0.860766	-1.16176	0.0191758	0.869136	-1.15057	0.125969	0.915838	-1.0919	0.0461212	0.88953	-1.12419	0.00406364	0.836431	-1.19556	0.00307819	0.830878	-1.20355	2.62813	1
204261_s_at	3796	presenilin 2 (Alzheimer disease 4)	PSEN2	0.000288728	0.941939	1.0043	1.0043	0.379289	0.949085	-1.05365	0.0357779	0.877359	-1.13978	0.0261315	0.869695	-1.14983	0.0656953	1.11982	1.11982	0.00447414	0.830182	-1.20456	7.381	1
204263_s_at	3798	carnitine palmitoyltransferase II	CPT2	0.000634385	0.712199	0.980176	-1.02022	0.07814	1.10446	1.10446	0.0213016	1.14304	1.14304	0.00199627	1.20937	1.20937	0.602774	1.0287	1.0287	0.000902729	1.23162	1.23162	6.49923	1
204264_at	3799	carnitine palmitoyltransferase II	CPT2	8.57e-05	0.28857	0.946796	-1.05619	0.0888354	1.09384	1.09384	0.0595353	1.10537	1.10537	0.000844506	1.21734	1.21734	0.647549	0.976993	-1.02355	0.00179794	1.19771	1.19771	8.87865	1
204267_x_at	3802	protein kinase, membrane associated tyrosine/threonine 1	PKMYT1	0.0251166	0.736504	1.0232	1.0232	0.546483	0.959597	-1.0421	0.92676	1.00628	1.00628	0.950383	0.995773	-1.00425	0.696852	1.02693	1.02693	0.00853853	0.821971	-1.21659	3.1247	1
204271_s_at	3806	endothelin receptor type B	EDNRB	0.0805986	0.028382	1.20189	1.20189	0.00492202	1.27886	1.27886	0.00591318	1.27084	1.27084	0.0708491	1.16009	1.16009	0.0396132	1.18689	1.18689	0.0100147	1.24782	1.24782	2.24742	1
204274_at	3809	estrogen receptor binding site associated, antigen, 9	EBAG9	9.19e-06	0.0158999	0.876578	-1.1408	0.0083975	0.863984	-1.15743	0.000122699	0.78862	-1.26804	1.08e-06	0.708591	-1.41125	0.000185793	0.795699	-1.25676	1.61e-06	0.715381	-1.39786	12.1398	1
204277_s_at	3812	thymidine kinase 2, mitochondrial	TK2	0.124149	0.0203421	1.16773	1.16773	0.0425651	1.14257	1.14257	0.0168645	1.174	1.174	0.0891501	1.11621	1.11621	0.0253892	1.16026	1.16026	0.00524723	1.21255	1.21255	1.93603	1
204278_s_at	3813	estrogen receptor binding site associated, antigen, 9	EBAG9	0.00753031	0.0754667	0.89608	-1.11597	0.33185	0.943462	-1.05993	0.123588	0.910212	-1.09865	0.00149671	0.80642	-1.24005	0.0215231	0.864221	-1.15711	0.000954909	0.797377	-1.25411	4.11295	1
204279_at	3814	proteasome (prosome, macropain) subunit, beta type, 9 (large multifunctional pep	PSMB9	0.116439	0.01944	1.21501	1.21501	0.00762632	1.25528	1.25528	0.0728428	1.15617	1.15617	0.0310109	1.19461	1.19461	0.261889	1.09251	1.09251	0.0360462	1.18797	1.18797	1.98195	1
204285_s_at	3820	phorbol-12-myristate-13-acetate-induced protein 1	PMAIP1	3.9e-06	0.109901	0.862518	-1.1594	0.487284	0.939351	-1.06456	0.142058	1.14468	1.14468	0.000357823	1.46108	1.46108	0.13005	0.869724	-1.14979	0.00187916	1.37214	1.37214	13.5931	1
204286_s_at	3821	phorbol-12-myristate-13-acetate-induced protein 1	PMAIP1	8.25e-06	0.13312	0.884933	-1.13003	0.386956	0.933273	-1.0715	0.649416	1.03669	1.03669	0.00739083	1.26203	1.26203	0.0630331	0.857534	-1.16613	0.000538563	1.37883	1.37883	12.3176	1
204290_s_at	3825	aldehyde dehydrogenase 6 family, member A1	ALDH6A1	0.0125166	0.192204	0.941097	-1.06259	0.00309324	0.859609	-1.16332	0.0890355	0.922747	-1.08372	0.881811	1.0068	1.0068	0.420364	0.963669	-1.0377	0.974962	1.00143	1.00143	3.68431	1
204292_x_at	3827	serine/threonine kinase 11	STK11	0.041196	0.0808068	1.11285	1.11285	0.0486828	1.12982	1.12982	0.00430154	1.20585	1.20585	0.00180199	1.2326	1.2326	0.0700094	1.11773	1.11773	0.104474	1.10395	1.10395	2.74441	1
204295_at	3830	surfeit 1	SURF1	0.0581109	0.402191	1.04488	1.04488	0.353776	1.0499	1.0499	0.417519	1.04338	1.04338	0.00424646	1.17989	1.17989	0.0822842	1.09838	1.09838	0.0412786	1.11838	1.11838	2.48728	1
204299_at	3834	FUS interacting protein (serine/arginine-rich) 1 /// similar to FUS-interacting	FUSIP1 /// LOC727922	0.000179301	0.00187455	0.793377	-1.26044	0.000444852	0.762384	-1.31167	1.15e-05	0.687704	-1.45411	1.47e-05	0.692633	-1.44377	0.000270113	0.751929	-1.32991	1.46e-05	0.692426	-1.4442	7.9478	1
204300_at	3835	PET112-like (yeast)	PET112L	0.039313	0.0737389	1.10325	1.10325	0.00373809	1.18628	1.18628	0.0104751	1.15843	1.15843	0.0042067	1.1831	1.1831	0.00298069	1.19238	1.19238	0.0102358	1.15906	1.15906	2.77982	1
204306_s_at	3841	CD151 molecule (Raph blood group)	CD151	0.00933106	0.00603303	1.11286	1.11286	0.0449454	1.07734	1.07734	0.0163928	1.09554	1.09554	0.0307194	1.08433	1.08433	0.00120572	1.14028	1.14028	0.663793	1.01548	1.01548	3.92985	1
204308_s_at	3843	KIAA0329	KIAA0329	0.00115387	0.299665	1.05007	1.05007	0.0151719	1.1296	1.1296	0.720024	1.01682	1.01682	0.00189526	1.17827	1.17827	0.0211022	1.1217	1.1217	0.000308537	1.22107	1.22107	5.87165	1
204312_x_at	3847	cAMP responsive element binding protein 1	CREB1	0.000813634	0.765842	0.98559	-1.01462	0.00624852	0.863391	-1.15822	0.00367232	0.853759	-1.17129	0.000211573	0.804893	-1.2424	0.354878	0.955484	-1.04659	0.0402904	0.899927	-1.1112	6.23388	1
204313_s_at	3848	cAMP responsive element binding protein 1	CREB1	1.91e-05	0.158729	0.934716	-1.06984	0.00799616	0.872989	-1.14549	7.98e-05	0.79646	-1.25556	1.15e-06	0.728848	-1.37203	0.0440326	0.905641	-1.10419	0.00448733	0.862772	-1.15906	10.9899	1
204314_s_at	3849	cAMP responsive element binding protein 1	CREB1	0.0175907	0.126943	0.880193	-1.13611	0.0472397	0.844149	-1.18463	0.008854	0.792644	-1.2616	0.000668576	0.724501	-1.38026	0.252953	0.909985	-1.09892	0.0381973	0.837083	-1.19463	3.40706	1
204315_s_at	3850	G-2 and S-phase expressed 1	GTSE1	0.0127498	0.109592	0.899319	-1.11195	0.0872597	0.892299	-1.1207	0.52128	0.959471	-1.04224	0.127601	0.904171	-1.10599	0.205741	0.920458	-1.08642	0.000494086	0.768694	-1.30091	3.66908	1
204316_at	3851	regulator of G-protein signaling 10	RGS10	0.00298391	0.878765	0.989737	-1.01037	0.718214	0.975859	-1.02474	0.00888524	0.824049	-1.21352	0.0227096	0.848049	-1.17918	0.339548	0.936759	-1.06751	0.00145493	0.781693	-1.27927	4.94377	1
204318_s_at	3853	G-2 and S-phase expressed 1	GTSE1	0.0224518	0.131453	0.884856	-1.13013	0.0391227	0.842232	-1.18732	0.0851771	0.868608	-1.15127	0.0732509	0.863249	-1.15841	0.0443897	0.846319	-1.18159	0.000407977	0.71947	-1.38991	3.2128	1
204319_s_at	3854	regulator of G-protein signaling 10	RGS10	3.51e-10	0.821116	0.991416	-1.00866	0.124018	0.941369	-1.06228	3.86e-06	0.789267	-1.267	2.85e-08	0.719489	-1.38987	0.108901	0.93881	-1.06518	1.81e-09	0.677775	-1.47542	40.7388	1
204326_x_at	3861	metallothionein 1X	MT1X	1.12e-05	0.970877	1.00272	1.00272	0.00754767	0.803994	-1.24379	0.00776094	0.804727	-1.24266	0.00014421	0.709236	-1.40997	0.518586	0.952896	-1.04943	1.2e-05	0.654588	-1.52768	11.8224	1
204336_s_at	3871	regulator of G-protein signaling 19	RGS19	5.25e-07	0.980518	1.00113	1.00113	0.368221	0.958767	-1.04301	0.0056974	0.867967	-1.15212	0.00010151	0.801754	-1.24727	0.785507	0.987463	-1.0127	7.53e-07	0.723886	-1.38143	17.5199	1
204340_at	3875	transmembrane protein 187	TMEM187	0.027872	0.799728	1.0177	1.0177	0.308638	0.931177	-1.07391	0.347421	0.936431	-1.06788	0.0839593	0.883255	-1.13218	0.41009	0.944189	-1.05911	0.00433454	0.802907	-1.24547	3.04359	1
204341_at	3876	tripartite motif-containing 16 /// tripartite motif-containing 16-like	TRIM16 /// TRIM16L	3.57e-05	0.840274	1.01779	1.01779	0.050344	1.197	1.197	0.00463051	0.759427	-1.31678	0.00501091	0.761703	-1.31285	0.00802811	0.77555	-1.28941	0.0241399	0.810054	-1.23449	10.0723	1
204347_at	3882	similar to Adenylate kinase isoenzyme 4, mitochondrial (ATP-AMP transphosphoryla	LOC645619	0.0515377	0.253794	0.92509	-1.08098	0.248429	0.924242	-1.08197	0.00445647	0.808711	-1.23654	0.0306604	0.857165	-1.16664	0.00878232	0.824962	-1.21218	0.0775667	0.884	-1.13122	2.57639	1
204349_at	3884	mediator complex subunit 7	MED7	0.000626317	0.0320812	0.851764	-1.17403	0.011721	0.82436	-1.21306	0.000302148	0.738059	-1.3549	8.01e-05	0.709233	-1.40997	0.0015666	0.775177	-1.29003	4.6e-05	0.697406	-1.43388	6.51305	1
204350_s_at	3885	mediator complex subunit 7	MED7	0.000758773	0.0211683	0.868868	-1.15092	0.0345156	0.88031	-1.13596	0.00174618	0.816382	-1.22492	3.77e-05	0.743996	-1.34409	0.00105429	0.806505	-1.23992	0.000120141	0.765392	-1.30652	6.30769	1
204352_at	3887	TNF receptor-associated factor 5	TRAF5	8.6e-05	0.7309	0.97412	-1.02657	0.288306	0.921264	-1.08547	0.17299	0.899211	-1.11209	1.56e-05	0.653721	-1.5297	0.00301118	0.775914	-1.2888	0.00745706	0.79949	-1.2508	8.87497	1
204353_s_at	3888	POT1 protection of telomeres 1 homolog (S. pombe)	POT1	0.00120476	0.219674	0.914693	-1.09326	0.0879134	0.881387	-1.13458	0.0199788	0.837002	-1.19474	0.000388056	0.741273	-1.34903	0.050665	0.863878	-1.15757	0.000124419	0.716228	-1.3962	5.82771	1
204354_at	3889	POT1 protection of telomeres 1 homolog (S. pombe)	POT1	3.85e-05	0.234165	0.934362	-1.07025	0.0816734	0.903514	-1.10679	0.0158553	0.864279	-1.15703	5.12e-06	0.711187	-1.4061	0.00796621	0.8495	-1.17716	5.86e-05	0.755376	-1.32384	9.96591	1
204364_s_at	3899	receptor accessory protein 1	REEP1	1.2e-05	0.720007	0.969581	-1.03137	0.000205661	0.680709	-1.46906	0.00115069	0.72471	-1.37986	0.000340086	0.693296	-1.44239	0.78206	0.976457	-1.02411	4.4e-05	0.643127	-1.5549	11.7114	1
204366_s_at	3901	general transcription factor IIIC, polypeptide 2, beta 110kDa	GTF3C2	0.0355402	0.797515	1.00901	1.00901	0.944031	1.00246	1.00246	0.98897	0.999517	-1.00048	0.0098824	0.906338	-1.10334	0.568064	0.980173	-1.02023	0.206887	0.955996	-1.04603	2.85655	1
204367_at	3902	Sp2 transcription factor	SP2	2.9e-06	0.284369	0.952284	-1.05011	0.486201	0.968959	-1.03204	0.00310391	1.16114	1.16114	5.49e-05	1.25431	1.25431	0.591341	1.02455	1.02455	0.000863054	1.18993	1.18993	14.1283	1
204370_at	3905	CLP1, cleavage and polyadenylation factor I subunit, homolog (S. cerevisiae)	CLP1	0.0062323	0.990788	1.00045	1.00045	0.67837	1.01645	1.01645	0.959817	1.00198	1.00198	0.00531413	1.12889	1.12889	0.552228	0.976828	-1.02372	0.044196	1.08683	1.08683	4.27732	1
204379_s_at	3914	fibroblast growth factor receptor 3 (achondroplasia, thanatophoric dwarfism)	FGFR3	0.000904609	0.519939	1.03169	1.03169	0.446569	0.963694	-1.03767	0.00279702	1.17617	1.17617	0.00219406	1.18207	1.18207	0.301731	1.05179	1.05179	0.0548301	1.10202	1.10202	6.12273	1
204381_at	3916	low density lipoprotein receptor-related protein 3	LRP3	0.00163866	0.0027121	1.19422	1.19422	0.147899	1.08125	1.08125	0.0543455	1.11191	1.11191	0.000587352	1.23564	1.23564	0.00338136	1.1883	1.1883	0.802069	1.01327	1.01327	5.51963	1
204382_at	3917	N-acetyltransferase 9	NAT9	0.00357076	0.629072	1.02333	1.02333	0.69641	1.01879	1.01879	0.192284	0.938526	-1.0655	0.0110283	0.876602	-1.14077	0.0085745	0.871949	-1.14686	0.679041	0.980452	-1.01994	4.77727	1
204386_s_at	3921	mitochondrial ribosomal protein 63	MRP63	0.00229257	0.457646	0.973223	-1.02751	0.397174	0.969469	-1.03149	0.0267607	0.917889	-1.08946	0.000953311	0.8705	-1.14876	0.0656024	0.932575	-1.0723	0.000753632	0.867368	-1.15291	5.19313	1
204387_x_at	3922	mitochondrial ribosomal protein 63	MRP63	0.0287206	0.448323	0.9646	-1.0367	0.301496	0.951776	-1.05067	0.066511	0.913528	-1.09466	0.00593387	0.866378	-1.15423	0.0906083	0.920483	-1.08639	0.00403922	0.859584	-1.16335	3.02033	1
204388_s_at	3923	monoamine oxidase A	MAOA	0.0329976	0.557798	0.958325	-1.04349	0.0179003	0.83176	-1.20227	0.00537808	0.800194	-1.2497	0.0669219	0.870778	-1.1484	0.0126918	0.822434	-1.2159	0.016509	0.82954	-1.20549	2.91333	1
204397_at	3932	echinoderm microtubule associated protein like 2	EML2	0.17716	0.211695	1.09486	1.09486	0.314233	1.07521	1.07521	0.0529175	1.15549	1.15549	0.0608079	1.14977	1.14977	0.0713933	1.1431	1.1431	0.00999446	1.22126	1.22126	1.68242	1
204401_at	3936	potassium intermediate/small conductance calcium-activated channel, subfamily N,	KCNN4	0.0127469	0.062585	1.16811	1.16811	0.000399268	1.39689	1.39689	0.237133	1.10079	1.10079	0.0199937	1.22042	1.22042	0.108637	1.14147	1.14147	0.0130427	1.2395	1.2395	3.66927	1
204405_x_at	3940	DIM1 dimethyladenosine transferase 1-like (S. cerevisiae)	DIMT1L	5.8e-09	0.00391539	0.868702	-1.15114	0.127799	0.933713	-1.07099	2.34e-07	0.718976	-1.39087	1.05e-08	0.669196	-1.49433	1.31e-06	0.745697	-1.34103	1.53e-08	0.675379	-1.48065	29.7897	1
204411_at	3946	kinesin family member 21B	KIF21B	0.0529293	0.356327	0.939329	-1.06459	0.0607885	0.876591	-1.14078	0.0020006	0.79023	-1.26545	0.101545	0.89246	-1.1205	0.0326496	0.858848	-1.16435	0.0496729	0.870671	-1.14854	2.55656	1
204420_at	3955	FOS-like antigen 1	FOSL1	2.69e-07	0.498509	1.16142	1.16142	0.0029919	2.08171	2.08171	6.31e-05	2.98456	2.98456	1.26e-06	4.39009	4.39009	0.12072	1.42167	1.42167	3.86e-07	4.97614	4.97614	19.0095	1
204426_at	3961	transmembrane emp24 domain trafficking protein 2	TMED2	0.000663162	0.0165054	0.84611	-1.18188	8.81e-06	0.685622	-1.45853	0.00345383	0.809222	-1.23576	0.0228976	0.854389	-1.17043	0.00180211	0.794806	-1.25817	0.0317372	0.862908	-1.15887	6.45147	1
204427_s_at	3962	transmembrane emp24 domain trafficking protein 2	TMED2	0.00157533	0.0933108	0.902417	-1.10814	2.9e-05	0.730985	-1.36802	0.0147779	0.856028	-1.16819	0.0745915	0.896185	-1.11584	0.0134811	0.853935	-1.17105	0.0736099	0.895823	-1.11629	5.55862	1
204432_at	3967	SRY (sex determining region Y)-box 12	SOX12	0.000794389	0.193918	1.06958	1.06958	0.31328	0.949555	-1.05312	0.0075287	1.16037	1.16037	0.398228	1.04414	1.04414	0.92857	0.995468	-1.00455	0.0532082	0.902295	-1.10828	6.25913	1
204435_at	3970	nucleoporin like 1	NUPL1	8.75e-05	0.0325415	0.867429	-1.15283	0.136899	1.1007	1.1007	0.0943612	1.11486	1.11486	0.0331467	0.867907	-1.1522	0.00467658	0.821146	-1.21781	0.665247	0.973176	-1.02756	8.85191	1
204440_at	3975	CD83 molecule	CD83	0.0046521	0.0015511	0.795342	-1.25732	0.191777	0.918975	-1.08817	0.0100057	0.836993	-1.19475	0.0179244	0.851042	-1.17503	0.00231139	0.803937	-1.24388	0.642491	0.970951	-1.02992	4.53675	1
204443_at	3978	arylsulfatase A	ARSA	0.00392662	0.000206261	0.768105	-1.30191	0.00127704	0.803868	-1.24399	0.0147096	0.855844	-1.16844	0.0640371	0.892	-1.12108	0.00054083	0.786816	-1.27095	0.0101158	0.847398	-1.18008	4.69024	1
204444_at	3979	kinesin family member 11	KIF11	5.81e-05	0.0440365	0.856408	-1.16767	0.00174775	0.770779	-1.29739	0.000564724	0.744333	-1.34348	2.29e-05	0.673431	-1.48493	0.00365846	0.788762	-1.26781	2.32e-06	0.624549	-1.60115	9.39747	1
204447_at	3982	ProSAPiP1 protein	ProSAPiP1	0.078678	0.0141111	1.19991	1.19991	0.0505948	1.15139	1.15139	0.163417	1.10303	1.10303	0.217694	1.09009	1.09009	0.0073549	1.22404	1.22404	0.379965	1.06274	1.06274	2.26497	1
204449_at	3984	phosducin-like	PDCL	0.100739	0.520045	0.963324	-1.03807	0.205462	0.928041	-1.07754	0.0092925	0.848536	-1.1785	0.100384	0.90638	-1.10329	0.0734311	0.897798	-1.11384	0.634152	0.9728	-1.02796	2.08602	1
204451_at	3986	frizzled homolog 1 (Drosophila)	FZD1	0.158667	0.0567852	0.892435	-1.12053	0.00992388	0.851842	-1.17393	0.167953	0.922625	-1.08386	0.183434	0.925368	-1.08065	0.30988	0.943038	-1.0604	0.471188	0.959501	-1.04221	1.76094	1
204454_at	3989	leucine zipper, down-regulated in cancer 1	LDOC1	0.000499363	0.0077919	1.10843	1.10843	0.0614136	1.07143	1.07143	0.000121872	1.1799	1.1799	2.45e-05	1.20907	1.20907	0.0292731	1.08518	1.08518	0.0134103	1.09903	1.09903	6.76037	1
204458_at	3993	lysophospholipase 3 (lysosomal phospholipase A2)	LYPLA3	1.23e-05	0.0765108	1.09725	1.09725	0.0280109	1.12493	1.12493	9.87e-05	1.27207	1.27207	9.09e-06	1.34046	1.34046	0.0213485	1.13213	1.13213	3.1e-06	1.37376	1.37376	11.6794	1
204463_s_at	3998	endothelin receptor type A	EDNRA	0.00720566	0.236073	0.921874	-1.08475	0.032455	0.858083	-1.16539	0.645985	1.03154	1.03154	0.00841475	0.823136	-1.21487	0.00645051	0.816679	-1.22447	0.18504	0.912642	-1.09572	4.151	1
204477_at	4012	RAB interacting factor	RABIF	0.00247397	0.354787	0.962371	-1.0391	0.0920316	0.930856	-1.07428	0.0243465	0.906091	-1.10364	0.000421665	0.842975	-1.18627	0.471951	0.970751	-1.03013	0.00218748	0.867411	-1.15286	5.12047	1
204478_s_at	4013	RAB interacting factor	RABIF	8.85e-07	0.836471	0.991712	-1.00836	0.00723342	0.887804	-1.12637	0.00396232	0.878487	-1.13832	3.77e-06	0.778242	-1.28495	0.256288	0.954555	-1.04761	1.75e-06	0.76715	-1.30353	16.4225	1
204480_s_at	4015	chromosome 9 open reading frame 16	C9orf16	0.00100759	0.0158057	1.10783	1.10783	0.123481	1.06444	1.06444	0.0637267	1.0792	1.0792	6.87e-05	1.21431	1.21431	0.000561979	1.17242	1.17242	0.00124765	1.15698	1.15698	6.01079	1
204481_at	4016	bromodomain and PHD finger containing, 1	BRPF1	0.000358557	0.89646	1.00565	1.00565	0.32649	1.0439	1.0439	0.0840224	1.08077	1.08077	0.000127679	1.224	1.224	0.375677	1.03946	1.03946	0.0019581	1.16429	1.16429	7.13175	1
204483_at	4018	enolase 3 (beta, muscle)	ENO3	0.0823408	0.116166	1.16904	1.16904	0.525221	1.06343	1.06343	0.29752	1.10708	1.10708	0.00535973	1.3458	1.3458	0.57572	1.0556	1.0556	0.158389	1.14953	1.14953	2.23188	1
204485_s_at	4020	target of myb1 (chicken)-like 1	TOM1L1	0.00318261	0.283158	0.954437	-1.04774	0.0317763	0.907002	-1.10253	0.000484489	0.838727	-1.19228	0.000783526	0.846049	-1.18197	0.205666	0.946192	-1.05687	0.0448191	0.91347	-1.09473	4.88368	1
204492_at	4027	Rho GTPase activating protein 11A	ARHGAP11A	1.45e-05	0.00523627	0.829937	-1.20491	0.0113021	0.847048	-1.18057	0.00643928	0.834456	-1.19839	2.17e-06	0.676969	-1.47717	8.63e-05	0.747066	-1.33857	1.89e-06	0.67434	-1.48293	11.4192	1
204500_s_at	4035	ATP/GTP binding protein 1	AGTPBP1	0.00055341	0.0665754	0.872774	-1.14577	0.80289	1.0179	1.0179	0.00277395	0.787272	-1.27021	0.00996573	0.819009	-1.22099	0.0452982	0.860923	-1.16154	0.000197011	0.727055	-1.37541	6.64752	1
204501_at	4036	nephroblastoma overexpressed gene	NOV	0.0787357	0.0568509	1.15033	1.15033	0.0155419	1.20113	1.20113	0.0697281	1.14201	1.14201	0.00394213	1.25323	1.25323	0.126812	1.11672	1.11672	0.00958889	1.21953	1.21953	2.26444	1
204504_s_at	4039	HIRA interacting protein 3	HIRIP3	8.54e-05	0.452088	0.961773	-1.03975	0.635438	0.975829	-1.02477	0.184388	1.07237	1.07237	9.97e-05	1.27879	1.27879	0.970848	1.00188	1.00188	0.0603433	1.10647	1.10647	8.88332	1
204507_s_at	4042	protein phosphatase 3 (formerly 2B), regulatory subunit B, alpha isoform	PPP3R1	6.87e-05	0.0547049	0.857485	-1.1662	0.00187539	0.763613	-1.30956	7.02e-05	0.686589	-1.45648	6.37e-06	0.633525	-1.57847	0.00581039	0.792467	-1.26188	2.65e-05	0.664858	-1.50408	9.17113	1
204510_at	4045	cell division cycle 7 homolog (S. cerevisiae)	CDC7	0.0228158	0.618041	0.955649	-1.04641	0.178712	0.882654	-1.13295	0.941188	1.00671	1.00671	0.171064	0.880591	-1.1356	0.76957	0.973755	-1.02695	0.00363783	0.744611	-1.34298	3.20012	1
204511_at	4046	FERM, RhoGEF and pleckstrin domain protein 2	FARP2	0.0696324	0.375229	1.08209	1.08209	0.0821929	1.17256	1.17256	0.168914	1.1322	1.1322	0.0392692	1.21151	1.21151	0.00807298	1.29157	1.29157	0.0087674	1.28743	1.28743	2.35415	1
204514_at	4049	DPH2 homolog (S. cerevisiae)	DPH2	0.000585553	0.0840392	1.09362	1.09362	0.000640568	1.22001	1.22001	0.0157934	1.13862	1.13862	0.00175609	1.19433	1.19433	0.916606	0.994794	-1.00523	0.001262	1.2027	1.2027	6.58598	1
204524_at	4059	3-phosphoinositide dependent protein kinase-1	PDPK1	0.00262118	0.600343	0.973031	-1.02772	0.900471	0.993516	-1.00653	0.143689	1.08129	1.08129	0.00307865	1.18865	1.18865	0.215604	1.06788	1.06788	0.0124526	1.15145	1.15145	5.06565	1
204526_s_at	4061	TBC1 domain family, member 8 (with GRAM domain)	TBC1D8	2.94e-05	0.482278	1.05504	1.05504	0.0478418	1.17087	1.17087	0.0189917	1.21043	1.21043	4.8e-06	1.58901	1.58901	0.636169	1.0366	1.0366	0.0019284	1.30599	1.30599	10.3508	1
204531_s_at	4066	breast cancer 1, early onset	BRCA1	0.00357104	0.296168	0.905943	-1.10382	0.0375112	0.814508	-1.22773	0.286445	0.90407	-1.10611	0.00338373	0.736318	-1.35811	0.583013	0.949913	-1.05273	0.000725685	0.692734	-1.44355	4.77719	1
204532_x_at	4067	UDP glucuronosyltransferase 1 family, polypeptide A4	UGT1A4	0.00409168	0.111628	1.20231	1.20231	0.000943814	1.53553	1.53553	0.394415	1.10115	1.10115	0.720196	0.960582	-1.04104	0.853362	1.02094	1.02094	0.236324	1.14471	1.14471	4.65275	1
204542_at	4077	ST6 (alpha-N-acetyl-neuraminyl-2,3-beta-galactosyl-1,3)-N-acetylgalactosaminide	ST6GALNAC2	0.000106009	0.798156	0.983356	-1.01693	0.000843568	0.77568	-1.28919	0.000568679	0.767254	-1.30335	4.67e-05	0.715543	-1.39754	0.0803987	0.887567	-1.12668	0.0029394	0.803133	-1.24512	8.60396	1
204544_at	4079	Hermansky-Pudlak syndrome 5	HPS5	6.37e-05	0.170775	0.929057	-1.07636	0.0830853	0.909844	-1.09909	0.00718653	0.856401	-1.16768	0.000570466	0.80912	-1.23591	0.0540042	0.899401	-1.11185	3.15e-06	0.718468	-1.39185	9.27241	1
204554_at	4089	protein phosphatase 1, regulatory (inhibitor) subunit 3D	PPP1R3D	0.000705804	0.0981764	0.929309	-1.07607	0.102275	0.930184	-1.07506	0.000132557	0.819311	-1.22054	9.97e-05	0.815061	-1.2269	0.00297082	0.866861	-1.15359	0.0187215	0.897502	-1.1142	6.38472	1
204560_at	4095	FK506 binding protein 5	FKBP5	0.0349559	0.961145	1.00466	1.00466	0.00479814	0.741571	-1.34849	0.526997	0.941109	-1.06258	0.293165	0.903231	-1.10714	0.403421	0.92268	-1.0838	0.0762564	0.838409	-1.19273	2.8692	1
204565_at	4100	thioesterase superfamily member 2	THEM2	5.29e-05	0.784981	1.01609	1.01609	0.856069	0.989451	-1.01066	0.0443684	0.883528	-1.13183	0.00463415	0.831996	-1.20193	0.575909	0.967711	-1.03337	4.06e-05	0.739452	-1.35235	9.5252	1
204566_at	4101	protein phosphatase 1D magnesium-dependent, delta isoform	PPM1D	3.64e-06	0.790883	0.98617	-1.01402	0.529982	1.03368	1.03368	0.00385022	1.18452	1.18452	4.71e-05	1.30691	1.30691	0.525093	1.03409	1.03409	2.29e-05	1.32853	1.32853	13.7182	1
204567_s_at	4102	ATP-binding cassette, sub-family G (WHITE), member 1	ABCG1	0.0082588	0.0346898	0.846418	-1.18145	0.000503801	0.737256	-1.35638	0.0855515	0.875391	-1.14235	0.626515	0.964287	-1.03704	0.047036	0.855791	-1.16851	0.26788	0.919563	-1.08747	4.03368	1
204568_at	4103	KIAA0831	KIAA0831	0.000120397	0.653945	0.979526	-1.0209	0.992218	1.00045	1.00045	0.170948	1.06669	1.06669	0.0458876	1.10161	1.10161	0.119385	1.07676	1.07676	4.52e-05	1.26568	1.26568	8.44198	1
204569_at	4104	intestinal cell (MAK-like) kinase	ICK	5.94e-05	0.225912	0.932273	-1.07265	0.0331032	0.879445	-1.13708	0.000165926	0.77164	-1.29594	3.67e-06	0.701652	-1.42521	0.00764664	0.846672	-1.18109	0.00231627	0.822182	-1.21628	9.36763	1
204573_at	4108	carnitine O-octanoyltransferase	CROT	7.57e-05	0.208899	0.918441	-1.0888	0.57305	1.03826	1.03826	0.107829	1.11662	1.11662	0.245837	1.08149	1.08149	0.624066	1.03315	1.03315	6.11e-05	1.39232	1.39232	9.04238	1
204576_s_at	4111	clusterin associated protein 1	CLUAP1	9.58e-07	0.744963	0.98365	-1.01662	0.262997	0.944058	-1.05926	7.8e-06	0.742139	-1.34746	3.65e-05	0.768183	-1.30177	0.000575531	0.815282	-1.22657	4.26e-06	0.731927	-1.36626	16.261	1
204584_at	4119	L1 cell adhesion molecule	L1CAM	0.000380089	0.739758	1.02812	1.02812	0.0369179	0.831863	-1.20212	0.234737	0.904048	-1.10614	0.0657097	0.851884	-1.17387	0.482156	0.942739	-1.06074	8.18e-05	0.666682	-1.49997	7.06551	1
204587_at	4122	solute carrier family 25 (mitochondrial carrier, brain), member 14	SLC25A14	0.000425599	0.103364	1.07345	1.07345	0.577127	1.02382	1.02382	0.99597	0.999788	-1.00021	0.015931	0.896407	-1.11556	0.873416	1.00672	1.00672	0.00657206	0.881663	-1.13422	6.93811	1
204589_at	4124	NUAK family, SNF1-like kinase, 1	NUAK1	0.000100109	0.941678	0.995218	-1.00481	0.00224986	1.25423	1.25423	0.0897138	1.12231	1.12231	0.00309192	1.24311	1.24311	0.166678	0.911318	-1.09731	0.00873214	1.20688	1.20688	8.67749	1
204590_x_at	4125	vacuolar protein sorting 33 homolog A (S. cerevisiae)	VPS33A	0.0333522	0.468088	1.04997	1.04997	0.141304	1.10623	1.10623	0.0560165	1.14309	1.14309	0.0197047	1.18188	1.18188	0.221012	1.08684	1.08684	0.00208894	1.26226	1.26226	2.90514	1
204594_s_at	4129	Smith-Magenis syndrome chromosome region, candidate 7-like	SMCR7L	0.00319195	0.516961	0.960065	-1.0416	0.0398666	1.14546	1.14546	0.0643084	1.12859	1.12859	0.105523	1.11041	1.11041	0.599065	1.03355	1.03355	0.00159927	1.25278	1.25278	4.88095	1
204597_x_at	4132	stanniocalcin 1	STC1	1.63e-05	0.251621	1.07948	1.07948	0.000132606	1.35727	1.35727	0.60744	1.03439	1.03439	0.366132	0.941852	-1.06174	0.0402783	0.867546	-1.15268	0.541668	0.960573	-1.04104	11.2345	1
204598_at	4133	U-box domain containing 5	UBOX5	0.0233554	0.311038	1.06379	1.06379	0.154433	1.09205	1.09205	0.0144521	1.17273	1.17273	0.00503521	1.20614	1.20614	0.00505827	1.206	1.206	0.00677031	1.1968	1.1968	3.18172	1
204600_at	4135	EPH receptor B3	EPHB3	3.65e-05	0.0130844	1.11674	1.11674	0.000183901	1.20376	1.20376	0.000145185	1.20873	1.20873	1.08e-05	1.26598	1.26598	0.00300445	1.14666	1.14666	1.3e-06	1.31751	1.31751	10.0421	1
204602_at	4137	dickkopf homolog 1 (Xenopus laevis)	DKK1	0.00500391	0.475501	0.962077	-1.03942	0.0597012	0.899316	-1.11196	0.117536	0.916718	-1.09085	0.000603092	0.805622	-1.24128	0.00447532	0.843479	-1.18557	0.368754	0.952291	-1.0501	4.47145	1
204603_at	4138	exonuclease 1	EXO1	0.0425867	0.458661	0.920355	-1.08654	0.0238162	0.764408	-1.3082	0.15581	0.85045	-1.17585	0.0445945	0.790278	-1.26538	0.535537	0.933099	-1.0717	0.0050504	0.707612	-1.4132	2.71936	1
[truncated: 4,299 more rows]
