# Supplementary material for: Identification of Novel p53 Pathway Activating Small-Molecule Compounds Reveals Unexpected Similarities with Known Therapeutic Agents
Source: PLoS One. 2010 Sep 27;5(9):e12996. doi: 10.1371/journal.pone.0012996 (PMC2946317; doi:10.1371/journal.pone.0012996)
Supplement: Dataset S2 — Genes regulated by all compounds (118 genes, P<0.01). (0.08 MB XLS) [file pone.0012996.s003.xls]

## Sheet: Suppl _Table3
Supplementary Dataset 2. Genes Regulated by All Compounds (118 genes, P < 0.01)
Probeset ID	Column #	Gene Title	Gene Symbol	P	P (BMH-15 vs. DMSO)	GMeanRatio(BMH-15 vs. DMSO)	GFoldChange(BMH-15 vs. DMSO)	P (BMH-21 vs. DMSO)	GMeanRatio(BMH-21 vs. DMSO)	GFoldChange(BMH-21 vs. DMSO)	P (BMH-22 vs. DMSO)	GMeanRatio(BMH-22 vs. DMSO)	GFoldChange(BMH-22 vs. DMSO)	P (BMH-23 vs. DMSO)	GMeanRatio(BMH-23 vs. DMSO)	GFoldChange(BMH-23 vs. DMSO)	P (BMH-7 vs. DMSO)	GMeanRatio(BMH-7 vs. DMSO)	GFoldChange(BMH-7 vs. DMSO)	P (BMH-9 vs. DMSO)	GMeanRatio(BMH-9 vs. DMSO)	GFoldChange(BMH-9 vs. DMSO)	F(treatment)	F(Error)
31846_at	21761	ras homolog gene family, member D	RHOD	0.00179782	0.000584892	1.16595	1.16595	4.97e-05	1.21352	1.21352	0.00163964	1.14673	1.14673	0.00456225	1.12774	1.12774	0.000105955	1.19859	1.19859	0.00146743	1.14879	1.14879	5.42849	1
36711_at	21859	v-maf musculoaponeurotic fibrosarcoma oncogene homolog F (avian)	MAFF	1.08e-07	2.84e-07	1.80069	1.80069	1.55e-07	1.84452	1.84452	1.25e-06	1.70184	1.70184	3.66e-07	1.78304	1.78304	5.84e-10	2.36456	2.36456	2.34e-06	1.66276	1.66276	21.2088	1
200029_at	58	ribosomal protein L19	RPL19	0.0114434	0.00168884	1.07108	1.07108	0.000753936	1.07812	1.07812	0.00966093	1.05569	1.05569	0.00178862	1.07058	1.07058	0.00107039	1.07506	1.07506	0.000795359	1.07765	1.07765	3.75862	1
200627_at	163	prostaglandin E synthase 3 (cytosolic)	PTGES3	0.00269079	0.00403585	0.930611	-1.07456	0.000657454	0.914639	-1.09333	0.00073914	0.915654	-1.09212	8.8e-05	0.897308	-1.11444	0.000869789	0.917068	-1.09043	0.000164674	0.902704	-1.10778	5.04089	1
200630_x_at	166	SET translocation (myeloid leukemia-associated)	SET	6.76e-05	3.04e-05	1.57249	1.57249	8.33e-06	1.65133	1.65133	1.47e-05	1.61589	1.61589	4.79e-06	1.68693	1.68693	2.66e-06	1.72647	1.72647	4.86e-05	1.54529	1.54529	9.19286	1
200889_s_at	425	signal sequence receptor, alpha (translocon-associated protein alpha)	SSR1	8.07e-06	0.00230773	0.89172	-1.12143	4.41e-07	0.78617	-1.27199	4.08e-05	0.842271	-1.18727	1.71e-06	0.803296	-1.24487	5.23e-05	0.845261	-1.18307	0.0057912	0.90355	-1.10675	12.3539	1
200892_s_at	428	splicing factor, arginine/serine-rich 10 (transformer 2 homolog, Drosophila)	SFRS10	9.57e-05	0.00255374	0.91408	-1.094	0.000352876	0.894074	-1.11848	0.000645939	0.900122	-1.11096	6.86e-07	0.830825	-1.20362	0.000205072	0.888668	-1.12528	0.000222954	0.8895	-1.12423	8.73575	1
200996_at	532	ARP3 actin-related protein 3 homolog (yeast)	ACTR3	0.000318913	0.000285604	0.918181	-1.08911	0.000853423	0.926588	-1.07923	4.12e-05	0.90333	-1.10702	0.000255307	0.917322	-1.09013	4.72e-05	0.904379	-1.10573	6.55e-06	0.888981	-1.12488	7.26594	1
201110_s_at	646	thrombospondin 1	THBS1	0.00170427	0.00762838	0.803455	-1.24462	0.00011202	0.702428	-1.42363	0.0051822	0.793377	-1.26043	0.000109879	0.701996	-1.42451	0.000214747	0.7171	-1.39451	0.00546014	0.794724	-1.2583	5.48094	1
201171_at	707	ATPase, H+ transporting, lysosomal 9kDa, V0 subunit e1	ATP6V0E1	2.79e-05	8.88e-05	1.42483	1.42483	1.56e-06	1.62625	1.62625	0.000231577	1.38283	1.38283	3.55e-05	1.46678	1.46678	7.59e-07	1.66751	1.66751	1.3e-05	1.51506	1.51506	10.4311	1
201197_at	733	adenosylmethionine decarboxylase 1	AMD1	1.44e-05	0.000275047	0.821701	-1.21699	0.00203347	0.853732	-1.17133	0.000111796	0.807626	-1.2382	1.76e-06	0.743043	-1.34582	5.94e-05	0.797802	-1.25344	3.63e-07	0.718081	-1.3926	11.4235	1
201457_x_at	993	BUB3 budding uninhibited by benzimidazoles 3 homolog (yeast)	BUB3	9.21e-06	0.00816692	0.940908	-1.0628	3.48e-06	0.876819	-1.14049	0.00072106	0.92057	-1.08628	9.81e-07	0.865977	-1.15477	3.59e-06	0.877062	-1.14017	1.95e-05	0.891187	-1.1221	12.1369	1
201458_s_at	994	BUB3 budding uninhibited by benzimidazoles 3 homolog (yeast)	BUB3	1.48e-08	0.000713709	0.928783	-1.07668	1.62e-07	0.865133	-1.15589	5.23e-05	0.909647	-1.09933	7.48e-09	0.838887	-1.19206	2.16e-08	0.848211	-1.17895	2.78e-09	0.829931	-1.20492	26.7671	1
201564_s_at	1100	fascin homolog 1, actin-bundling protein (Strongylocentrotus purpuratus)	FSCN1	0.000789514	0.00491374	1.21737	1.21737	0.00466966	1.21907	1.21907	0.00337972	1.22983	1.22983	5.94e-06	1.46081	1.46081	0.00748483	1.20336	1.20336	0.00262312	1.23827	1.23827	6.26564	1
201631_s_at	1167	immediate early response 3	IER3	1.86e-06	6.48e-05	1.35289	1.35289	1.42e-08	1.732	1.732	2.23e-05	1.39155	1.39155	0.000166738	1.32	1.32	0.0011352	1.25637	1.25637	0.000945391	1.26231	1.26231	14.9588	1
201739_at	1275	serum/glucocorticoid regulated kinase 1	SGK1	4.95e-05	0.00740055	0.811454	-1.23236	1.03e-06	0.6159	-1.62364	0.00118296	0.767331	-1.30322	9.48e-05	0.71124	-1.40599	3.37e-05	0.689074	-1.45122	0.00480152	0.800653	-1.24898	9.61489	1
201772_at	1308	antizyme inhibitor 1	AZIN1	1.8e-05	0.00172504	0.831036	-1.20332	6.3e-05	0.77267	-1.29421	1.96e-06	0.713049	-1.40243	1.72e-06	0.710777	-1.40691	2.88e-06	0.719711	-1.38945	0.000450368	0.806921	-1.23928	11.0856	1
201830_s_at	1366	neuroepithelial cell transforming gene 1	NET1	2.09e-06	0.0090928	0.887887	-1.12627	8.83e-08	0.7151	-1.39841	0.000481169	0.842501	-1.18694	1.83e-06	0.760859	-1.3143	0.00350366	0.872634	-1.14596	3.13e-05	0.802472	-1.24615	14.7326	1
202028_s_at	1564	ribosomal protein L38	RPL38	0.00451516	0.000467276	1.63853	1.63853	0.000413916	1.64862	1.64862	0.0021638	1.51601	1.51601	0.000919581	1.58337	1.58337	0.000137499	1.74346	1.74346	0.00183128	1.52896	1.52896	4.56363	1
202140_s_at	1676	CDC-like kinase 3	CLK3	1.72e-05	0.00472972	1.1219	1.1219	1.2e-06	1.28099	1.28099	0.00111599	1.14756	1.14756	1.54e-06	1.27541	1.27541	2.9e-05	1.2149	1.2149	0.000111018	1.18941	1.18941	11.1512	1
202346_at	1882	ubiquitin-conjugating enzyme E2K (UBC1 homolog, yeast)	UBE2K	0.00080216	0.00883361	0.877058	-1.14018	0.00244482	0.85497	-1.16963	0.000837844	0.837364	-1.19422	2.31e-05	0.780576	-1.28111	0.000523898	0.829794	-1.20512	6.73e-05	0.797315	-1.25421	6.24886	1
202648_at	2184	40S ribosomal protein S19	RPS19	7.31e-05	0.00021815	1.32819	1.32819	1.97e-05	1.41894	1.41894	7.49e-06	1.45841	1.45841	2.79e-06	1.50085	1.50085	7.1e-06	1.46065	1.46065	5.25e-05	1.38078	1.38078	9.08849	1
202906_s_at	2443	nibrin	NBN	1.31e-05	0.00624325	0.831026	-1.20333	0.000134913	0.751867	-1.33002	2.18e-05	0.716411	-1.39585	5.69e-07	0.646465	-1.54687	0.00062975	0.782564	-1.27785	2.45e-06	0.67445	-1.48269	11.5793	1
202983_at	2520	helicase-like transcription factor	HLTF	2.37e-08	0.0018446	0.880377	-1.13588	7.31e-05	0.838073	-1.19321	1.32e-05	0.815884	-1.22566	8.59e-09	0.715662	-1.39731	0.00086341	0.870249	-1.1491	2.92e-09	0.699837	-1.4289	25.3503	1
203269_at	2804	neutral sphingomyelinase (N-SMase) activation associated factor	NSMAF	0.00600284	0.000822095	0.872152	-1.14659	0.00125171	0.877631	-1.13943	0.000104474	0.845718	-1.18243	0.00334775	0.890685	-1.12273	0.00383969	0.892537	-1.1204	0.0040457	0.893246	-1.11951	4.31023	1
203344_s_at	2879	retinoblastoma binding protein 8	RBBP8	2.85e-07	0.00696564	0.857744	-1.16585	0.00718299	0.858342	-1.16504	3.24e-05	0.761887	-1.31253	7.3e-06	0.736381	-1.35799	0.00218873	0.835882	-1.19634	7.51e-09	0.615976	-1.62344	18.8763	1
203920_at	3455	nuclear receptor subfamily 1, group H, member 3	NR1H3	0.000132627	0.00779211	1.1927	1.1927	0.00119997	1.25201	1.25201	8.7e-05	1.33891	1.33891	8e-06	1.42598	1.42598	0.000106088	1.33209	1.33209	1.17e-05	1.41134	1.41134	8.32018	1
204048_s_at	3583	phosphatase and actin regulator 2	PHACTR2	0.000778155	0.0021394	0.880979	-1.1351	0.00213317	0.880939	-1.13515	0.00534477	0.893705	-1.11894	0.00022945	0.851173	-1.17485	2.51e-05	0.82221	-1.21623	5.98e-05	0.833557	-1.19968	6.28096	1
204172_at	3707	coproporphyrinogen oxidase	CPOX	4.8e-09	0.00417244	0.816235	-1.22514	2.45e-05	0.709977	-1.4085	3.05e-08	0.578601	-1.72831	3.03e-09	0.532761	-1.87701	6.38e-05	0.728994	-1.37175	1.54e-09	0.519183	-1.9261	30.4393	1
204299_at	3834	FUS interacting protein (serine/arginine-rich) 1	FUSIP1	0.000179301	0.00187455	0.793377	-1.26044	0.000444852	0.762384	-1.31167	1.15e-05	0.687704	-1.45411	1.47e-05	0.692633	-1.44377	0.000270113	0.751929	-1.32991	1.46e-05	0.692426	-1.4442	7.9478	1
204641_at	4176	NIMA (never in mitosis gene a)-related kinase 2	NEK2	4.78e-05	0.0048298	0.832402	-1.20134	4.75e-05	0.741729	-1.3482	0.000107832	0.757178	-1.32069	1.81e-06	0.680708	-1.46906	5.63e-05	0.744892	-1.34248	6.2e-06	0.703663	-1.42113	9.66416	1
205140_at	4675	fucose-1-phosphate guanylyltransferase	FPGT	1.95e-10	0.00556476	0.82346	-1.21439	0.0059909	0.825138	-1.21192	3.08e-07	0.625454	-1.59884	4.23e-10	0.494921	-2.02052	0.00100163	0.7861	-1.2721	1.9e-10	0.478878	-2.08821	43.4474	1
205193_at	4728	v-maf musculoaponeurotic fibrosarcoma oncogene homolog F (avian)	MAFF	1.04e-05	1.78e-05	1.32716	1.32716	1.62e-06	1.40314	1.40314	3.04e-06	1.38239	1.38239	1.4e-06	1.40816	1.40816	2.91e-07	1.46394	1.46394	3.24e-06	1.38026	1.38026	11.9349	1
205521_at	5056	endonuclease G-like 1	ENDOGL1	2.12e-05	0.00949023	0.799412	-1.25092	0.00258561	0.764513	-1.30802	9.68e-05	0.684818	-1.46024	1.57e-06	0.592287	-1.68837	0.00255136	0.764169	-1.30861	2.76e-06	0.60473	-1.65363	10.8382	1
205655_at	5190	Mdm4, transformed 3T3 cell double minute 4, p53 binding protein (mouse)	MDM4	5.9e-05	0.00505854	0.783106	-1.27697	3.69e-05	0.664061	-1.50589	3.65e-05	0.663787	-1.50651	0.000149819	0.696213	-1.43634	0.000281896	0.711048	-1.40637	9.84e-07	0.583598	-1.71351	9.3762	1
205749_at	5284	cytochrome P450, family 1, subfamily A, polypeptide 1	CYP1A1	3.38e-15	2.31e-10	5.50573	5.50573	7.37e-17	44.4432	44.4432	9.73e-13	10.0481	10.0481	1.93e-11	7.1043	7.1043	1.24e-05	2.32444	2.32444	2.16e-11	7.01845	7.01845	137.947	1
205836_s_at	5371	YTH domain containing 2	YTHDC2	0.000445234	0.00454037	0.830351	-1.20431	0.000433554	0.78291	-1.27729	0.000950392	0.79835	-1.25258	1.4e-05	0.717674	-1.39339	0.000194839	0.767454	-1.30301	3.13e-05	0.732799	-1.36463	6.88768	1
205847_at	5382	protease, serine, 22	PRSS22	9.42e-05	0.00092927	1.24112	1.24112	0.00034884	1.27042	1.27042	6.58e-05	1.32227	1.32227	1.66e-06	1.45083	1.45083	1.12e-05	1.38134	1.38134	8.57e-05	1.31388	1.31388	8.7556	1
206302_s_at	5836	nudix (nucleoside diphosphate linked moiety X)-type motif 4	NUDT4	5.84e-06	0.000604113	0.842935	-1.18633	0.000119844	0.818705	-1.22144	3.02e-06	0.764024	-1.30886	6e-07	0.739651	-1.35199	2.59e-07	0.726762	-1.37597	0.00017089	0.823984	-1.21362	12.8936	1
206939_at	6473	deleted in colorectal carcinoma	DCC	0.000202167	0.00242734	1.12941	1.12941	0.000183517	1.17416	1.17416	0.000139475	1.17904	1.17904	2e-06	1.26046	1.26046	0.000273136	1.16715	1.16715	0.00141998	1.1386	1.1386	7.80255	1
207153_s_at	6687	glomulin, FKBP associated protein	GLMN	0.000179559	0.00102668	0.83966	-1.19096	0.000494821	0.827808	-1.20801	0.000436548	0.82579	-1.21096	7.5e-06	0.761506	-1.31319	0.00388376	0.861902	-1.16023	7.7e-06	0.761917	-1.31248	7.94605	1
207196_s_at	6729	TNFAIP3 interacting protein 1	TNIP1	0.000703806	9.48e-05	1.16136	1.16136	0.00484053	1.1024	1.1024	0.00069693	1.13115	1.13115	8.9e-05	1.16233	1.16233	2.7e-05	1.18117	1.18117	0.00023388	1.14753	1.14753	6.38774	1
207339_s_at	6871	lymphotoxin beta (TNF superfamily, member 3)	LTB	0.0115611	0.000207357	1.32439	1.32439	0.00186891	1.24912	1.24912	0.00567509	1.21217	1.21217	0.00404981	1.22337	1.22337	0.00844923	1.19894	1.19894	0.00249073	1.23954	1.23954	3.75011	1
207405_s_at	6936	RAD17 homolog (S. pombe)	RAD17	0.000603589	0.000766539	0.840075	-1.19037	0.00257357	0.85952	-1.16344	0.000233189	0.821471	-1.21733	6.92e-06	0.767413	-1.30308	0.000253901	0.822791	-1.21538	0.000385214	0.829275	-1.20587	6.55305	1
208896_at	8399	DEAD (Asp-Glu-Ala-Asp) box polypeptide 18	DDX18	3.79e-06	4.72e-05	0.81144	-1.23238	1.26e-05	0.792453	-1.2619	1.66e-06	0.763047	-1.31054	5.86e-07	0.747663	-1.3375	7.69e-08	0.717144	-1.39442	1.35e-06	0.759992	-1.3158	13.6453	1
209018_s_at	8520	PTEN induced putative kinase 1	PINK1	2.17e-09	0.00782084	1.13268	1.13268	5.92e-05	1.23802	1.23802	1.76e-08	1.46221	1.46221	2.59e-09	1.53206	1.53206	1.89e-07	1.38652	1.38652	8.08e-10	1.57895	1.57895	33.2795	1
209214_s_at	8716	Ewing sarcoma breakpoint region 1	EWSR1	0.00124187	0.00192875	0.91721	-1.09026	0.00183411	0.916728	-1.09084	2.42e-05	0.876129	-1.14138	0.000232051	0.897271	-1.11449	0.000212717	0.89646	-1.1155	0.000329856	0.900553	-1.11043	5.79693	1
209323_at	8824	protein-kinase, interferon-inducible double stranded RNA dependent inhibitor	PRKRIR	2.3e-05	0.00239379	0.872445	-1.1462	0.00259888	0.873665	-1.1446	0.000116675	0.829134	-1.20608	8.1e-06	0.791626	-1.26322	0.00101073	0.859833	-1.16302	4.48e-07	0.750169	-1.33303	10.712	1
209678_s_at	9174	protein kinase C, iota	PRKCI	3.4e-05	0.00508793	0.903278	-1.10708	0.00196009	0.891244	-1.12203	0.000872834	0.881292	-1.1347	3e-05	0.84076	-1.1894	6.75e-05	0.85049	-1.17579	5.25e-07	0.791256	-1.26381	10.1438	1
209687_at	9183	chemokine (C-X-C motif) ligand 12 (stromal cell-derived factor 1)	CXCL12	4.33e-12	0.00182509	0.819131	-1.22081	2.84e-08	0.614974	-1.62608	0.00130931	1.23053	1.23053	9.96e-06	1.38444	1.38444	0.000681831	0.800144	-1.24978	0.000796831	1.24516	1.24516	65.4173	1
209780_at	9276	putative homeodomain transcription factor 2	PHTF2	4.05e-05	0.00162453	0.829737	-1.2052	0.000354532	0.802475	-1.24614	1.87e-05	0.751541	-1.3306	1.14e-06	0.703398	-1.42167	7.51e-05	0.77545	-1.28957	5.28e-06	0.729804	-1.37023	9.89531	1
210054_at	9547	chromosome 4 open reading frame 15	C4orf15	0.000132262	0.00522501	0.898696	-1.11272	0.000147815	0.852904	-1.17247	1.87e-05	0.827016	-1.20917	5.18e-06	0.810814	-1.23333	0.00809613	0.904658	-1.10539	0.00125126	0.879923	-1.13646	8.32364	1
210098_s_at	9590	Putative transmembrane protein PRO0522	PRO0522	0.000922339	0.00363999	1.34853	1.34853	1.01e-05	1.70108	1.70108	0.000583309	1.44855	1.44855	0.00241228	1.37057	1.37057	0.000296519	1.48714	1.48714	0.00162398	1.39197	1.39197	6.10249	1
210231_x_at	9720	SET translocation (myeloid leukemia-associated)	SET	0.000281309	8.61e-05	1.5115	1.5115	4.56e-05	1.54712	1.54712	3.87e-05	1.5566	1.5566	1.91e-05	1.59802	1.59802	1.2e-05	1.62632	1.62632	0.000273883	1.4493	1.4493	7.41131	1
210793_s_at	10261	nucleoporin 98kDa	NUP98	1.25e-06	0.0047212	0.793745	-1.25985	0.00610274	0.800292	-1.24954	4.54e-06	0.636607	-1.57083	2.88e-07	0.578195	-1.72952	4.42e-06	0.636037	-1.57223	4.85e-07	0.589186	-1.69726	15.7192	1
210827_s_at	10295	E74-like factor 3 (ets domain transcription factor, epithelial-specific )	ELF3	0.0275316	0.00585913	1.31734	1.31734	0.00332998	1.34681	1.34681	0.00897807	1.29518	1.29518	0.00228407	1.36663	1.36663	0.00469679	1.32885	1.32885	0.0010002	1.41068	1.41068	3.05313	1
210924_at	10379	olfactomedin 1	OLFM1	0.00383984	0.00442707	1.21623	1.21623	0.00870795	1.19421	1.19421	0.00246763	1.23526	1.23526	5.71e-05	1.36367	1.36367	0.0019953	1.2422	1.2422	0.000668693	1.27827	1.27827	4.71065	1
211080_s_at	10532	NIMA (never in mitosis gene a)-related kinase 2	NEK2	0.0004153	0.00345875	0.799399	-1.25094	0.000715735	0.76361	-1.30957	0.00105512	0.772226	-1.29496	5.16e-06	0.659839	-1.51552	0.00116564	0.774456	-1.29123	8.04e-05	0.716677	-1.39533	6.96559	1
211538_s_at	10952	heat shock 70kDa protein 2	HSPA2	6.53e-08	0.00812415	0.831354	-1.20286	0.000331747	0.762135	-1.3121	1.22e-07	0.605765	-1.6508	2.36e-08	0.573281	-1.74434	0.000272022	0.758073	-1.31913	4.92e-08	0.587813	-1.70122	22.5208	1
211697_x_at	11106	partner of NOB1 homolog (S. cerevisiae)	PNO1	0.000280393	0.000108634	1.45209	1.45209	1.44e-05	1.55598	1.55598	6.12e-05	1.48042	1.48042	0.000395673	1.39077	1.39077	9.05e-06	1.5813	1.5813	0.00042252	1.38774	1.38774	7.41511	1
211799_x_at	11203	major histocompatibility complex, class I, C	HLA-C	9.12e-06	0.000589934	1.16231	1.16231	0.000166707	1.18577	1.18577	7.77e-06	1.24642	1.24642	2.31e-07	1.32627	1.32627	4.33e-06	1.25878	1.25878	2.44e-06	1.27122	1.27122	12.1526	1
212044_s_at	11438	Ribosomal protein L27a	RPL27A	5.09e-05	5.19e-05	1.45831	1.45831	4.85e-06	1.57696	1.57696	0.000436124	1.363	1.363	6.19e-05	1.45012	1.45012	8.37e-07	1.67621	1.67621	0.000157999	1.40742	1.40742	9.57896	1
212160_at	11554	exportin, tRNA (nuclear export receptor for tRNAs)	XPOT	7.93e-09	0.00363762	0.8373	-1.19432	0.00283263	0.832404	-1.20134	8.09e-10	0.557502	-1.79372	4.9e-08	0.633784	-1.57782	1.51e-07	0.654288	-1.52838	1.51e-05	0.736563	-1.35766	28.751	1
212181_s_at	11575	nudix (nucleoside diphosphate linked moiety X)-type motif 4	NUDT4	0.00248019	0.00940531	0.902182	-1.10842	0.00141882	0.875853	-1.14174	0.00417326	0.890628	-1.1228	4.12e-05	0.829321	-1.20581	0.000436488	0.860159	-1.16258	0.0081769	0.900158	-1.11092	5.11808	1
212820_at	12213	Dmx-like 2	DMXL2	0.0230183	0.00480526	0.824727	-1.21252	0.00460857	0.823809	-1.21387	0.00834996	0.83708	-1.19463	0.00111218	0.793597	-1.26008	0.00957942	0.840217	-1.19017	0.000958373	0.790528	-1.26498	3.19316	1
212846_at	12239	ribosomal RNA processing 1 homolog B (S. cerevisiae)	RRP1B	3.58e-08	0.00925507	0.889646	-1.12404	0.00631079	0.883505	-1.13186	2.89e-05	0.803774	-1.24413	1.67e-08	0.692744	-1.44353	1.45e-05	0.793832	-1.25971	1.05e-08	0.685447	-1.4589	24.163	1
212928_at	12320	TSPY-like 4	TSPYL4	0.000155175	0.00112166	0.905536	-1.10432	0.0001347	0.884313	-1.13082	7.23e-05	0.878116	-1.1388	4.04e-05	0.872303	-1.14639	1.95e-06	0.841528	-1.18831	0.000377329	0.894582	-1.11784	8.12492	1
212989_at	12380	sphingomyelin synthase 1	SGMS1	0.00033828	0.00849119	0.808777	-1.23644	0.00171981	0.768747	-1.30082	1.14e-05	0.656091	-1.52418	2.57e-05	0.673719	-1.4843	0.002566	0.778459	-1.28459	0.00407519	0.789928	-1.26594	7.19823	1
213066_at	12457	RUN and SH3 domain containing 2	RUSC2	0.00568239	0.00442476	1.13797	1.13797	0.00305517	1.14541	1.14541	0.00123081	1.16365	1.16365	0.000201416	1.20056	1.20056	0.000263227	1.19502	1.19502	0.00548208	1.13367	1.13367	4.35855	1
213164_at	12554	solute carrier family 5 (inositol transporters), member 3	SLC5A3	1.79e-05	0.00210826	0.812543	-1.2307	0.00730499	0.838926	-1.192	5.36e-06	0.696959	-1.4348	1.08e-06	0.666788	-1.49973	0.00407798	0.826345	-1.21015	2.72e-05	0.727609	-1.37436	11.088	1
213222_at	12612	phospholipase C, beta 1 (phosphoinositide-specific)	PLCB1	3.59e-07	0.000415627	0.878144	-1.13877	8.39e-08	0.777783	-1.28571	4.16e-08	0.768913	-1.30054	2.37e-07	0.79066	-1.26477	1.25e-07	0.782793	-1.27748	5.99e-06	0.829268	-1.20588	18.3576	1
213372_at	12761	progestin and adipoQ receptor family member III	PAQR3	3.23e-09	2.65e-05	0.673857	-1.48399	3.91e-05	0.682349	-1.46553	1.16e-08	0.509874	-1.96127	1.14e-09	0.461297	-2.1678	2.97e-06	0.626803	-1.5954	2.42e-10	0.429088	-2.33052	31.8297	1
213379_at	12768	coenzyme Q2 homolog, prenyltransferase (yeast)	COQ2	0.00124625	0.003005	0.896216	-1.1158	0.000150845	0.859628	-1.16329	6.73e-05	0.849934	-1.17656	0.00829372	0.909298	-1.09975	0.0047084	0.901934	-1.10873	0.000112181	0.85607	-1.16813	5.79337	1
213494_s_at	12883	YY1 transcription factor	YY1	0.000457086	0.00340256	1.28335	1.28335	0.000769194	1.34656	1.34656	3.85e-05	1.48374	1.48374	2.11e-05	1.51362	1.51362	0.000203746	1.40532	1.40532	6.34e-05	1.45958	1.45958	6.85841	1
213550_s_at	12939	transmembrane and coiled-coil domains 6	TMCO6	0.000230799	0.00614926	1.25355	1.25355	2.79e-05	1.48899	1.48899	0.000135721	1.41515	1.41515	2.06e-05	1.50402	1.50402	2.25e-05	1.49964	1.49964	0.000575465	1.35192	1.35192	7.64419	1
213660_s_at	13048	topoisomerase (DNA) III beta	TOP3B	0.000117028	0.00886543	1.17615	1.17615	0.000113227	1.30693	1.30693	4.1e-05	1.33965	1.33965	4.3e-06	1.41781	1.41781	8.38e-05	1.31651	1.31651	4.69e-05	1.33525	1.33525	8.47793	1
213906_at	13293	v-myb myeloblastosis viral oncogene homolog (avian)-like 1	MYBL1	7.78e-06	0.00166322	0.76719	-1.30346	7.52e-08	0.548499	-1.82316	0.0066298	0.801668	-1.2474	0.00077222	0.748991	-1.33513	0.00402054	0.788897	-1.26759	0.00631718	0.800417	-1.24935	12.4138	1
214057_at	13444	Myeloid cell leukemia sequence 1 (BCL2-related)	MCL1	0.000835906	0.000529587	1.3772	1.3772	0.000967549	1.34991	1.34991	0.00080625	1.35811	1.35811	7.38e-05	1.47089	1.47089	0.00011475	1.44922	1.44922	2e-05	1.53804	1.53804	6.20545	1
214233_at	13620	Golgi associated, gamma adaptin ear containing, ARF binding protein 2	GGA2	0.0059544	0.00252299	1.22633	1.22633	0.00260001	1.22539	1.22539	0.00295053	1.22142	1.22142	0.00114957	1.2511	1.2511	0.00104766	1.25405	1.25405	9.75e-05	1.33188	1.33188	4.31735	1
214281_s_at	13668	ring finger and CHY zinc finger domain containing 1	RCHY1	7.95e-06	0.00763665	0.877836	-1.13916	0.00174658	0.853346	-1.17186	9.45e-05	0.8077	-1.23808	3.8e-07	0.722467	-1.38415	0.00162692	0.852203	-1.17343	1.93e-06	0.747917	-1.33705	12.3783	1
214315_x_at	13702	calreticulin	CALR	0.00843431	0.00076727	1.55209	1.55209	0.00170989	1.49404	1.49404	0.00107809	1.52722	1.52722	0.000659595	1.56326	1.56326	0.000459267	1.59034	1.59034	0.00119701	1.51964	1.51964	4.01572	1
214678_x_at	14062	zinc finger protein, X-linked	ZFX	0.00527394	0.00509315	0.836611	-1.1953	0.00545701	0.838053	-1.19324	0.00357061	0.829269	-1.20588	5.66e-05	0.749469	-1.33428	0.00195555	0.817093	-1.22385	0.00532204	0.837529	-1.19399	4.42463	1
216060_s_at	15440	dishevelled associated activator of morphogenesis 1	DAAM1	0.000213913	0.00165243	0.797614	-1.25374	0.000102848	0.740632	-1.3502	0.000498022	0.77252	-1.29446	7.03e-06	0.687827	-1.45385	2.76e-05	0.714618	-1.39935	0.0073815	0.830681	-1.20383	7.73478	1
216100_s_at	15480	torsin A interacting protein 1	TOR1AIP1	1.48e-06	0.000240513	0.849361	-1.17736	2.55e-06	0.788699	-1.26791	8.98e-07	0.774507	-1.29114	2.67e-08	0.725006	-1.3793	1.26e-05	0.810198	-1.23427	6.23e-07	0.769481	-1.29958	15.3982	1
217299_s_at	16672	nibrin	NBN	1.54e-06	0.00024771	0.789513	-1.2666	6.85e-06	0.725962	-1.37748	9.96e-06	0.732557	-1.36508	5.98e-08	0.641605	-1.55859	0.000113696	0.775576	-1.28936	1.03e-07	0.651456	-1.53502	15.3153	1
217851_s_at	17224	slowmo homolog 2 (Drosophila)	SLMO2	0.00149338	0.00177324	0.768372	-1.30145	0.00141092	0.762872	-1.31084	0.000146276	0.710581	-1.4073	2.52e-05	0.671782	-1.48858	0.000900555	0.752213	-1.32941	0.00353711	0.785346	-1.27332	5.61169	1
218185_s_at	17558	armadillo repeat containing 1	ARMC1	0.000122201	0.000707769	0.863415	-1.15819	5.97e-05	0.830322	-1.20435	7.87e-05	0.834001	-1.19904	1.19e-06	0.77768	-1.28588	0.000672392	0.86272	-1.15912	0.000916766	0.866934	-1.15349	8.42319	1
218198_at	17571	DEAH (Asp-Glu-Ala-His) box polypeptide 32	DHX32	1.02e-07	0.00944507	1.07118	1.07118	7.99e-05	1.12546	1.12546	1.3e-06	1.17693	1.17693	1.85e-07	1.20438	1.20438	0.000436569	1.10594	1.10594	6.43e-09	1.25804	1.25804	21.3736	1
218252_at	17625	cytoskeleton associated protein 2	CKAP2	0.00387123	0.00178618	0.813188	-1.22973	0.00115877	0.804554	-1.24292	0.00269022	0.821489	-1.2173	4.74e-05	0.743421	-1.34513	0.001271	0.806388	-1.2401	0.00199628	0.815429	-1.22635	4.70321	1
218261_at	17634	adaptor-related protein complex 1, mu 2 subunit	AP1M2	0.000449939	0.00192646	1.1174	1.1174	0.00796205	1.09603	1.09603	0.00359802	1.10803	1.10803	1.17e-05	1.19706	1.19706	0.000408461	1.14074	1.14074	5.07e-05	1.17313	1.17313	6.87596	1
218397_at	17770	Fanconi anemia, complementation group L	FANCL	0.000187844	0.00173711	0.78767	-1.26957	0.000754457	0.769279	-1.29992	3.55e-05	0.705081	-1.41828	3.14e-06	0.65586	-1.52471	0.000262551	0.746662	-1.33929	6.54e-05	0.717634	-1.39347	7.89127	1
218627_at	18000	damage-regulated autophagy modulator	DRAM	2.67e-05	0.00340049	1.21644	1.21644	0.00038796	1.28522	1.28522	2.89e-05	1.37338	1.37338	4.27e-06	1.44508	1.44508	4e-06	1.44768	1.44768	2.83e-06	1.46148	1.46148	10.492	1
218705_s_at	18077	sorting nexin 24	SNX24	0.000173103	0.00845223	0.863771	-1.15771	1.84e-05	0.755941	-1.32286	0.00155187	0.8323	-1.20149	2.51e-05	0.761168	-1.31377	0.00222597	0.83881	-1.19217	1.89e-05	0.756388	-1.32207	7.99069	1
218713_at	18085	NMDA receptor regulated 2	NARG2	9.59e-09	0.00736415	0.836299	-1.19575	0.0035428	0.820318	-1.21904	6.76e-08	0.608578	-1.64317	3.11e-09	0.548791	-1.82219	6.36e-05	0.739525	-1.35222	2.97e-08	0.592728	-1.68711	28.1332	1
218781_at	18153	structural maintenance of chromosomes 6	SMC6	0.000536098	0.0047206	0.876068	-1.14146	0.00201291	0.862665	-1.1592	1.7e-05	0.791594	-1.26327	0.000470595	0.840584	-1.18965	0.000251119	0.831228	-1.20304	3.86e-05	0.80363	-1.24435	6.6823	1
219003_s_at	18375	mannosidase, endo-alpha	MANEA	7.25e-06	0.00197526	0.739295	-1.35264	0.000422905	0.698973	-1.43067	0.000387555	0.69676	-1.43521	6.99e-06	0.599984	-1.66671	0.00326573	0.753083	-1.32787	1.09e-07	0.505455	-1.97842	12.531	1
219045_at	18417	ras homolog gene family, member F (in filopodia)	RHOF	6.81e-05	3.98e-05	1.19085	1.19085	1.12e-05	1.2134	1.2134	0.000223172	1.16156	1.16156	1.83e-06	1.24779	1.24779	0.00434274	1.11316	1.11316	0.000311668	1.15602	1.15602	9.18345	1
219138_at	18510	ribosomal protein L14	RPL14	0.00171976	0.00169378	1.4156	1.4156	3.17e-05	1.66881	1.66881	0.000823412	1.45823	1.45823	0.000394381	1.50293	1.50293	0.000384303	1.50453	1.50453	0.000247377	1.53201	1.53201	5.47204	1
219156_at	18528	synaptojanin 2 binding protein	SYNJ2BP	4.24e-05	0.000177749	0.843597	-1.1854	0.000759765	0.863272	-1.15838	0.000262997	0.848871	-1.17804	1.84e-06	0.781997	-1.27878	2.64e-06	0.786918	-1.27078	1.1e-05	0.806298	-1.24024	9.83285	1
219208_at	18580	F-box protein 11	FBXO11	0.000918421	0.00172871	0.677525	-1.47596	0.00155813	0.674272	-1.48308	0.000326972	0.627433	-1.5938	0.00121999	0.666688	-1.49995	0.000243458	0.61895	-1.61564	1.06e-05	0.533832	-1.87325	6.10693	1
219327_s_at	18699	G protein-coupled receptor, family C, group 5, member C	GPRC5C	1.56e-06	0.000469323	1.29272	1.29272	1.67e-05	1.41345	1.41345	1e-07	1.64388	1.64388	4.74e-07	1.56609	1.56609	0.000867587	1.27199	1.27199	6.83e-07	1.54892	1.54892	15.2902	1
219439_at	18811	core 1 synthase, glycoprotein-N-acetylgalactosamine 3-beta-galactosyltransferase	C1GALT1	6.66e-05	0.000871682	0.719032	-1.39076	0.00125966	0.728668	-1.37237	5.63e-05	0.650943	-1.53623	2.21e-06	0.575316	-1.73817	0.000476052	0.703503	-1.42146	4.37e-06	0.59101	-1.69202	9.21224	1
219540_at	18912	zinc finger protein 267	ZNF267	0.000261663	0.000359335	0.792372	-1.26203	0.00287676	0.831714	-1.20234	3.22e-05	0.748701	-1.33565	1.67e-05	0.736964	-1.35692	2.21e-05	0.741975	-1.34775	0.00218937	0.826397	-1.21007	7.49599	1
219566_at	18938	pleckstrin homology domain containing, family F (with FYVE domain) member 1	PLEKHF1	0.00010519	0.00599125	1.28168	1.28168	2.87e-06	1.68023	1.68023	6.41e-05	1.50106	1.50106	2.8e-05	1.54562	1.54562	0.00304682	1.31268	1.31268	0.000454415	1.40221	1.40221	8.61389	1
219630_at	19002	PDZK1 interacting protein 1	PDZK1IP1	0.0108781	0.000621831	1.39686	1.39686	0.00197302	1.34097	1.34097	0.00995636	1.26467	1.26467	0.00317991	1.31832	1.31832	0.00292228	1.32232	1.32232	0.000411084	1.41739	1.41739	3.80086	1
219672_at	19044	erythroid associated factor	ERAF	0.025151	0.00614452	1.19169	1.19169	0.00921081	1.17946	1.17946	0.000750899	1.25541	1.25541	0.00243927	1.21955	1.21955	0.00585968	1.19313	1.19313	0.00318355	1.21152	1.21152	3.12363	1
219703_at	19075	meiosis-specific nuclear structural 1	MNS1	7.78e-06	0.00577577	0.740415	-1.35059	0.00623967	0.742877	-1.34612	0.000835289	0.682546	-1.4651	3.37e-05	0.596504	-1.67644	0.000544194	0.670488	-1.49145	1.03e-07	0.45645	-2.19082	12.4138	1
219787_s_at	19159	epithelial cell transforming sequence 2 oncogene	ECT2	0.0312714	0.00201777	0.768176	-1.30179	0.00508104	0.791457	-1.26349	0.0028572	0.776812	-1.28731	0.00247556	0.773235	-1.29327	0.00323012	0.779894	-1.28223	0.0044629	0.788115	-1.26885	2.95462	1
220108_at	19480	guanine nucleotide binding protein (G protein), alpha 14	GNA14	1.3e-06	0.000857166	0.855958	-1.16828	3.78e-06	0.778657	-1.28426	0.000971641	0.857784	-1.16579	1.11e-05	0.794039	-1.25938	2.25e-08	0.702797	-1.42289	0.00175759	0.866495	-1.15407	15.6555	1
220172_at	19544	chromosome 2 open reading frame 37	C2orf37	0.000244384	8.25e-05	0.71792	-1.39291	0.0013487	0.778308	-1.28484	3.41e-05	0.699498	-1.4296	8.59e-05	0.718758	-1.39129	2.96e-05	0.69653	-1.43569	9.08e-06	0.672204	-1.48764	7.57644	1
220238_s_at	19610	kelch-like 7 (Drosophila)	KLHL7	0.000376087	0.0037086	0.76539	-1.30652	0.00104976	0.7322	-1.36575	0.000233427	0.694831	-1.4392	2.71e-05	0.643827	-1.55321	0.00332389	0.762424	-1.31161	1.21e-05	0.625266	-1.59932	7.07751	1
220397_at	19769	Mdm4, transformed 3T3 cell double minute 1, p53 binding protein (mouse)	MDM1	0.000176983	0.000990699	0.718357	-1.39207	0.0098478	0.782831	-1.27742	0.00330444	0.75109	-1.3314	8.38e-05	0.655853	-1.52473	0.000172909	0.673707	-1.48433	3.17e-06	0.578269	-1.7293	7.96365	1
220990_s_at	20362	transmembrane protein 49 /// microRNA 21	MIRN21	0.00061773	0.00712033	0.937517	-1.06665	0.000673366	0.917126	-1.09036	0.000267856	0.909371	-1.09966	2.82e-05	0.890441	-1.12304	0.00842265	0.939029	-1.06493	5.49e-05	0.89606	-1.116	6.52797	1
221247_s_at	20618	Williams-Beuren syndrome chromosome region 16	WBSCR16	0.0184678	0.0099278	1.11389	1.11389	0.00215275	1.14258	1.14258	0.000881395	1.15929	1.15929	0.000903149	1.15883	1.15883	0.00760525	1.11894	1.11894	0.00628863	1.12252	1.12252	3.36803	1
221505_at	20876	acidic (leucine-rich) nuclear phosphoprotein 32 family, member E	ANP32E	0.00172667	0.0024225	0.832569	-1.2011	0.00142454	0.822571	-1.2157	8.02e-05	0.770612	-1.29767	0.000167651	0.783695	-1.27601	0.000127398	0.778813	-1.284	0.000314137	0.79493	-1.25797	5.4681	1
221577_x_at	20947	growth differentiation factor 15	GDF15	3.28e-06	0.00978233	1.47674	1.47674	0.000110074	1.92473	1.92473	0.000135297	1.90146	1.90146	9.52e-07	2.58309	2.58309	0.00856159	1.48884	1.48884	2.85e-07	2.80123	2.80123	13.9044	1
221681_s_at	21050	dentin sialophosphoprotein	DSPP	0.00628038	0.00766356	1.26318	1.26318	0.00536535	1.279	1.279	0.000175831	1.43626	1.43626	0.000514026	1.38516	1.38516	0.00180504	1.32764	1.32764	0.00122541	1.34516	1.34516	4.27059	1
221685_s_at	21054	coiled-coil domain containing 99	CCDC99	0.0016305	0.00418318	0.8615	-1.16077	0.0038911	0.860244	-1.16246	0.00253151	0.852863	-1.17252	0.000676527	0.830855	-1.20358	0.000630064	0.829689	-1.20527	1.84e-05	0.773086	-1.29352	5.52456	1
221960_s_at	21328	RAB2A, member RAS oncogene family	RAB2A	0.000971861	0.000748958	1.32577	1.32577	0.00017939	1.38463	1.38463	0.00746335	1.23521	1.23521	0.00015383	1.39115	1.39115	6.02e-05	1.43188	1.43188	9.53e-05	1.41173	1.41173	6.04815	1
222027_at	21395	Nuclear casein kinase and cyclin-dependent kinase substrate 1	NUCKS1	0.00408463	0.00278755	1.47866	1.47866	0.000837435	1.56908	1.56908	0.000821079	1.5706	1.5706	0.000345656	1.63873	1.63873	0.000155903	1.70427	1.70427	0.000401965	1.62663	1.62663	4.65431	1
222156_x_at	21524	cell cycle progression 1	CCPG1	0.0120166	0.00336472	0.798911	-1.2517	0.000831667	0.767111	-1.30359	0.00279663	0.794593	-1.25851	0.0078306	0.819204	-1.2207	0.00334315	0.79876	-1.25194	0.000340853	0.747611	-1.33759	3.71804	1
222165_x_at	21533	chromosome 9 open reading frame 16	C9orf16	0.000715286	0.00729944	1.12603	1.12603	0.00557433	1.13138	1.13138	0.00155725	1.15657	1.15657	4.47e-05	1.22901	1.22901	2.58e-05	1.24087	1.24087	0.000685675	1.17284	1.17284	6.37047	1
222359_x_at	21726	follicular lymphoma variant translocation 1	FVT1	0.00123139	0.00413475	1.13801	1.13801	0.000253675	1.19387	1.19387	0.00266967	1.14669	1.14669	1.52e-05	1.25388	1.25388	0.00377926	1.13979	1.13979	0.00420925	1.13765	1.13765	5.80553	1
